# Supplementary material for: Transcriptional dissection of symptomatic profiles across the brain of men and women with depression
Source: Nat Commun. 2023 Oct 26;14:6835. doi: 10.1038/s41467-023-42686-5 (PMC10603117; doi:10.1038/s41467-023-42686-5)
Supplement: Supplementary file 4 — Source Data [file 41467_2023_42686_MOESM4_ESM.zip]

Archive with 19 entries (19 files):
- Source_Data/bubble.file.xlsx
- Source_Data/EF4C3BB7.tmp
- Source_Data/Fig_3b_Percentage.csv
- Source_Data/Fig_3b_Percentage.xlsx
- Source_Data/Figure 1_Source Data.xlsx
- Source_Data/Figure 2_Source Data.xlsx
- Source_Data/Figure 4_Source Data.xlsx
- Source_Data/Figure 5_Source Data.xlsx
- Source_Data/Figure 6_Source Data.xlsx
- Source_Data/Figure1_a.xlsx
- Source_Data/Figure3_a_.xlsx
- Source_Data/Figure3_a_All_Source_Data_Code.R
- Source_Data/Figure3_a_Female.xlsx
- Source_Data/Figure3_a_Male.xlsx
- Source_Data/Figure3_Source Data.xlsx
- Source_Data/GOC_LOC_Nochange_Freq_Tables_Pres_Modules_SexBR.csv
- Source_Data/GOC_LOC_Nochange_Freq_Tables_uniq_Modules_SexBR.csv
- Source_Data/MDC_Freq_Tables_Pres_Modules_SexBR.csv
- Source_Data/MDC_Freq_Tables_uniq_Modules_SexBR.csv
