# Supplementary material for: Transcriptional dissection of symptomatic profiles across the brain of men and women with depression
Source: Nat Commun. 2023 Oct 26;14:6835. doi: 10.1038/s41467-023-42686-5 (PMC10603117; doi:10.1038/s41467-023-42686-5)
Supplement: Supplementary file 4 — Source Data [file 41467_2023_42686_MOESM4_ESM.zip › Source_Data/bubble.file.xlsx]

## Sheet: Sheet1
Gene	NAC				SUBIC				BA11				BA25				BA89				ANTINS
	Female		Male		Female		Male		Female		Male		Female		Male		Female		Male		Female		Male
	LFC	P-value	LFC	P-value	LFC	P-value	LFC	P-value	LFC	P-value	LFC	P-value	LFC	P-value	LFC	P-value	LFC	P-value	LFC	P-value	LFC	P-value	LFC	P-value
OR52A5	-1.5988	0.0257801	-1.36172	0.013191	0.971696	0.139859	-0.0271151	0.964503	-0.188354	0.637141	-0.929228	0.0259977	-1.16997	0.0883217	-0.0467433	0.945526	-0.404554	0.316363	-0.394319	0.333778	-0.330539	0.4337	-0.433622	0.295
RXFP3	1.31813	0.0826735	0.474334	0.408472	0.662666	0.362382	1.04492	0.171977	1.09795	0.00453304	0.0454833	0.906895	0.764276	0.10803	1.00786	0.0347033	0.657367	0.0858963	-0.452794	0.23399	0.124294	0.767522	0.219367	0.594469
CARTPT	1.28839	0.192528	0.400012	0.594118	0.505461	0.364926	-1.29477	0.0216709	0.68768	0.012808	0.0832286	0.766018	1.18419	0.00727286	0.909783	0.0376774	-0.188696	0.618683	-0.0898091	0.812502	-0.241889	0.553405	0.760676	0.0622759
NR4A1	-1.27772	0.0537722	-0.964653	0.0559562	-1.01559	0.00498952	-0.778174	0.0271696	-0.221818	0.421641	-0.522033	0.0681959	-0.219126	0.562151	-0.716045	0.0621526	-0.276886	0.304053	-0.643817	0.0181405	-0.24942	0.430144	-0.768572	0.0141156
CYP24A1	0.399859	0.54276	1.02533	0.0423999	-0.380997	0.455977	-0.200712	0.70272	0.617462	0.0965738	1.07947	0.00527366	1.12651	0.0332769	1.27692	0.0160436	1.0003	0.019038	1.04618	0.0151232	0.722106	0.0639092	1.04465	0.00775085
SUCNR1	0.913219	0.172653	0.224929	0.655743	0.449355	0.451336	0.735851	0.225341	0.436788	0.289994	0.910569	0.032058	0.314768	0.522563	0.973289	0.0514514	1.2603	0.0106886	1.08096	0.0283351	1.22542	0.0112302	1.20056	0.0109478
ZNF729	0.61651	0.256149	-0.0472065	0.908837	0.353168	0.507158	-0.904833	0.0936146	-0.77986	0.029641	0.351982	0.331623	-0.215315	0.675442	1.03237	0.0477227	-0.815246	0.0311447	-0.375469	0.32006	-0.932506	0.0416021	-0.93694	0.0381935
RPS26	0.356722	0.35312	0.280872	0.3338	0.542265	0.133837	0.28974	0.419368	0.478638	0.0310802	0.544373	0.017617	0.565817	0.0383155	0.528304	0.0514035	1.00479	0.00186679	0.738859	0.0204195	0.55753	0.0263043	0.747728	0.00264306
HSPA12B	0.333206	0.371168	0.359805	0.206219	-0.0504129	0.832553	0.704663	0.00378038	0.421178	0.0671767	0.387941	0.0999686	0.482408	0.0368655	0.49238	0.0333297	0.560362	0.0104496	0.777907	0.000450679	0.54016	0.0460228	0.495718	0.0604218
PCDHB4	-0.243235	0.227124	-0.160992	0.29272	-0.215671	0.0732614	-0.28057	0.0220789	-0.294823	0.0205346	-0.0984887	0.445651	-0.269109	0.0598574	-0.334383	0.020783	-0.38706	0.00071903	-0.289228	0.0105043	-0.368828	0.00966928	-0.286253	0.0405637
EIF4EBP2	0.0065587	0.942795	-0.0984808	0.159492	-0.217372	0.0308427	0.20121	0.0454192	-0.119654	0.171801	0.0127185	0.887769	-0.170165	0.0359344	-0.210651	0.010299	-0.175213	0.0280909	-0.0639607	0.416511	-0.169349	0.0675301	-0.180414	0.0492899
