# Supplementary material for: Transcriptional dissection of symptomatic profiles across the brain of men and women with depression
Source: Nat Commun. 2023 Oct 26;14:6835. doi: 10.1038/s41467-023-42686-5 (PMC10603117; doi:10.1038/s41467-023-42686-5)
Supplement: Supplementary file 4 — Source Data [file 41467_2023_42686_MOESM4_ESM.zip › Source_Data/Fig_3b_Percentage.csv]

	Perm_Pval_Loss_gain_App	Perm_Pval_Sleep_disorder	Perm_Pval_Agitation	Perm_Pval_Feeling_unworthy	Perm_Pval_Thinking_Dificulty
Freq_M_Uniq_AntIns	0	0	0	0	0
Freq_M_Common_AntIns	0	0	0	0	0
Freq_F_Uniq_AntIns	0.127272727272727	0.127272727272727	0.0909090909090909	0.127272727272727	0.0727272727272727
Freq_F_Common_AntIns	0	0	0	0	0
Freq_M_Uniq_OFC	0.269230769230769	0.211538461538462	0.0384615384615385	0.0384615384615385	0.0961538461538462
Freq_M_Common_OFC	0	0.0769230769230769	0	0	0.0192307692307692
Freq_F_Uniq_OFC	0.0769230769230769	0.153846153846154	0.25	0	0.192307692307692
Freq_F_Common_OFC	0	0.0769230769230769	0	0	0.0192307692307692
Freq_M_Uniq_vmPFC	0.0317460317460317	0.253968253968254	0.0317460317460317	0.238095238095238	0
Freq_M_Common_vmPFC	0	0.0634920634920635	0	0	0
Freq_F_Uniq_vmPFC	0	0.206349206349206	0.0952380952380952	0.0317460317460317	0.46031746031746
Freq_F_Common_vmPFC	0	0.0634920634920635	0	0	0
Freq_M_Uniq_dlPFC	0.0434782608695652	0.282608695652174	0.0869565217391304	0.239130434782609	0
Freq_M_Common_dlPFC	0	0	0.0434782608695652	0.0217391304347826	0
Freq_F_Uniq_dlPFC	0.130434782608696	0.260869565217391	0.260869565217391	0	0.0217391304347826
Freq_F_Common_dlPFC	0	0	0.0434782608695652	0.0217391304347826	0
Freq_M_Uniq_NAC	0	0.0923076923076923	0.307692307692308	0.0307692307692308	0.0461538461538462
Freq_M_Common_NAC	0.0153846153846154	0.138461538461538	0	0	0
Freq_F_Uniq_NAC	0.0153846153846154	0.415384615384615	0.0153846153846154	0	0
Freq_F_Common_NAC	0.0153846153846154	0.138461538461538	0	0	0
Freq_M_Uniq_SUBIC	0.0144927536231884	0.0289855072463768	0.0289855072463768	0	0.0434782608695652
Freq_M_Common_SUBIC	0	0	0	0	0
Freq_F_Uniq_SUBIC	0.0144927536231884	0.405797101449275	0.072463768115942	0.0434782608695652	0.0434782608695652
Freq_F_Common_SUBIC	0	0	0	0	0
