# Supplementary material for: Transcriptional dissection of symptomatic profiles across the brain of men and women with depression
Source: Nat Commun. 2023 Oct 26;14:6835. doi: 10.1038/s41467-023-42686-5 (PMC10603117; doi:10.1038/s41467-023-42686-5)
Supplement: Supplementary file 4 — Source Data [file 41467_2023_42686_MOESM4_ESM.zip › Source_Data/Fig_3b_Percentage.xlsx]

## Sheet: Fig_3b_Percentage
	Perm_Pval_Loss_gain_App	Perm_Pval_Sleep_disorder	Perm_Pval_Agitation	Perm_Pval_Feeling_unworthy	Perm_Pval_Thinking_Dificulty
Freq_M_Uniq_AntIns	0	0	0	0	0
Freq_M_Common_AntIns	0	0	0	0	0
Freq_F_Uniq_AntIns	0.127273	0.127273	0.0909091	0.127273	0.0727273
Freq_F_Common_AntIns	0	0	0	0	0
Freq_M_Uniq_OFC	0.269231	0.211538	0.0384615	0.0384615	0.0961538
Freq_M_Common_OFC	0	0.0769231	0	0	0.0192308
Freq_F_Uniq_OFC	0.0769231	0.153846	0.25	0	0.192308
Freq_F_Common_OFC	0	0.0769231	0	0	0.0192308
Freq_M_Uniq_vmPFC	0.031746	0.253968	0.031746	0.238095	0
Freq_M_Common_vmPFC	0	0.0634921	0	0	0
Freq_F_Uniq_vmPFC	0	0.206349	0.0952381	0.031746	0.460317
Freq_F_Common_vmPFC	0	0.0634921	0	0	0
Freq_M_Uniq_dlPFC	0.0434783	0.282609	0.0869565	0.23913	0
Freq_M_Common_dlPFC	0	0	0.0434783	0.0217391	0
Freq_F_Uniq_dlPFC	0.130435	0.26087	0.26087	0	0.0217391
Freq_F_Common_dlPFC	0	0	0.0434783	0.0217391	0
Freq_M_Uniq_NAC	0	0.0923077	0.307692	0.0307692	0.0461538
Freq_M_Common_NAC	0.0153846	0.138462	0	0	0
Freq_F_Uniq_NAC	0.0153846	0.415385	0.0153846	0	0
Freq_F_Common_NAC	0.0153846	0.138462	0	0	0
Freq_M_Uniq_SUBIC	0.0144928	0.0289855	0.0289855	0	0.0434783
Freq_M_Common_SUBIC	0	0	0	0	0
Freq_F_Uniq_SUBIC	0.0144928	0.405797	0.0724638	0.0434783	0.0434783
Freq_F_Common_SUBIC	0	0	0	0	0
