# Supplementary material for: Transcriptional dissection of symptomatic profiles across the brain of men and women with depression
Source: Nat Commun. 2023 Oct 26;14:6835. doi: 10.1038/s41467-023-42686-5 (PMC10603117; doi:10.1038/s41467-023-42686-5)
Supplement: Supplementary file 4 — Source Data [file 41467_2023_42686_MOESM4_ESM.zip › Source_Data/Figure 1_Source Data.xlsx]

## Sheet: Figure 1a
	AntIns	OFC	vmPFC	dlPFC	NAC	SUBIC
# DEGs Male_Unique	906	731	1202	551	872	997
# DEGs Female_Unique	1835	1819	943	6931	390	1331
# DEGs in both sex	110	99	127	309	29	55
% DEGs common in Males	0.108268	0.119277	0.0955606	0.359302	0.0321865	0.0522814
% DEGs common in Females	0.0565553	0.0516163	0.118692	0.0426796	0.0692124	0.0396825

## Sheet: Figure1b_AntIns
V1	V2	V3	V4	V5	V6	V7	V8	V9	V10	V11	V12	V13	V14	V15	V16	V17	V18	V19	V20	V21	V22	V23	V24	V25	V26	V27	V28	V29	V30	V31	V32	V33	V34	V35	V36	V37	V38	V39	V40	V41	V42	V43	V44	V45	V46	V47	V48	V49	V50
0	0	0	0	0	0	0	0	0	0	0	0	0	0	0	0	0	0	0	0	0	0	0	0	0	0	0	0	0	0	0	0	0	0	0	0	0	0	0	0	0	0	0	0	0	0	0	0	0	0
0	1.08298	1.77728	1.06611	1.28598	1.49944	2.48372	1.91849	1.47839	1.99681	2.20546	2.41535	2.30225	2.20343	2.72465	2.32131	2.52932	2.44607	2.65482	2.86707	3.08291	3.00066	2.9248	2.85462	3.06851	3.2868	3.50956	3.43898	3.09309	3.03649	3.8265	4.06085	3.99472	3.64266	4.16963	4.10955	4.66105	5.5796	5.50905	5.44212	5.37858	6.3473	6.2799	6.57268	6.50876	6.09724	6.04232	5.65473	5.94056	6.23413
0	1.77728	3.07036	2.89011	3.6747	4.90847	6.64194	5.19168	5.57672	6.8036	6.78213	6.78778	6.81493	6.48506	6.91866	6.2778	7.072	6.47094	6.24778	7.02693	7.14352	7.60305	7.39369	6.88033	7.66442	9.1688	9.31179	10.913	10.692	10.4846	12.9191	13.0857	12.4807	11.9048	13.2335	13.0393	14.0179	15.8511	15.2409	15.0557	15.2822	16.3381	17.4278	18.9955	18.3779	18.2127	18.0562	17.4821	17.3446	18.4931
0	2.98901	3.82647	5.20712	7.5833	8.97937	11.9461	9.90328	12.8095	13.8051	13.8601	14.9056	15.4988	14.2953	14.9439	14.3121	14.9947	14.4391	13.5404	15.4575	15.3781	17.3536	17.2854	16.4332	17.611	20.9336	20.4697	21.7366	22.1582	22.1614	24.3599	25.2712	23.9754	23.1664	24.5251	24.1694	24.69	26.543	26.6517	27.2176	27.3501	28.3927	29.9213	31.493	30.7337	30.9264	30.2037	29.0518	28.8268	29.5128
0	3.08506	4.59521	8.09814	11.6908	13.7115	16.3134	13.8199	16.9257	20.6308	20.7918	21.5216	22.2944	21.1953	21.1289	19.7879	20.7028	19.9259	18.8155	20.5946	20.7557	23.0006	22.7699	23.3909	24.8623	28.9807	28.3334	29.0264	29.7377	31.3522	33.4566	35.6154	35.4875	34.4727	35.3019	35.2415	35.6523	38.8461	39.7659	40.2341	40.2482	41.7031	42.7095	44.2288	43.3371	43.4363	42.5939	41.3096	40.9927	41.1589
0	3.73412	5.85689	11.6318	15.3603	16.9319	19.6638	17.3131	20.1041	24.4703	24.8322	25.7659	28.2273	27.2981	27.8959	25.7942	26.4986	25.9249	25.4189	29.2243	29.1667	32.6505	32.1797	35.7552	37.1252	40.8607	39.9533	40.4825	41.0381	42.5459	45.0303	47.5743	47.7475	46.5218	46.7548	46.5446	47.2954	50.9286	51.2538	51.1222	51.0166	51.8917	53.7617	55.1845	54.1847	54.1873	53.2481	51.3965	50.9984	51.0897
0	3.37986	5.70002	12.4806	16.3134	18.5971	21.4788	19.8862	25.3462	29.9423	32.5271	33.0971	34.7636	33.994	34.7941	32.8248	33.7502	33.8079	33.0377	38.1173	39.1818	42.1277	41.8683	45.3553	47.0228	51.1294	49.9913	50.813	52.1436	53.508	56.3582	58.2885	58.7844	57.8551	58.4179	58.05	59.1529	64.2073	64.3964	64.6168	63.8832	65.1481	66.945	70.3052	68.6492	69.0442	67.4702	64.9722	64.9564	64.9661
0	2.68119	4.38913	10.8548	15.7984	18.2973	21.3551	20.159	27.636	33.9335	36.1928	39.5524	41.4175	40.316	41.3284	40.4775	40.6833	41.8847	40.3859	44.8803	46.2063	49.9118	49.9054	53.7075	55.191	59.1267	59.7233	61.331	64.4503	66.6421	69.384	71.1741	72.5031	71.3595	71.765	70.728	72.6913	78.2358	77.7695	78.3582	77.4694	78.6329	80.8505	83.6383	81.3325	81.6251	79.9306	76.8113	77.1986	76.6344
0	5.18951	8.25312	15.92	22.7687	25.83	29.007	28.642	37.7672	43.3664	45.7689	50.4384	54.0957	52.9634	55.1625	54.8283	55.1276	56.5228	55.5005	59.9977	61.5694	65.2002	64.8739	68.6058	69.8842	73.2331	73.0968	75.5345	78.5372	80.5779	84.7409	86.8977	88.0614	86.6771	88.4536	87.1837	89.5611	95.1423	95.0155	95.9889	94.9084	97.544	99.7124	101.938	99.4133	99.5934	97.1965	93.8529	93.6449	92.4616
0	4.38139	8.13642	16.3514	26.0939	30.9531	34.2458	35.5133	45.5904	52.5618	56.2273	61.1322	64.4294	64.4721	65.7708	64.5088	64.4748	65.587	65.2604	70.5975	71.9197	75.8682	75.7793	79.3333	79.8809	84.0711	85.7574	88.5355	90.8578	93.2408	97.2636	99.778	100.761	100.219	102.37	100.376	103.147	108.11	109.425	110.794	109.544	112.617	115.223	117.352	114.121	114.721	112.17	109.18	108.348	107.565
0	6.02598	8.97297	17.3542	28.3355	32.7888	36.8197	38.8175	49.0775	56.2273	61.2297	65.206	69.8539	70.1287	70.5792	69.5901	69.823	71.7141	71.6515	77.7782	79.3753	84.1316	85.3464	89.2147	90.0472	94.5738	96.5732	99.6847	102.869	105.597	109.462	112.336	112.597	112.397	114.387	113.259	116.956	122.359	122.986	124.214	122.806	126.847	128.797	131.358	127.972	128.458	126.843	123.175	122.234	121.346
0	7.24268	9.8232	18.9095	29.4897	34.1336	37.826	39.5524	49.891	57.1953	63.5197	68.2818	74.836	75.3539	76.594	75.3166	77.89	80.0305	81.226	88.2172	89.0325	94.6356	98.2297	102.438	104.071	107.907	109.692	112.617	117.772	119.779	123.487	126.735	127.331	126.922	128.21	126.883	131.533	137.387	137.854	138.936	136.813	140.749	142.027	143.918	141.486	141.855	140.115	136.847	137.389	136.921
0	7.95095	11.6469	22.1039	32.9696	37.7591	42.1609	44.5604	54.0957	61.0659	67.6071	73.1526	79.9379	80.6976	82.729	81.6874	85.5752	89.0266	90.9895	97.7948	98.3392	103.734	108.168	112.698	113.562	117.724	120.364	123.625	128.597	129.861	134.468	138.078	137.936	137.885	138.46	137.503	143.081	149.341	149.649	150.034	147.768	151.02	152.164	155.021	153.015	153.267	153.585	149.648	150.092	148.991
0	7.08715	10.1802	20.54	31.9618	38.6566	42.2093	46.4688	57.2833	63.9201	70.682	77.0151	83.4729	84.5089	87.3524	85.533	89.1639	92.3683	94.1095	100.63	102.024	108.213	111.879	116.694	117.371	122.359	124.263	128.372	133.646	135.8	141.271	144.679	145.457	146.863	147.272	146.694	152.103	157.636	157.255	158.045	156.206	158.766	160.319	163.578	162.557	163.238	163.987	159.423	159.768	158.05
0	7.2892	10.6093	20.6343	31.6287	37.9971	41.32	46.3629	57.8295	65.2266	73.3074	79.8765	88.2441	90.6308	93.7229	93.1911	96.0295	100.034	102.04	109.406	111.598	117.592	123.706	128.863	129.28	134.088	136.309	140.773	145.882	147.836	153.146	156.923	158.601	159.822	160.589	159.822	165.108	171.068	170.517	171.703	169.695	171.587	172.468	175.062	176.096	176.659	177.843	172.591	172.834	170.473
0	9.05448	12.4228	22.2843	34.071	41.1911	45.2235	50.4812	62.7946	69.8956	77.13	84.5003	93.6869	95.2171	100.767	100.457	103.557	108.909	111.704	118.879	121.884	127.678	133.049	137.993	138.175	143.317	145.327	149.594	153.965	156.81	161.93	166.068	167.017	169.156	170.843	169.907	175.037	180.287	180.138	182.274	181.213	182.97	185.907	188.384	188.746	188.642	189.166	184.339	184.48	181.483
0	8.2206	11.9514	23.9673	35.4638	43.3539	47.6085	53.6268	65.1177	71.918	78.8521	87.0162	96.442	98.2687	104.091	104.091	106.952	113.119	116.744	123.676	125.925	132.549	137.689	142.943	144.004	150.008	152.354	156.42	160.051	162.168	167.082	171.022	172.351	174.862	176.388	177.47	181.885	187.501	188.306	190.841	189.108	190.187	192.438	194.233	193.94	193.196	193.078	187.712	187.238	184.744
0	8.44525	11.5248	24.1306	36.8958	46.6684	51.1168	57.9019	69.1514	77.3021	84.4963	92.9403	102.661	104.171	109.174	108.909	112.587	119.586	123.504	129.677	131.169	138.1	143.019	148.054	150.522	156.855	158.467	162.871	165.774	168.246	173.506	178.343	181.124	184.007	185.367	185.752	190.548	195.461	196.121	199.054	196.656	197.606	200.804	202.473	201.53	201.22	200.998	195.564	194.999	192.951
0	8.18088	11.9987	24.3276	36.7393	47.2788	50.9454	58.5192	71.6171	79.4778	86.9368	96.1975	105.068	107.986	113.822	113.838	116.744	123.504	128.259	134.203	134.96	142.192	147.428	151.716	155.056	161.708	164.203	169.484	171.666	173.428	179.567	183.681	187.907	190.622	191.825	193.136	197.771	202.521	203.043	206.913	205.47	206.829	209.899	211.985	210.387	210.503	210.176	204.122	203.465	201.852
0	8.42226	12.0476	25.0569	37.7064	48.4904	52.4258	60.2598	72.5179	80.644	88.3743	97.8951	106.48	109.718	114.764	116.207	118.377	125.424	129.963	136.736	137.84	144.317	149.867	154.483	159.215	167.789	171.696	177.864	182.005	184.11	190.095	194.043	198.104	202.825	203.311	204.457	209.496	214.113	215.024	218.764	216.624	218.391	220.798	222.763	221.04	221.04	221.136	214.957	214.198	211.964
0	8.6705	12.1108	25.3072	38.709	49.2044	53.4303	63.6451	76.7603	84.616	92.6265	105.222	114.676	118.139	122.903	124.032	126.989	135.438	139.738	146.851	147.152	155.575	160.399	165.884	169.89	177.779	182.031	189.116	194.707	197.153	202.447	207.868	211.77	215.792	216.09	216.517	220.876	224.807	226.113	230.267	227.97	230.692	232.431	234.819	232.418	232.299	231.745	224.916	223.531	221.726
0	8.92546	12.6125	26.5828	40.2818	51.5972	56.5885	67.1012	81.0922	88.1226	96.9702	108.763	120.776	123.94	128.989	130.382	134.159	144.033	149.172	156.629	157.183	167.612	173.311	180.79	185.123	192.336	197.49	204.439	209.867	211.547	216.129	220.841	224.574	228.433	228.54	228.239	231.906	235.693	237.397	241.418	239.51	242.652	243.715	245.981	242.904	242.127	242	236.109	235.672	234.806
0	9.18707	13.1242	27.3785	41.3522	53.4916	59.814	70.0881	84.9568	91.1572	99.7474	112.96	125.289	128.18	135.202	136.313	140.93	150.603	158.25	166.052	166.327	176.595	183.188	189.928	195.709	202.744	208.259	214.475	219.719	221.754	225.601	230.139	233.142	238.504	239.543	239.063	242.028	245.117	247.776	251.108	248.508	251.519	252.454	255.144	252.49	252.138	251.36	245.893	245.884	245.448
0	8.96981	13.6462	28.7033	42.456	54.8812	60.9512	72.053	87.7803	93.1641	101.504	114.444	128.197	131.405	138.743	139.627	144.566	153.467	161.986	170.117	170.737	180.242	187.174	193.706	199.836	206.666	212.538	218.002	223.054	225.477	229.148	233.509	237.453	243.746	245.741	245.666	247.931	251.97	253.936	258.777	256.05	258.382	258.651	261.76	260.089	260.17	259.288	253.2	253.626	253.626
0	9.2432	15.5142	30.0563	46.3232	61.3655	67.5816	79.5931	94.6576	99.1299	106.654	119.385	132.346	136.416	144.632	146.891	152.131	160.833	169.701	178.74	179.64	188.973	195.709	202.046	207.982	215.736	221.421	226.698	231.566	233.247	237.295	242.039	246.923	253.619	254.89	255.202	258.415	262.312	264.131	268.839	267.058	270.357	271.035	274.029	273.308	273.26	272.249	266.531	266.317	266.213
0	9.52292	16.5255	30.9201	48.6139	65.1602	70.4777	82.2466	96.4935	101.281	108.565	121.045	133.745	139.284	148.39	151.525	157.09	167.239	177.015	185.854	187.061	196.208	202.189	209.439	214.624	221.633	227.685	232.776	237.462	239.523	245.061	249.081	254.91	263.123	265.34	266.034	268.541	271.739	272.86	276.878	275.512	278.132	279.234	282.654	281.814	281.653	281.076	275.786	275.471	275.271
0	9.32913	16.6291	31.8063	49.2674	66.1149	71.1939	84.9654	98.3999	102.947	110.555	122.796	135.249	142.815	151.693	154.607	160.511	169.893	180.007	189.189	191.311	200.255	206.039	214.203	219.752	227.685	234.109	238.46	242.412	243.754	249.672	253.528	259.742	268.336	269.844	270.401	273.317	277.475	279.013	283.443	283.05	285.542	287.068	290.915	289.413	290.775	289.543	284.148	283.735	282.909
0	9.61921	17.2046	32.7153	49.9554	67.698	74.1998	87.7508	100.95	105.243	112.621	125.193	137.981	145.884	154.538	157.244	163.493	172.667	182.015	190.985	194.037	202.778	208.375	216.341	221.708	229.444	235.129	239.866	245.311	247.055	252.802	256.501	262.545	270.953	272.878	272.761	276.086	279.551	282.06	287.442	287.486	290.399	291.263	294.437	293.39	294.646	294.407	288.95	287.92	287.017
0	9.44106	16.8715	33.6473	50.6769	67.584	75.5747	89.4589	102.995	106.492	113.658	125.999	140.24	149.051	157.487	161.645	168.235	178.319	187.474	197.926	201.861	210.98	216.376	223.609	229.342	237.462	242.412	247.525	254.464	256.571	261.606	266.244	271.586	281.528	283.841	282.993	286.172	289.497	292.414	297.675	297.026	299.814	301.096	304.154	302.438	303.04	303.773	297.662	296.531	295.532
0	10.2187	17.9262	36.1988	53.6839	71.0075	79.2727	94.1071	108.015	113.45	122.021	135.332	149.445	158.586	167.355	171.205	177.554	187.461	196.429	206.71	210.97	219.915	225.104	231.594	237.139	245.649	251.532	257.025	263.242	265.719	271.703	275.622	281.367	291.184	292.775	291.207	294.242	296.875	299.108	303.684	302.915	306.126	307.29	309.685	307.328	307.828	308.463	302.29	300.55	300.527
0	9.57624	16.7079	34.0082	52.2174	70.3904	80.1784	94.2019	107.87	113.128	122.064	135.71	150.735	161.388	170.516	173.59	181.988	191.7	200.471	212.26	219.704	229.036	233.448	240.312	245.102	253.445	259.15	265.591	271.64	273.934	280.318	283.513	289.664	299.345	301.335	300.156	304.708	307.195	309.284	313.735	312.268	315.356	317.49	320.313	317.274	318.2	318.722	313.478	311.09	310.965
0	8.96768	17.3142	37.1206	55.8633	73.3276	84.0127	98.4175	112.464	117.996	127.264	140.732	156.164	168.348	178.995	182.906	191.085	200.035	209.751	221.385	229.771	238.926	242.539	249.212	253.802	261.979	268.068	274.337	280.783	282.888	290.241	293.824	299.826	308.819	311.207	309.291	313.703	315.49	317.44	322.871	321.259	324.774	326.235	328.941	325.777	327.134	327.546	322.72	320.222	319.469
0	10.201	18.391	38.6957	57.8701	74.5544	86.1808	100.374	115.385	121.242	130.29	142.987	158.213	170.189	180.047	184.927	194.055	202.811	212.907	223.774	232.545	240.937	244.952	250.883	255.874	263.31	269.799	276.467	282.748	284.155	291.342	294.785	301.749	310.008	312.828	312.478	316.752	320.077	321.9	327.198	325.479	328.873	331.318	333.363	329.567	330.284	330.605	325.722	322.63	321.806
0	11.0066	19.0283	39.2111	58.1815	74.057	87.2338	102.391	117.194	122.255	131.109	144.176	160.937	172.128	181.788	186.483	195.423	204.564	214.471	225.147	233.736	241.948	245.808	251.013	256.414	263.684	269.453	276.52	282.645	285.601	292.072	295.937	302.191	310.282	312.978	312.534	316.678	320.98	322.146	327.307	325.516	328.793	330.59	332.535	331.39	332.554	334.396	329.978	327.339	326.96
0	10.8533	20.152	39.7479	58.5256	74.1931	87.7512	103.288	119.07	125.07	134.287	147.169	163.169	173.582	184.211	189.287	198.612	207.57	217.297	227.222	236.204	245.382	250.769	256.363	261.593	268.699	274.866	281.776	287.745	290.546	297.426	301.143	307.253	315.203	317.206	316.637	321.75	325.924	327.515	332.005	330.106	334.354	336.039	337.336	336.095	336.625	338.905	335.47	332.221	331.76
0	11.1903	20.3453	39.7604	58.3267	74.3711	87.7346	104.242	121.014	126.799	136.972	150.248	165.491	175.132	187.316	192.769	201.911	211.26	220.24	232.279	242.806	251.813	259.297	264.698	270.307	278.949	286.076	292.826	299.762	302.927	310.228	313.768	319.738	328.136	329.96	329.192	334.731	338.215	341.313	346.237	343.596	347.184	348.737	352.089	350.143	351.625	353.256	349.12	345.187	344.082
0	10.5709	19.6091	38.1844	56.4628	72.856	85.4658	101.74	118.864	125.702	135.712	150.521	164.987	174.459	186.458	191.773	200.753	209.937	219.321	230.604	241.523	249.795	256.561	262.963	270.125	279.169	286.709	293.873	300.659	303.695	310.847	314.82	321.208	330.016	331.721	331.403	336.258	339.072	342.056	347.406	344.145	347.078	349.081	352.326	351.395	352.248	354.328	349.614	345.642	345.003
0	9.97909	18.9024	37.7162	55.2239	73.1163	85.5531	101.063	117.98	125.259	135.11	150.301	165.158	174.465	187.44	192.598	201.416	211.004	220.792	232.476	243.231	251.344	258.523	265.9	272.91	282.364	290.318	297.333	305.099	307.989	314.999	320.51	326.761	335.999	338.122	337.661	341.835	345.075	347.935	354.271	351.425	353.698	355.589	358.184	357.149	357.365	358.813	353.49	349.972	348.731
0	9.86053	19.5804	38.3232	55.6875	72.8418	85.1171	99.8737	116.588	124.318	134.586	149.024	165.416	173.993	186.794	193.522	202.184	212.179	224.07	235.601	245.63	253.021	260.05	267.28	274.144	284.009	291.254	298.127	306.873	310.194	316.507	321.886	328.562	337.654	340.777	340.759	345.364	349.038	351.782	357.998	355.599	358.854	361.181	363.671	363.613	363.727	365.613	360.716	357.096	355.239
0	9.30548	18.451	36.8541	53.4335	70.351	82.4879	96.4966	112.413	120.085	130.787	146.711	164.038	172.48	185.681	191.721	200.806	210.652	222.377	234.872	246.446	253.693	260.019	267.671	274.958	285.235	291.78	299.636	308.8	311.437	318.175	323.982	330.527	338.924	341.932	341.266	347.406	350.417	353.603	359.7	356.677	360.371	362.061	363.917	363.785	363.291	365.627	360.17	356.517	354.615
0	8.7746	17.8043	35.9467	52.8647	69.6054	83.2653	97.1256	112.322	119.308	130.976	146.739	163.895	172.764	185.808	192.276	201.778	211.479	222.495	235.96	247.384	255.618	262.365	270.437	277.583	287.721	295.25	302.969	313.122	315.061	322.225	328.459	335.991	345.385	349.931	348.554	355.685	359.118	361.628	367.617	364.451	368.037	369.613	370.819	370.042	368.912	370.622	365.079	362.388	360.919
0	8.26681	18.0457	35.5754	53.3995	69.4524	82.4144	96.6818	111.16	118.046	132.332	149.647	166.686	178.242	191.155	197.429	207.905	216.89	230.031	242.822	254.117	261.626	268.215	275.578	284.267	294.28	301.105	308.689	318.719	321.066	328.661	334.765	341.615	351.453	357.552	355.463	361.925	366.901	369.837	375.719	373.503	376.977	378.434	380.067	378.625	377.914	379.523	373.846	371.566	369.469
0	8.18184	17.4278	35.7271	53.9589	71.5545	84.378	99.0805	112.867	120.697	134.307	151.503	167.839	178.681	190.876	198.159	208.496	217.348	230.344	242.989	255.28	262.655	269.113	275.785	283.782	294.218	300.919	308.936	318.829	320.516	327.429	332.861	339.035	348.169	355.265	353.127	360.022	364.89	368.285	373.504	371.243	374.082	376.549	377.567	376.079	376.383	379.513	373.806	373.045	371.41
0	8.92613	17.6817	36.4006	54.5428	72.5812	84.7117	99.8441	112.933	121.749	135.231	153.431	169.068	179.2	191.258	199.544	209.747	218.466	231.328	244.972	257.699	264.937	271.262	277.243	286.794	296.541	303.116	312.129	322.46	323.459	330.251	335.01	341.068	349.525	357.615	355.928	362.16	367.47	370.214	375.327	372.443	375.729	378.106	379.04	378.547	378.239	382.344	376.573	375.74	374.557
0	8.84313	17.5138	36.0761	55.1512	73.6434	85.6411	100.652	113.049	121.747	135.656	154.291	170.371	181.512	192.866	201.584	212.221	220.805	233.543	248.771	261.377	267.906	273.53	278.822	288.249	298.433	305.446	315.459	325.67	327.101	333.774	337.86	343.25	351.592	359.013	357.236	363.36	370.211	373.4	377.864	375.975	379.165	381.986	382.828	381.714	382.384	386.402	380.027	379.119	377.863
0	8.35315	17.3547	35.7694	56.883	74.7416	87.1725	102.64	114.342	122.35	137.256	155.217	170.599	181.044	192.844	202.011	213.656	222.115	235.295	250.401	262.881	269.284	274.788	279.403	289.269	298.77	305.112	315	325.086	325.876	332.441	336.985	341.724	349.398	356.704	354.338	360.902	368.188	370.75	375.122	373.196	375.77	378.516	379.833	378.679	378.768	382.7	377.384	376.435	375.144
0	8.68971	17.6276	36.9923	58.6606	76.4505	88.75	104.111	115.685	123.005	137.797	155.64	171.474	181.796	193.476	202.523	213.483	221.831	236.58	251.566	263.351	269.641	276.726	281.222	290.971	301.478	307.143	318.036	328.01	328.681	335.134	339.018	343.652	351.219	358.419	356.508	362.428	369.611	372.083	377.443	375.432	377.918	380.045	380.753	379.533	379.032	382.359	377.53	376.015	374.166
0	9.03465	19.217	38.247	60.4862	80.5497	92.1023	107.368	118.798	125.94	141.206	158.412	174.149	184.916	197.048	205.959	216.799	225.016	240.236	255.7	267.371	274.093	281.613	285.401	296.727	308.26	314.911	325.146	335.584	337.763	343.533	347.832	351.782	358.695	365.241	362.636	369.001	376.637	378.995	384.802	382.12	385.578	387.065	387.136	385.812	384.688	387.934	383.525	382.95	381.007
0	9.82167	20.417	39.535	62.3618	82.3818	94.3751	109.539	120.257	126.7	141.863	158.391	173.437	184.671	198.415	207.209	217.937	226.605	241.721	258.226	270.362	276.957	283.787	286.893	297.547	308.403	315.513	325.637	335.963	338.049	343.72	349.59	355.1	361.357	367.249	365.098	371.367	378.906	381.716	387.43	385.2	388.569	391.04	391.022	389.61	388.403	392.094	387.084	386.435	384.423
0	9.31997	19.8183	38.7499	61.3961	80.6861	94.3561	109.415	120.034	127.512	142.011	158.433	173.372	185.075	199.288	208.543	219.162	227.156	241.594	257.406	269.429	277.072	284.938	289.627	299.613	310.93	318.494	328.516	338.738	341.271	347.393	352.6	358.008	364.164	369.958	367.707	373.881	380.781	383.502	389.669	388.433	391.714	394.099	393.465	391.451	390.699	394.313	388.724	387.499	385.433
0	9.68418	21.0475	40.0739	62.1762	81.3929	94.9596	109.921	122.173	128.939	143.916	160.258	174.526	185.552	199.087	207.676	218.198	226.104	240.996	256.693	268.609	276.728	285.065	289.099	298.422	309.629	317.1	326.455	337.132	340.711	346.741	352.415	357.733	364.902	370.603	367.734	373.275	379.539	382.729	388.265	386.443	389.653	391.973	390.766	389.245	387.931	391.475	385.886	384.63	382.035
0	10.058	20.9133	41.4347	64.7356	84.5346	99.1692	113.434	125.554	132.705	147.61	163.891	178.073	189.562	204.169	212.613	222.448	232.501	247.911	262.982	274.803	282.792	291.006	294.887	304.672	315.794	322.585	332.407	342.997	347.007	352.364	358.487	363.139	371.324	377.476	373.905	379.35	384.979	389.7	394.604	392.122	395.776	397.468	395.63	393.491	392.092	395.042	389.375	388.047	384.877
0	9.56159	20.7871	41.2095	63.8227	84.7165	98.6617	112.246	124.879	131.963	146.776	162.959	176.467	187.296	201.799	210.178	219.936	230.475	245.2	259.579	271.301	279.79	287.357	290.631	301.449	311.904	319.184	330.033	341.084	345.584	351.977	358.013	362.584	370.677	377.297	374.213	380.12	385.665	390.304	395.126	392.582	395.625	396.718	394.832	392.126	391.722	394.606	388.4	386.524	383.831
0	9.50554	20.6687	40.4671	62.3609	82.5214	97	109.927	123.082	129.568	144.286	160.937	174.358	185.688	200.672	210.12	219.224	229.678	243.738	258.016	269.646	277.485	284.413	287.085	297.808	308.728	317.049	327.801	338.192	343.185	348.947	355.462	360.516	367.969	373.958	370.859	376.69	382.16	386.191	391.482	388.388	391.376	394.012	391.574	388.851	388.414	391.24	384.54	383.151	380.447
0	9.45284	20.1044	39.2215	60.3691	80.9744	95.9764	108.838	121.922	127.804	143.569	160.132	172.9	184.157	199.623	210.139	220.298	231.234	245.217	258.842	269.813	277.568	284.412	287.008	297.645	309.037	318.95	329.618	340.485	347.062	352.169	358.039	363.555	370.372	376.275	373.627	378.834	384.764	388.175	393.387	390.751	393.132	395.168	392.668	389.369	388.876	391.64	384.904	383.969	381.218
0	9.40336	20.0022	39.0445	61.2548	81.2396	96.1715	108.375	120.811	127.216	143.472	159.961	172.654	183.267	198.65	209.094	219.18	230.041	243.368	256.904	267.795	275.483	283.952	285.925	296.48	308.344	317.616	328.198	339.537	345.48	349.964	355.213	361.213	367.405	373.239	371.112	376.251	382.11	386.535	392.749	390.597	393.443	395.415	392.863	390.549	389.996	393.722	386.925	385.931	383.125
0	9.78604	19.9069	38.3625	59.8849	79.1718	94.0436	107.368	121.482	127.797	144.564	161.574	174.193	185.868	201.198	212.127	223.267	234.042	247.307	260.78	271.016	278.037	286.419	287.725	297.649	308.879	318.073	328.019	339.836	346.259	351.219	358.046	363.411	370.073	375.278	374.148	379.207	384.99	389.875	395.479	392.711	394.956	396.86	394.245	391.354	391.257	394.921	388.58	387.53	384.174
0	10.6284	20.7232	39.7777	61.9578	81.2629	96.6653	109.907	123.367	128.99	145.712	162.673	174.646	186.252	201.517	212.951	224.018	234.72	247.915	260.742	270.904	277.285	285.033	287.961	297.255	307.853	318.088	328.516	340.257	346.605	351.492	357.693	363.538	370.127	375.261	374.612	379.601	384.775	389.593	395.664	392.311	393.971	395.82	393.686	390.755	390.612	394.218	388.357	386.764	383.874
0.459058	10.5852	21.099	39.6395	61.1909	81.019	97.5617	111.33	124.724	131.948	148.65	165.587	177.482	189.011	203.648	214.429	225.425	235.481	248.036	260.221	269.744	275.5	283.189	286.63	296.412	307.495	317.103	328.014	340.239	345.961	351.336	356.916	362.696	369.765	374.832	373.588	378.515	383.089	388.381	394.92	392.055	393.132	395.451	393.791	390.301	391.131	395.698	389.783	387.638	385.197
0.451635	10.0983	20.109	38.4695	59.3123	80.2085	97.2973	112.207	126.135	133.836	149.924	167.41	179.236	190.695	204.695	215.99	226.338	236.326	248.819	260.365	270.393	275.511	282.572	285.957	295.674	307.8	316.786	328.185	340.341	345.995	352.965	360.129	365.83	373.377	378.913	377.02	382.412	386.91	391.593	398.603	395.113	396.642	398.364	396.628	393.576	394.338	398.846	392.351	389.645	386.653
0.444336	10.0623	20.4919	39.4021	59.7272	80.0183	96.4673	110.739	124.626	131.738	148.342	166.351	178.128	188.958	203.483	214.725	224.446	233.813	246.245	257.733	267.708	272.795	279.255	283.172	292.279	304.331	313.81	325.691	337.214	343.375	350.288	356.844	364.14	372.173	378.197	376.797	382.127	386.565	392.261	398.67	394.6	396.603	398.271	397.007	393.907	394.617	400.091	394.552	392.285	389.231
0.437158	10.4749	20.4279	39.3024	59.0286	80.4488	96.8653	112.891	126.126	133.718	149.718	167.114	178.837	189.028	204.087	215.273	225.512	234.815	247.194	259.198	269.683	274.685	282.192	286.015	295.059	306.506	316.479	328.31	341.457	347.536	354.93	360.855	368.634	376.602	383.102	381.585	386.299	390.661	396.829	402.636	397.932	400.391	401.985	400.639	397.455	397.585	404.03	398.909	397.066	394.925
0.430097	10.9006	20.3701	39.7434	58.9153	79.7162	96.0978	112.689	125.291	132.857	149.398	167.939	180.198	190.911	205.349	216.478	227.238	237.63	249.382	263.067	272.91	277.245	285.81	291.207	301.302	312.147	321.504	333.293	345.844	352.963	359.723	365.567	372.724	380.628	387.058	385.435	390.075	393.823	401.011	406.212	401.941	404.326	406.901	405.462	403.735	403.776	410.692	404.94	402.502	400.777
0.423149	10.4171	19.4203	38.0949	57.1357	78.419	94.1725	110.126	123.311	130.888	147.378	165.269	177.502	188.775	203.751	215.426	225.565	235.917	247.049	260.68	269.908	275.361	283.318	288.686	298.173	308.963	318.27	329.437	341.918	348.994	356.268	361.517	369.179	377.582	385.066	382.868	386.921	391.169	397.76	402.913	398.639	400.988	403.526	402.072	400.33	400.348	407.715	402.979	400.016	398.769
0.41631	10.8486	19.375	37.5139	55.9476	77.1531	92.8791	109.993	123.149	130.69	147.735	167.384	178.979	190.202	204.563	215.61	226.865	237.166	247.675	260.689	269.868	276.406	284.307	289.613	298.493	309.793	319.049	329.609	341.479	349.062	356.839	362.031	369.085	376.88	383.758	380.982	386.614	390.81	397.886	402.447	397.602	400.434	402.4	400.391	399.135	399.628	406.94	402.175	398.68	397.403
0.409578	10.3712	18.8946	36.4373	54.2407	74.7583	89.8698	107.519	121.255	128.811	145.813	164.817	175.811	187.021	201.342	212.949	224.756	234.452	244.93	257.901	266.48	273.568	282.004	287.284	295.569	306.82	315.478	325.987	338.356	345.898	353.632	358.238	365.801	373.548	380.93	378.685	385.894	390.041	397.604	402.115	397.228	399.487	400.887	399.885	398.589	398.531	405.279	399.992	396.981	396.174
0.402948	10.3527	19.7482	37.42	55.288	75.8725	91.5636	108.638	124.735	132.738	150.367	168.841	180.359	192.096	205.812	217.368	229.129	238.174	248.6	262.123	270.055	277.638	285.442	290.079	297.751	308.965	317.573	328.042	340.937	348.983	356.103	360.09	367.601	374.747	381.528	379.223	386.382	391.018	397.993	402.453	397.514	400.25	401.599	401.064	399.201	398.586	406.309	401.476	398.912	397.556
0.396417	10.337	19.2734	36.3629	54.1614	74.6867	89.7787	107.417	122.901	130.924	149.108	168.756	181.443	193.742	207.435	218.953	231.27	240.846	252.979	267.659	276.086	283.579	291.3	295.254	302.293	315.17	323.155	335.846	349.306	356.717	363.763	367.642	375.649	383.287	390.556	389.169	395.722	400.818	407.193	411.571	407.516	409.622	410.336	409.158	407.172	405.937	413.637	408.672	405.498	404.053
0.389984	10.7815	20.1514	37.8924	56.3606	76.4426	93.3221	111.023	126.512	134.407	152.05	171.147	185.013	196.668	210.341	221.22	232.911	242.442	253.957	268.618	278.174	286.192	294.433	297.729	304.711	317.566	324.935	338.166	352.174	360.1	367.088	370.33	377.727	384.757	391.42	389.97	396.477	401.523	408.397	412.18	407.532	409.592	409.732	409.04	407.532	406.766	414.424	409.92	407.199	405.702
0.383644	10.3144	19.6818	37.3645	55.2529	75.2941	92.1645	109.856	124.738	132.659	150.281	170.568	183.817	195.462	209.121	219.985	231.659	240.582	252.077	267.301	276.247	284.244	291.886	295.175	303.836	316.09	325.127	337.759	351.162	359.051	366.002	368.644	375.445	382.438	389.621	388.696	394.614	399.077	405.365	409.66	405.002	407.034	407.678	407.483	405.948	406.182	413.281	409.77	408.021	405.98
0.377396	9.86002	18.779	35.8227	53.6193	73.5902	89.8553	107.521	122.405	129.789	147.376	167.011	180.264	193.115	207.365	218.222	230.478	238.798	250.864	265.478	274.993	282.968	292.321	295.563	304.19	315.85	324.855	336.889	350.26	358.685	365.031	368.2	375.523	381.917	388.505	388.096	393.974	398.398	404.102	407.817	403.674	406.733	406.81	406.581	404.495	404.187	411.756	408.223	406.45	403.886
0.371236	10.7629	19.666	36.8631	54.204	74.2401	90.5301	108.227	123.119	129.878	146.888	165.928	179.18	192.028	206.272	217.718	229.368	238.264	250.315	264.916	274.998	283.528	293.433	296.618	304.643	315.71	324.686	336.695	350.041	357.862	363.607	366.748	373.478	379.843	385.843	385.42	390.721	394.577	399.71	402.866	398.22	400.738	400.824	401.123	399.568	399.259	407.29	403.768	401.495	398.942
0.365162	10.3018	19.2157	36.3695	53.1542	72.5809	90.6444	107.763	122.063	128.84	145.852	164.292	176.95	190.4	204.043	215.491	226.547	235.451	249.255	263.845	273.912	281.842	291.152	294.334	301.776	312.253	320.646	333.19	345.929	353.165	359.468	363.727	370.435	377.331	383.305	383.417	388.144	391.975	396.539	399.138	395.561	397.53	398.125	398.406	397.351	396.514	403.992	400.974	398.691	395.635
0.359172	9.85291	18.7746	35.8876	52.1254	70.954	88.4124	104.925	119.841	126.099	143.092	160.912	173.586	186.448	201.281	212.738	224.391	232.715	247.095	261.673	271.148	278.497	287.224	291.001	297.874	308.334	316.154	328.665	342.504	349.16	355.453	359.708	366.398	372.722	378.68	378.804	382.976	386.799	390.813	393.411	389.346	392.885	392.959	393.245	393.22	394.407	401.847	399.821	397.514	394.435
0.353264	9.41593	17.9067	34.4015	51.1169	69.3584	86.8076	103.327	118.259	123.986	140.388	158.191	172.065	185.529	200.966	212.423	223.483	231.803	245.596	259.581	268.469	275.243	283.971	290.038	296.33	306.211	313.457	325.946	339.757	346.964	353.801	360.27	366.93	372.666	379.146	379.771	384.447	387.687	391.125	394.219	389.574	393.077	392.595	392.333	392.789	393.945	401.862	399.8	397.458	393.852
0.347435	9.42034	17.9187	33.9462	50.6652	68.3579	85.2345	101.172	116.121	121.916	138.316	155.526	168.822	182.888	198.326	210.391	220.871	229.209	242.999	256.979	265.291	271.502	280.237	286.318	292.621	302.492	310.858	322.765	336.55	343.748	351.135	358.148	365.346	371.062	377.52	378.124	382.234	385.455	389.409	393.014	389.396	393.917	393.39	393.085	392.991	394.62	402.002	399.903	399.024	395.365
0.341683	9.42735	17.9359	34.5085	50.7675	69.0823	86.0207	103.2	118.191	123.323	140.365	158.238	171.551	185.046	201.725	215.594	225.442	233.722	247.538	261.545	269.217	274.783	284.647	290.665	296.342	305.633	313.408	325.317	339.114	346.28	353.072	359.494	367.785	372.905	379.331	379.329	383.402	386.583	390.501	393.533	390.394	394.883	394.31	394.996	394.339	395.419	402.777	400.635	399.216	395.52
0.336006	9.00441	17.9583	34.0699	49.8044	68.1173	85.0774	101.688	116.109	121.318	137.781	155.058	168.394	181.909	197.989	211.272	221.159	228.896	243.3	256.714	263.839	269.457	279.911	285.39	291.101	299.833	307.062	318.948	332.142	340.445	347.805	354.789	363.07	368.746	374.611	374.63	379.788	382.964	387.409	390.43	387.821	392.29	391.708	393.93	392.736	393.796	401.126	399.471	399.03	396.292
0.330403	8.59271	17.1205	33.6414	49.3948	67.1731	83.5751	99.6144	114.662	119.924	135.826	152.526	165.888	178.834	195.518	208.224	218.142	225.33	239.15	252.568	261.477	266.536	278.147	283.63	288.779	297.512	304.184	316.622	330.37	338.103	344.897	351.318	360.145	365.261	370.568	371.145	376.295	378.928	383.367	386.384	385.367	390.343	389.746	391.434	390.231	390.769	397.564	395.908	394.963	391.741
0.324871	8.60413	17.5813	33.7275	48.9989	67.3854	83.8479	99.944	115.641	120.863	136.239	152.401	166.387	178.768	196.093	208.823	219.342	225.924	239.771	252.621	262.118	266.575	278.196	283.666	288.235	296.404	303.072	315.511	330.391	337.55	344.332	350.739	359.557	364.656	369.394	369.952	375.628	378.778	383.194	385.652	384.609	389.04	387.903	389.059	387.847	387.866	395.143	393.477	392.522	388.8
0.319408	8.61794	17.1842	33.3168	48.6163	67.0476	84.1502	99.7103	114.856	121.271	136.113	152.323	165.752	177.571	194.329	207.089	218.232	224.242	237.521	249.8	259.906	264.385	275.44	281.501	286.082	294.82	302.609	314.494	328.815	335.408	342.188	348.035	356.291	361.39	366.128	367.237	373.447	376.049	379.92	381.844	381.336	385.233	384.105	385.26	384.563	385.084	392.337	390.166	388.711	384.511
0.314014	8.2186	16.7945	32.9156	48.7854	67.3032	83.8897	98.9074	114.102	119.973	135.44	151.696	165.165	176.424	193.221	205.413	217.184	223.212	235.928	247.642	258.355	262.848	275.653	281.706	285.707	293.885	301.116	313.57	327.903	335.056	341.267	347.107	354.801	360.446	364.622	365.175	371.377	373.971	377.298	379.217	378.706	383.116	382.495	383.635	382.415	382.924	389.653	388.978	388.497	384.756
0.308685	8.23531	17.2687	34.5715	50.0673	69.339	86.0506	100.542	115.201	121.628	137.173	152.911	165.825	177.112	193.976	205.598	218	224.016	236.765	249.096	259.234	263.705	275.956	282.579	286.557	294.168	301.397	314.435	328.797	335.942	342.139	347.962	355.649	361.835	365.983	365.946	371.589	374.159	377.464	379.357	380.393	384.779	385.151	387.279	386.502	387.971	394.182	392.935	391.893	388.572
0.303421	8.67411	17.3189	34.184	49.1752	68.4752	85.8485	100.403	114.514	120.982	135.987	151.174	164.736	176.067	192.375	203.436	215.277	222.526	234.716	246.485	256.654	260.58	272.851	279.505	284.651	292.278	299.519	312.004	325.804	333.528	340.862	346.685	353.812	359.997	363.59	363.555	368.652	371.763	375.065	376.954	377.986	382.364	382.211	384.334	384.58	386.037	391.725	389.967	389.422	388.074
0.298221	8.27585	16.508	33.2887	47.7556	67.0446	83.8551	99.6838	113.247	119.192	134.243	149.478	163.092	175.07	190.827	201.331	212.616	220.507	232.733	244.536	255.327	260.432	272.151	278.816	283.968	292.173	299.42	311.929	325.185	332.915	341.386	347.199	354.323	359.941	363.518	363.456	367.999	370.557	374.385	376.791	377.8	382.689	383.028	385.643	385.337	386.256	392.441	391.657	392.074	390.673
0.293081	7.88791	16.1377	32.9203	46.8979	65.6379	81.8949	98.9916	112.622	118.023	132.538	148.424	162.093	174.123	189.332	201.088	213.016	220.923	232.595	243.841	255.851	260.951	272.703	279.371	285.09	294.449	302.26	314.237	326.962	334.69	343.165	348.396	354.951	361.121	365.791	365.672	370.191	373.8	377.055	378.885	379.852	384.194	384.493	387.602	386.735	387.621	393.283	391.956	392.347	390.416
0.288002	8.3262	16.1963	33.0761	47.6781	65.9955	81.7521	98.3263	111.416	116.3	130.279	145.614	158.738	170.828	185.475	196.69	208.073	215.472	227.189	238.481	249.938	255.128	266.327	274.216	279.994	289.384	297.231	309.79	322.525	330.279	338.774	344.033	350.609	356.797	360.931	360.302	364.843	368.475	372.289	374.14	375.658	380.532	380.841	384.473	383.61	384.496	389.639	388.319	388.209	386.29
0.282982	8.3552	16.2601	32.7245	47.3869	65.2049	80.4354	97.6879	110.852	115.195	128.648	143.446	157.226	169.376	184.684	195.351	206.187	213.635	224.81	235.558	246.469	251.138	261.794	269.157	275.561	284.983	292.301	304.872	317.046	325.4	333.352	338.648	345.251	350.907	354.523	353.959	357.987	362.192	365.498	366.858	368.418	373.831	374.699	378.345	377.006	377.92	382.553	381.778	381.197	379.813
0.278019	8.81987	16.3295	32.3814	46.5614	63.8497	79.1419	96.4619	109.094	113.536	126.466	141.319	155.16	166.777	182.137	192.866	203.166	210.68	221.905	232.702	243.659	247.802	257.921	265.332	271.783	281.238	288.592	300.617	313.378	321.758	329.735	335.62	341.682	347.916	352.655	352.093	357.211	361.955	365.252	366.596	368.142	373.026	373.881	377	375.649	376.045	380.673	379.387	379.3	377.908
NA	NA	NA	NA	NA	NA	NA	NA	NA	NA	NA	NA	NA	NA	NA	NA	NA	NA	NA	NA	NA	NA	NA	NA	NA	NA	NA	NA	NA	NA	NA	NA	NA	NA	NA	NA	NA	NA	NA	NA	NA	NA	NA	NA	NA	NA	NA	NA	NA	NA
NA	NA	NA	NA	NA	NA	NA	NA	NA	NA	NA	NA	NA	NA	NA	NA	NA	NA	NA	NA	NA	NA	NA	NA	NA	NA	NA	NA	NA	NA	NA	NA	NA	NA	NA	NA	NA	NA	NA	NA	NA	NA	NA	NA	NA	NA	NA	NA	NA	NA
NA	NA	NA	NA	NA	NA	NA	NA	NA	NA	NA	NA	NA	NA	NA	NA	NA	NA	NA	NA	NA	NA	NA	NA	NA	NA	NA	NA	NA	NA	NA	NA	NA	NA	NA	NA	NA	NA	NA	NA	NA	NA	NA	NA	NA	NA	NA	NA	NA	NA
NA	NA	NA	NA	NA	NA	NA	NA	NA	NA	NA	NA	NA	NA	NA	NA	NA	NA	NA	NA	NA	NA	NA	NA	NA	NA	NA	NA	NA	NA	NA	NA	NA	NA	NA	NA	NA	NA	NA	NA	NA	NA	NA	NA	NA	NA	NA	NA	NA	NA
NA	NA	NA	NA	NA	NA	NA	NA	NA	NA	NA	NA	NA	NA	NA	NA	NA	NA	NA	NA	NA	NA	NA	NA	NA	NA	NA	NA	NA	NA	NA	NA	NA	NA	NA	NA	NA	NA	NA	NA	NA	NA	NA	NA	NA	NA	NA	NA	NA	NA
NA	NA	NA	NA	NA	NA	NA	NA	NA	NA	NA	NA	NA	NA	NA	NA	NA	NA	NA	NA	NA	NA	NA	NA	NA	NA	NA	NA	NA	NA	NA	NA	NA	NA	NA	NA	NA	NA	NA	NA	NA	NA	NA	NA	NA	NA	NA	NA	NA	NA
NA	NA	NA	NA	NA	NA	NA	NA	NA	NA	NA	NA	NA	NA	NA	NA	NA	NA	NA	NA	NA	NA	NA	NA	NA	NA	NA	NA	NA	NA	NA	NA	NA	NA	NA	NA	NA	NA	NA	NA	NA	NA	NA	NA	NA	NA	NA	NA	NA	NA
NA	NA	NA	NA	NA	NA	NA	NA	NA	NA	NA	NA	NA	NA	NA	NA	NA	NA	NA	NA	NA	NA	NA	NA	NA	NA	NA	NA	NA	NA	NA	NA	NA	NA	NA	NA	NA	NA	NA	NA	NA	NA	NA	NA	NA	NA	NA	NA	NA	NA
NA	NA	NA	NA	NA	NA	NA	NA	NA	NA	NA	NA	NA	NA	NA	NA	NA	NA	NA	NA	NA	NA	NA	NA	NA	NA	NA	NA	NA	NA	NA	NA	NA	NA	NA	NA	NA	NA	NA	NA	NA	NA	NA	NA	NA	NA	NA	NA	NA	NA
NA	NA	NA	NA	NA	NA	NA	NA	NA	NA	NA	NA	NA	NA	NA	NA	NA	NA	NA	NA	NA	NA	NA	NA	NA	NA	NA	NA	NA	NA	NA	NA	NA	NA	NA	NA	NA	NA	NA	NA	NA	NA	NA	NA	NA	NA	NA	NA	NA	NA
NA	NA	NA	NA	NA	NA	NA	NA	NA	NA	NA	NA	NA	NA	NA	NA	NA	NA	NA	NA	NA	NA	NA	NA	NA	NA	NA	NA	NA	NA	NA	NA	NA	NA	NA	NA	NA	NA	NA	NA	NA	NA	NA	NA	NA	NA	NA	NA	NA	NA
NA	NA	NA	NA	NA	NA	NA	NA	NA	NA	NA	NA	NA	NA	NA	NA	NA	NA	NA	NA	NA	NA	NA	NA	NA	NA	NA	NA	NA	NA	NA	NA	NA	NA	NA	NA	NA	NA	NA	NA	NA	NA	NA	NA	NA	NA	NA	NA	NA	NA
NA	NA	NA	NA	NA	NA	NA	NA	NA	NA	NA	NA	NA	NA	NA	NA	NA	NA	NA	NA	NA	NA	NA	NA	NA	NA	NA	NA	NA	NA	NA	NA	NA	NA	NA	NA	NA	NA	NA	NA	NA	NA	NA	NA	NA	NA	NA	NA	NA	NA
NA	NA	NA	NA	NA	NA	NA	NA	NA	NA	NA	NA	NA	NA	NA	NA	NA	NA	NA	NA	NA	NA	NA	NA	NA	NA	NA	NA	NA	NA	NA	NA	NA	NA	NA	NA	NA	NA	NA	NA	NA	NA	NA	NA	NA	NA	NA	NA	NA	NA
NA	NA	NA	NA	NA	NA	NA	NA	NA	NA	NA	NA	NA	NA	NA	NA	NA	NA	NA	NA	NA	NA	NA	NA	NA	NA	NA	NA	NA	NA	NA	NA	NA	NA	NA	NA	NA	NA	NA	NA	NA	NA	NA	NA	NA	NA	NA	NA	NA	NA
NA	NA	NA	NA	NA	NA	NA	NA	NA	NA	NA	NA	NA	NA	NA	NA	NA	NA	NA	NA	NA	NA	NA	NA	NA	NA	NA	NA	NA	NA	NA	NA	NA	NA	NA	NA	NA	NA	NA	NA	NA	NA	NA	NA	NA	NA	NA	NA	NA	NA
NA	NA	NA	NA	NA	NA	NA	NA	NA	NA	NA	NA	NA	NA	NA	NA	NA	NA	NA	NA	NA	NA	NA	NA	NA	NA	NA	NA	NA	NA	NA	NA	NA	NA	NA	NA	NA	NA	NA	NA	NA	NA	NA	NA	NA	NA	NA	NA	NA	NA
0	5.08226e-10	8.9297e-17	2.08393e-32	9.70275e-47	4.51852e-63	5.81088e-78	2.94719e-94	4.21345e-107	3.38831e-111	3.85391e-123	3.77293e-138	3.67255e-152	5.87347e-164	2.74451e-178	5.26673e-188	2.67589e-197	1.36466e-205	2.19327e-216	2.47913e-227	7.52487e-238	3.58589e-242	5.37239e-253	1.52712e-260	4.00102e-267	2.92168e-277	3.639e-284	2.70947e-296	0	6.13066480102858e-316	1.97626258336499e-323	0	0	0	0	0	0	0	0	0	0	0	0	0	0	0	0	0	0	0
0	4.59574e-10	7.4309e-17	4.34091e-32	4.81568e-47	6.32207e-63	2.53021e-77	1.02886e-93	1.20059e-106	2.2671e-111	2.16494e-123	1.68729e-138	1.33329e-152	4.56199e-165	6.86633e-179	1.17384e-188	3.46358e-199	1.67054e-207	9.21857e-218	9.18611e-229	2.48844e-239	3.20264e-244	4.26515e-255	4.3944e-262	1.12292e-268	2.76695e-278	3.31901e-285	8.08298e-297	0	5.76900054678307e-316	6.4228533959362e-323	0	0	0	0	0	0	0	0	0	0	0	0	0	0	0	0	0	0	0
0	4.12515e-10	2.23541e-17	2.71573e-32	8.17471e-47	8.4686e-63	2.67654e-77	3.38372e-93	3.1862e-106	2.05596e-110	6.2854e-122	1.60622e-136	4.23402e-150	4.82384e-162	6.23109e-176	8.86276e-186	8.69863e-196	3.50324e-204	6.41046e-214	5.55775e-225	1.31301e-235	3.76614e-241	4.45929e-252	1.52268e-258	3.43438e-265	2.82857e-274	1.10969e-280	6.82162e-293	2.86869e-305	4.12193929015842e-312	4.06413459612551e-319	0	0	0	0	0	0	0	0	0	0	0	0	0	0	0	0	0	0	0
0	1.2543e-10	2.24688e-18	1.44623e-33	1.02786e-47	2.80194e-63	2.66863e-77	2.54289e-93	7.86924e-106	4.52323e-110	4.41532e-121	3.59595e-135	7.83652e-149	7.43027e-161	7.92375e-175	9.58504e-185	2.03889e-195	2.83298e-203	7.66626e-215	2.23575e-225	1.79095e-235	1.83478e-240	1.90528e-251	2.25805e-257	1.73371e-263	4.76954e-272	6.23977e-278	1.28538e-289	1.83887e-301	2.39302e-308	2.15389344672011e-315	2.36459818099621e-320	0	0	0	0	0	0	0	0	0	0	0	0	0	0	0	0	0	0
0	3.247e-10	1.41791e-17	9.66464e-33	2.1562e-46	1.97826e-61	1.58025e-75	5.15631e-91	1.26578e-103	1.38135e-108	7.43195e-121	4.8037e-135	8.35416e-149	2.59692e-160	8.9962e-174	1.42622e-185	2.5901e-196	8.30374e-205	7.48164e-216	7.43458e-226	5.19902e-236	1.96495e-240	1.76879e-251	1.96284e-257	1.41213e-263	9.4458e-273	1.18215e-278	7.86507e-290	3.67545e-301	0	1.02418265909944e-315	3.99896733743905e-320	0	0	0	0	0	0	0	0	0	0	0	0	0	0	0	0	0	0
0	9.50242e-11	1.10356e-17	1.86654e-32	3.34856e-46	2.35634e-61	1.4404e-75	3.47697e-91	2.76453e-103	1.02402e-107	1.73267e-119	2.29829e-134	1.27822e-147	1.2986e-158	1.48039e-171	1.93425e-183	2.91159e-194	3.09714e-202	9.26736e-213	3.04581e-222	1.80652e-232	2.16239e-236	1.69608e-247	1.59098e-253	9.81345e-260	2.15469e-268	2.33143e-274	5.19568e-285	2.21894e-296	1.7519e-304	4.91390034257181e-311	6.16887658905773e-315	1.39667417422862e-319	9.88131291682493e-324	0	0	0	0	0	0	0	0	0	0	0	0	0	0	0	0
0	2.47228e-10	6.70093e-17	3.95687e-31	2.33679e-44	5.7707e-59	1.19457e-72	2.57646e-88	6.47521e-100	1.54332e-104	8.18649e-116	3.76963e-130	1.78314e-143	1.45683e-154	5.54024e-167	5.99255e-179	7.36299e-190	4.01194e-199	3.93143e-209	4.19342e-218	8.144e-228	7.67246e-232	5.23893e-243	4.08926e-249	2.13198e-255	1.51131e-263	5.10504e-269	3.77597e-279	5.4654e-290	3.80935e-298	3.3908e-304	1.28331e-307	2.47335791031393e-312	4.06468542991406e-316	1.28358254789556e-320	6.71089366746165e-320	3.95252516672997e-323	0	0	0	0	0	0	0	0	0	0	0	0	0
0	6.29788e-10	3.89726e-16	2.42721e-30	4.31706e-43	9.25352e-58	3.99069e-72	2.63867e-87	5.17688e-99	2.65456e-104	4.33715e-115	1.56361e-129	2.30871e-142	6.03024e-153	4.66738e-166	1.63111e-177	6.54111e-188	1.16294e-196	9.46521e-207	8.4548e-216	1.38492e-225	1.12425e-229	6.55496e-241	1.68005e-246	2.05175e-253	4.73848e-261	1.41881e-266	9.27246e-277	1.18706e-287	2.7226e-295	7.95112e-301	2.70266e-304	0	2.49175599266801e-312	2.5009291731127e-316	3.96553571358392e-315	6.02493292477567e-319	1.97626258336499e-323	0	0	0	0	0	0	0	0	0	0	0	0
0	5.43955e-10	8.17067e-16	4.46252e-30	2.20751e-42	1.42463e-56	1.9271e-70	4.18019e-85	2.54689e-96	9.09243e-102	1.18897e-112	3.57784e-127	1.08321e-140	2.27196e-151	1.40642e-164	3.96362e-176	1.29697e-186	4.84887e-196	8.29361e-207	1.60427e-216	5.66195e-227	3.04256e-232	3.73624e-244	9.54173e-250	4.19175e-256	3.34616e-263	9.69428e-269	5.42219e-279	5.84882e-290	1.2336e-297	3.50017e-303	4.42944e-306	2.73145741814516e-310	5.1230002383207e-313	1.76680122951518e-316	2.92112976678331e-315	4.32193805012547e-319	4.44659081257122e-323	0	0	0	0	0	0	0	0	0	0	0	0
0	1.36146e-09	4.47112e-15	8.41842e-29	1.09975e-41	5.70451e-56	2.2954e-69	1.54867e-83	7.28458e-95	7.60283e-100	2.99973e-110	2.90969e-124	4.66471e-139	3.07871e-149	1.52855e-162	3.45055e-174	2.27382e-185	1.74898e-195	9.74e-206	6.19486e-215	7.1499e-225	3.26688e-230	8.54736e-243	7.38007e-248	2.81904e-254	1.96279e-261	5.04592e-267	2.43907e-277	8.51758e-288	4.2483e-296	1.09477e-301	3.53572e-305	5.64585162128294e-310	1.02689810697623e-312	2.15591967416224e-318	1.14007031161676e-317	5.85467790321877e-321	0	0	0	0	0	0	0	0	0	0	0	0	0
0	1.16942e-09	3.47389e-15	4.6697e-29	1.54269e-41	2.21024e-55	2.62239e-68	5.4355e-82	7.79547e-93	2.22286e-97	2.60067e-107	2.14657e-121	1.13089e-135	5.85312e-146	9.44235e-159	4.31536e-171	9.09543e-182	1.40505e-192	2.51373e-202	1.29276e-211	4.81033e-221	1.75968e-226	1.51476e-238	2.75691e-244	3.33968e-250	1.95615e-257	4.24116e-263	6.63763e-273	1.4453e-284	6.28556e-293	1.42495e-298	1.49725e-301	7.67294e-306	0	2.30938471169242e-314	3.76498521887985e-313	5.95321539316321e-316	1.61510059625503e-320	0	0	0	0	0	0	0	0	0	0	0	0
0	2.87806e-09	1.83539e-14	8.38111e-28	8.63216e-40	1.12906e-53	1.09737e-66	7.11255e-80	7.80509e-91	1.61906e-95	5.54611e-105	1.43976e-118	2.44985e-132	9.96972e-143	1.30993e-155	1.9104e-167	1.268e-177	1.57327e-188	8.85047e-198	3.63557e-207	4.26836e-216	4.61183e-221	1.31415e-232	7.04256e-238	1.78436e-244	3.19973e-251	5.58916e-257	2.81195e-266	5.53792e-278	2.06904e-286	1.43646e-291	1.20848e-294	1.84287e-298	2.3938e-301	3.8935e-307	4.95141e-306	0	5.3398135221302e-313	3.11195300303136e-317	2.00161259758745e-317	6.53154783802128e-321	0	0	0	0	0	0	0	0	0
0	6.94019e-09	9.29837e-14	4.56034e-27	1.33719e-38	5.42721e-52	1.63359e-64	3.34993e-77	2.83867e-88	1.10641e-93	2.98466e-103	2.34009e-116	1.2368e-129	3.96269e-140	1.63163e-152	1.90252e-164	3.9275e-174	1.53461e-184	6.8417e-194	2.25207e-203	8.26328e-212	1.83124e-217	1.66759e-228	2.71604e-233	5.62344e-240	3.09049e-246	1.62516e-251	7.05068e-261	4.5548e-272	5.3884e-280	3.08966e-285	7.59323e-288	3.38405e-291	1.25014e-293	6.09353e-299	1.70511e-298	6.43435e-301	4.46414e-305	0	3.61453328010294e-310	1.04041114641283e-313	6.77107580378157e-318	3.85253122066816e-318	4.65548374389548e-317	3.71732521602725e-318	7.16395186469807e-322	0	0	0	0
0	1.6399e-08	1.82376e-13	2.42072e-26	5.99379e-38	1.92599e-51	4.39706e-64	6.68963e-77	1.66612e-87	1.93178e-92	4.09697e-102	2.4836e-115	3.86509e-128	9.67621e-139	1.20612e-150	4.33046e-162	2.76065e-171	3.3518e-181	3.04043e-191	8.03069e-201	6.14046e-210	4.34752e-215	8.40907e-227	3.09904e-232	5.51182e-239	9.7917e-245	1.65343e-249	6.08618e-259	3.30135e-270	3.37141e-278	1.71488e-283	1.38599e-285	5.56637e-289	5.34214e-292	8.24648e-297	2.16611e-296	7.58514e-299	4.85799e-303	7.62753e-307	3.75749e-307	3.27591063142908e-310	6.41727958941199e-314	1.04473322082508e-314	3.72871372762894e-313	8.67250307502678e-314	1.56457102045791e-317	6.68470818823207e-321	1.76826094646582e-320	1.23516411460312e-322	4.48611606423852e-321
0	3.7972e-08	3.54231e-13	1.25414e-25	8.67164e-37	2.38407e-50	1.59409e-62	7.32071e-75	5.33439e-85	4.29137e-90	2.59934e-99	4.91893e-112	2.40846e-124	4.76053e-135	1.85032e-146	5.33581e-158	2.63318e-167	9.77748e-177	2.73216e-186	5.73927e-196	3.49186e-205	1.88831e-210	3.05893e-222	8.89918e-228	1.28334e-234	1.857e-240	9.38576e-245	2.94773e-254	5.1091e-265	1.62807e-272	2.49958e-277	5.76765e-279	1.88755e-282	5.18352e-285	6.77906e-290	1.40518e-289	1.38107e-291	2.54155e-295	1.13375e-298	1.46036e-298	3.51127e-301	1.8672e-305	7.84111e-308	7.35099e-306	4.75905e-307	2.44423961921876e-310	2.94992572184192e-313	6.72029149598835e-313	4.22299490264186e-315	1.32743372956459e-313
0	1.44609e-09	4.17595e-14	2.16554e-26	3.3757e-37	2.21205e-50	7.32864e-64	8.83144e-76	1.89707e-85	4.98258e-90	8.67078e-99	4.58332e-111	1.6983e-123	2.57415e-134	7.60131e-146	1.66081e-157	2.52603e-166	1.89478e-176	1.63662e-185	2.72864e-195	1.33294e-204	2.37018e-209	3.01564e-221	7.51096e-227	9.17653e-234	4.27958e-239	6.95046e-243	6.69574e-252	9.68075e-263	2.63265e-270	3.53357e-275	2.62881e-276	2.68967e-279	2.27091e-281	9.0306e-286	1.6259e-285	4.71579e-287	2.31887e-291	9.29663e-295	1.0759e-294	2.35321e-297	1.14834e-301	1.41173e-303	1.19631e-301	2.20815e-302	3.4114e-306	0	2.47834e-308	4.40652359247986e-310	0
0	3.5543e-09	2.08465e-13	1.107e-25	4.70822e-36	2.59103e-49	6.62261e-63	5.90303e-75	3.69595e-84	7.36902e-89	3.63575e-97	5.58241e-109	6.15679e-121	2.77523e-131	2.48918e-142	4.30353e-154	5.01957e-163	1.14466e-172	7.70149e-182	1.01317e-191	1.00727e-201	1.43096e-206	1.45801e-218	2.96416e-224	1.12337e-230	1.6084e-235	7.85607e-239	2.32281e-247	1.05459e-257	6.54197e-266	7.34517e-271	4.55766e-272	3.9634e-275	2.86618e-277	3.41751e-281	1.55083e-281	1.32038e-282	5.75852e-287	6.23918e-291	2.10293e-290	4.14174e-293	1.79029e-298	2.03704e-300	5.15329e-299	2.7898e-299	1.24686e-302	4.05183e-305	2.42068e-304	1.21778e-305	1.08475e-304
0	9.60314e-10	5.99672e-14	5.65011e-26	5.82619e-36	8.16318e-49	5.765e-62	3.76669e-74	6.8442e-83	3.80617e-87	1.43519e-95	1.69999e-107	5.42305e-119	1.87452e-129	4.95927e-140	6.60193e-152	5.93803e-161	4.07882e-170	8.28514e-179	3.31266e-188	1.00841e-197	4.1711e-202	1.34224e-213	7.95413e-219	2.36156e-225	5.1824e-232	2.07508e-235	1.86478e-243	7.11522e-254	3.70193e-262	2.63142e-268	5.16133e-269	3.90583e-272	8.64352e-274	3.10121e-277	4.12888e-277	3.04184e-278	3.87931e-282	3.71525e-286	3.36301e-286	5.76016e-290	7.30319e-295	7.60966e-297	5.55e-295	8.88187e-296	1.13994e-298	1.12309e-301	1.91071e-300	9.00558e-302	2.23368e-300
0	7.68037e-10	1.1506e-13	8.90825e-26	7.00721e-36	6.84065e-49	3.23207e-62	5.75799e-74	7.85731e-83	1.37007e-86	1.46135e-94	1.29255e-106	3.05819e-118	7.917e-129	6.07668e-139	2.35348e-150	1.62447e-159	2.19919e-169	1.36293e-177	4.23567e-187	3.91678e-196	5.10671e-200	4.93511e-211	8.96678e-216	2.15411e-222	1.43462e-228	1.28588e-232	9.56618e-241	1.10455e-250	4.78929e-259	2.87018e-265	1.74578e-265	1.13153e-268	7.53226e-270	8.01277e-273	2.69498e-273	1.74113e-274	1.96775e-278	1.68089e-282	4.41317e-282	2.1828e-285	2.50231e-290	2.34249e-292	1.55599e-291	2.30325e-292	8.46087e-295	2.37291e-297	3.69672e-296	4.8578e-297	3.25946e-295
0	6.05949e-10	3.10181e-14	4.27208e-26	6.90391e-37	3.84764e-50	1.04209e-63	4.94307e-75	2.07673e-83	1.23651e-86	7.33514e-96	1.65256e-107	1.0524e-118	7.74073e-129	4.40093e-139	4.86007e-150	1.01059e-158	4.08586e-168	5.00422e-177	4.69583e-186	1.32337e-194	1.42903e-198	1.06209e-209	1.61393e-214	8.44573e-222	4.7308e-228	3.72831e-232	6.16e-241	2.09415e-250	2.77734e-258	1.42554e-264	2.97127e-264	6.14925e-267	1.30139e-267	3.57452e-271	2.84728e-273	5.30742e-275	1.86146e-278	1.4704e-282	3.88122e-282	5.58098e-286	5.88513e-291	1.7266e-292	1.16989e-291	5.36803e-292	1.89554e-294	5.11334e-297	8.10505e-296	3.48588e-297	2.4386e-295
0	4.71148e-10	2.1658e-14	1.95857e-26	7.63953e-37	1.08199e-49	8.07756e-63	2.68038e-74	3.30051e-82	5.50822e-85	9.14329e-94	1.56809e-105	2.89801e-116	1.59498e-126	2.65955e-136	8.7535e-147	5.33727e-155	6.40212e-164	5.94231e-173	1.66318e-181	3.58476e-190	7.48479e-195	1.69703e-205	1.97901e-210	8.1829e-218	3.64132e-224	8.44511e-228	4.20809e-236	1.18256e-245	1.28724e-253	1.99379e-259	3.27068e-259	1.56027e-262	2.74901e-263	2.20888e-266	4.36702e-269	2.08896e-271	5.77316e-276	1.22561e-280	3.04766e-280	1.29997e-283	4.01915e-288	3.48241e-289	2.17322e-288	2.87723e-288	3.00638e-291	2.43564e-294	3.68157e-293	1.49836e-294	3.01636e-292
0	1.19527e-09	1.48011e-14	2.8989e-26	2.2713e-37	1.93673e-50	3.56649e-63	7.80546e-75	3.00947e-82	4.35126e-85	2.0362e-93	6.29218e-106	8.16413e-117	3.20595e-127	3.8859e-137	9.09467e-148	1.71305e-155	6.17608e-164	1.71782e-172	1.45401e-180	9.45295e-189	6.16976e-193	1.06903e-203	1.01443e-208	8.8208e-217	1.21635e-222	2.3985e-226	3.5737e-234	2.989e-243	2.65549e-251	1.26966e-256	6.50184e-256	9.33577e-259	1.39403e-259	2.78271e-263	4.8046e-266	6.0079e-269	1.29722e-274	8.25628e-279	1.93433e-278	7.52208e-282	6.86007e-286	1.78154e-286	3.29245e-285	1.28812e-285	3.87596e-288	9.36649e-292	1.35098e-290	1.70938e-292	3.75505e-291
0	9.21832e-10	9.88535e-15	4.2126e-26	8.44615e-37	1.98227e-49	2.54859e-62	1.6071e-73	1.76413e-80	1.75576e-83	2.27148e-91	5.2711e-104	4.99663e-115	1.42468e-125	3.1198e-136	2.12236e-146	2.99559e-154	3.23308e-162	2.68388e-170	4.34587e-179	2.16023e-187	4.4386e-191	2.25926e-201	1.70753e-206	3.04437e-215	1.29723e-220	7.92578e-224	3.52906e-231	8.83172e-240	6.35958e-248	9.22899e-253	1.40165e-251	4.68288e-255	5.91849e-256	1.00719e-259	5.10519e-262	1.84952e-264	1.16127e-269	2.12881e-273	4.17888e-273	1.41225e-276	3.67355e-280	2.61686e-280	4.07802e-280	4.50168e-281	1.22366e-283	2.695e-287	3.75844e-287	1.34367e-288	9.10887e-288
0	2.0063e-10	2.1799e-15	1.74378e-26	6.0356e-38	3.10738e-50	9.81943e-63	1.72954e-73	1.41577e-80	4.63579e-83	4.45202e-91	6.89287e-104	4.48523e-115	8.87096e-126	5.50466e-136	1.08835e-145	1.14814e-153	2.30074e-162	5.84035e-170	7.06636e-179	1.06838e-186	1.83745e-190	2.71117e-200	6.44967e-205	8.87719e-214	1.17646e-218	2.23903e-221	7.9863e-229	5.94796e-237	1.28592e-244	1.52903e-249	1.97199e-248	5.55103e-252	6.04042e-253	7.33735e-258	2.81728e-261	9.3629e-264	5.16548e-269	2.8816e-272	1.63725e-272	5.06767e-276	1.20919e-279	2.6032e-280	4.04677e-280	1.38379e-281	1.12816e-283	7.41497e-288	3.39438e-288	1.20283e-289	8.51818e-289
0	1.45395e-10	1.3532e-15	2.41641e-26	5.59429e-38	7.41591e-50	6.44068e-62	7.51721e-73	1.82519e-79	1.69122e-81	1.17494e-89	1.28619e-102	2.36198e-113	3.30282e-124	5.95107e-134	8.39933e-144	2.62886e-151	9.39832e-161	4.36831e-169	3.8889e-178	1.79826e-185	9.88253e-189	1.08588e-198	2.07509e-203	2.17813e-212	9.0505e-217	1.43775e-219	1.53038e-226	3.3905e-234	5.86405e-242	5.7347e-247	2.33133e-245	1.96217e-248	6.29065e-249	6.41011e-254	7.15496e-257	6.81434e-259	3.20828e-264	1.52677e-267	2.44155e-267	2.13926e-270	4.4203e-274	2.617e-274	3.41217e-275	3.24381e-276	7.31119e-278	1.34802e-281	1.65311e-281	5.15626e-283	9.50728e-282
0	1.03134e-10	2.52123e-15	3.27984e-26	1.93367e-37	4.08347e-50	9.36401e-62	3.09328e-72	2.23615e-78	5.85943e-80	2.9292e-88	8.89944e-101	4.65412e-111	1.88553e-121	2.41862e-131	9.98633e-141	9.01679e-148	9.4872e-157	1.28563e-164	8.39121e-174	2.81431e-181	2.8212e-185	9.21699e-195	5.10658e-199	4.11392e-208	1.29388e-212	5.90743e-215	1.83971e-221	3.22694e-229	4.44409e-237	1.27181e-241	3.9083e-240	9.29122e-243	2.32137e-243	6.72673e-248	6.07835e-251	1.58317e-252	6.30082e-258	2.4958e-261	1.05941e-260	2.54192e-263	1.38304e-267	2.1228e-268	7.47574e-269	1.89857e-269	3.68255e-271	1.95396e-275	6.35013e-275	5.29301e-276	2.75878e-275
0	7.14691e-11	4.65672e-15	1.54761e-25	6.53184e-37	3.76132e-49	5.63856e-61	5.33112e-71	2.60338e-77	5.04178e-79	6.90092e-87	5.7746e-99	8.52961e-109	9.91149e-119	3.67696e-128	4.40406e-137	1.11876e-143	8.5149e-153	3.31842e-160	6.37663e-169	6.13979e-176	1.08732e-180	2.6935e-190	4.20567e-194	1.00713e-202	2.32608e-207	7.76791e-210	6.96415e-216	3.58317e-223	1.45843e-230	3.1913e-235	1.96267e-234	1.03628e-237	7.11545e-238	1.68898e-242	4.2398e-245	2.98453e-246	3.34986e-251	3.30925e-255	3.68562e-254	2.38775e-256	3.58626e-260	1.42338e-260	4.06181e-261	2.62547e-261	1.39437e-263	2.03072e-267	5.41651e-267	1.15966e-267	4.9832e-267
0	1.14162e-11	2.76455e-15	2.03479e-25	2.15631e-36	3.36206e-48	3.25936e-60	8.79197e-70	1.21236e-75	4.10503e-78	1.53678e-85	8.85002e-98	3.63437e-107	1.19024e-116	1.25912e-125	4.32432e-134	3.09864e-140	6.81117e-149	7.53185e-156	4.19854e-164	7.37157e-172	9.4241e-177	4.47174e-187	2.03345e-190	1.42297e-198	9.41154e-203	6.32389e-206	4.42004e-212	1.78631e-219	2.1247e-226	1.35107e-230	2.31165e-229	9.71491e-233	5.28633e-233	3.53219e-237	7.21556e-240	1.24168e-241	3.92322e-246	1.08317e-249	9.86123e-249	1.73674e-250	2.24318e-254	2.37154e-255	5.82373e-256	3.41567e-257	1.62154e-259	2.12205e-263	1.55245e-262	2.99814e-263	3.45895e-262
0	3.17053e-11	1.58579e-15	7.18645e-26	4.40408e-37	1.62065e-48	8.90431e-61	6.94505e-70	1.64262e-76	5.18604e-79	5.55574e-86	7.75827e-98	8.76923e-107	7.98399e-116	2.39277e-124	2.35378e-132	4.89608e-138	7.67235e-147	2.45249e-153	3.92827e-161	1.98743e-168	7.21553e-173	1.00502e-182	3.308e-186	6.71228e-194	3.28928e-198	6.13686e-201	3.30344e-207	3.85447e-214	1.32315e-220	2.34488e-224	1.01319e-222	3.27867e-226	4.538e-226	8.19668e-230	1.16127e-233	5.28036e-235	4.56841e-239	3.39245e-242	7.52346e-241	3.3728e-242	1.16383e-246	3.11066e-247	1.89504e-247	2.77269e-248	1.10709e-250	3.87238e-254	6.63266e-253	3.10551e-253	8.14341e-252
0	8.65659e-11	2.85849e-15	3.28719e-25	1.37384e-36	1.36698e-47	2.12957e-59	4.7061e-68	3.01756e-74	2.29853e-76	6.4406e-83	2.71661e-94	8.62278e-103	2.22645e-111	4.65948e-120	1.27673e-127	1.76056e-133	1.9939e-142	4.45298e-149	2.01827e-156	2.87262e-163	2.76529e-167	1.15021e-176	9.75021e-180	1.4995e-187	5.22909e-192	5.11046e-196	7.75847e-202	1.92361e-209	1.88891e-215	9.32964e-219	1.03591e-216	9.04003e-220	2.74059e-220	1.33908e-223	5.11713e-227	5.97438e-228	1.38572e-231	2.57486e-235	1.39575e-233	1.60279e-235	1.49534e-239	3.24624e-240	4.94449e-240	1.80793e-240	1.85181e-242	1.70073e-245	2.29314e-244	3.03342e-245	7.72142e-245
0	2.32352e-10	1.56438e-15	1.07529e-25	1.01255e-36	2.58028e-47	1.07556e-58	1.50187e-67	6.59175e-74	1.57756e-75	3.12516e-82	8.47074e-94	7.41713e-102	1.30865e-110	7.62612e-119	5.93007e-126	2.33764e-131	1.86321e-140	3.00304e-147	3.87832e-154	4.02567e-161	7.64082e-166	8.81633e-175	5.89209e-178	6.74084e-186	4.92212e-191	2.81066e-196	3.39862e-202	1.70251e-210	4.99464e-216	7.92532e-219	7.02208e-218	1.94055e-220	1.64996e-221	2.47124e-224	2.84058e-227	9.44595e-229	6.44642e-232	3.48192e-235	6.10724e-233	2.04247e-234	1.66624e-239	3.47456e-240	1.60731e-239	1.72092e-239	4.94287e-241	1.24373e-243	4.76848e-242	6.76645e-244	5.71024e-244
0	6.13058e-10	2.7681e-15	4.81666e-25	2.98475e-36	4.64791e-47	1.11308e-58	4.49978e-67	5.86723e-73	1.02043e-74	5.53535e-81	4.00403e-92	9.65903e-100	4.72543e-108	7.66391e-116	1.64369e-122	1.12166e-128	2.50751e-137	7.19758e-145	2.63193e-151	1.96719e-158	7.09598e-164	2.29173e-172	4.48463e-175	1.45244e-182	7.99073e-188	3.47559e-193	1.20248e-198	1.72037e-206	1.04132e-212	4.82668e-215	1.22367e-213	2.69046e-216	6.35881e-217	7.68632e-220	2.43203e-222	1.77313e-225	1.02273e-228	4.6995e-232	7.33897e-230	2.14822e-231	1.50372e-236	8.80216e-237	3.63937e-236	3.49626e-236	2.72698e-237	6.11861e-240	2.70921e-240	1.05469e-241	2.85413e-242
0	1.58992e-09	4.85444e-15	2.12091e-24	3.59674e-35	1.58283e-45	1.11747e-56	1.24154e-64	9.50621e-71	3.92195e-72	5.44015e-78	1.16181e-88	1.89474e-96	2.5553e-104	1.1343e-111	1.64218e-118	2.98009e-124	4.79383e-133	3.81711e-140	9.73227e-147	2.01937e-153	1.32123e-159	1.21534e-167	4.37403e-171	3.99694e-178	1.62128e-183	5.26569e-189	3.68448e-195	1.49785e-202	2.59245e-208	9.22592e-211	1.43241e-210	7.26203e-214	4.22604e-215	1.25813e-218	8.68342e-223	1.90182e-225	3.24252e-228	1.30312e-231	2.04161e-229	5.50616e-231	1.05429e-235	1.83416e-236	2.32743e-235	6.59605e-235	1.46033e-235	8.99608e-238	1.11144e-237	3.963e-239	9.94729e-240
0	2.5837e-10	5.18845e-17	3.94624e-26	1.25842e-36	1.29744e-46	2.20992e-57	1.57194e-65	8.75145e-72	3.55106e-73	9.21502e-80	4.3938e-90	1.97973e-97	1.7864e-105	5.47774e-113	5.66073e-120	3.14659e-125	1.33559e-133	1.86895e-141	1.3998e-147	8.43294e-154	1.61953e-159	4.11856e-167	4.60817e-170	1.18827e-176	1.39987e-181	1.30887e-186	2.60707e-192	7.95174e-200	2.8041e-206	3.02295e-208	3.95437e-208	5.81769e-211	9.81955e-212	6.88051e-216	1.34339e-219	2.45245e-222	1.18395e-224	3.97875e-228	5.43799e-226	1.26234e-227	2.052e-232	1.00026e-232	3.50441e-231	8.67452e-231	1.68798e-231	2.78463e-233	1.01183e-233	3.22932e-235	2.47337e-236
0	6.87438e-10	3.32321e-16	1.7184e-25	1.49566e-35	4.30637e-45	2.1224e-55	8.84929e-64	1.3325e-69	1.28553e-70	8.6391e-77	1.18955e-86	3.5365e-94	8.75203e-102	1.79868e-109	5.04638e-116	1.16021e-122	1.36286e-130	5.31446e-138	2.75543e-144	4.62172e-150	2.45465e-155	1.75478e-162	1.36248e-165	2.55646e-172	8.32087e-177	5.69928e-182	3.15999e-187	7.29654e-195	1.94037e-201	1.56587e-203	4.31464e-204	4.99391e-207	6.75752e-208	3.79917e-212	1.74169e-216	9.02012e-219	1.07034e-221	3.01124e-225	3.68192e-223	7.41423e-225	3.12496e-230	1.37807e-230	4.51366e-229	3.20734e-228	1.73386e-228	7.77529e-230	7.64473e-230	7.2951e-232	5.06366e-233
0	1.7986e-09	2.05434e-15	2.9587e-24	7.4789e-34	6.1198e-43	8.93889e-53	4.7641e-62	9.55904e-69	2.71211e-69	1.22239e-75	4.40608e-85	3.53884e-92	2.37396e-99	1.32905e-106	2.5075e-113	9.73938e-121	3.14114e-128	3.39437e-135	1.22087e-141	5.73082e-147	2.15786e-152	4.29981e-159	2.41685e-162	1.26255e-168	1.1408e-172	5.75454e-178	8.86679e-183	1.08507e-191	2.16064e-198	5.09909e-200	4.03363e-200	1.30367e-202	1.13136e-204	5.10243e-209	6.55265e-213	9.54201e-215	9.26528e-218	6.35176e-222	6.79127e-220	3.81719e-221	4.38689e-226	5.31643e-226	1.48349e-224	2.81088e-223	1.30263e-223	1.53655e-224	1.3008e-224	3.24133e-226	6.62911e-228
0	4.62685e-09	1.22522e-14	4.83285e-23	3.48992e-32	7.97814e-41	3.39608e-50	5.15729e-59	2.61224e-65	3.46633e-66	3.93829e-72	1.02439e-81	1.3477e-89	2.42447e-96	9.0801e-104	4.61861e-110	1.21698e-117	1.07613e-124	3.18748e-131	7.84332e-138	9.99977e-143	1.01842e-147	5.58633e-154	2.13631e-157	3.05933e-163	1.94702e-167	2.66301e-172	2.98293e-177	1.05109e-185	1.57186e-192	2.65297e-194	1.16743e-195	2.91328e-198	6.93669e-200	8.56616e-204	2.99613e-207	3.40401e-209	8.89511e-212	4.91868e-216	3.76361e-215	5.69456e-216	1.77854e-220	1.76228e-220	1.26824e-218	1.96334e-217	7.61722e-218	7.62905e-219	1.64187e-218	3.52745e-220	2.1246e-222
0	1.17009e-08	5.71334e-15	5.12659e-23	9.05284e-32	5.37262e-40	1.36272e-49	5.55719e-58	7.72385e-64	1.69079e-65	1.30196e-71	8.41713e-81	1.73032e-89	8.53717e-96	2.09147e-103	2.96808e-109	5.15442e-117	1.2527e-123	2.54051e-130	1.05376e-137	9.93387e-143	2.99293e-147	1.16689e-153	3.52317e-157	1.42887e-162	2.67805e-166	1.04716e-170	3.32205e-175	2.19154e-184	9.08359e-191	1.2561e-192	4.62164e-194	9.47939e-197	6.7722e-198	2.36742e-201	2.34148e-204	7.56127e-206	4.7851e-209	2.16337e-213	4.85841e-212	2.06445e-212	5.36184e-217	1.48147e-216	9.2837e-215	1.3119e-214	1.39782e-214	1.24261e-215	8.05637e-216	5.21129e-218	8.40401e-220
0	7.63247e-09	2.4991e-15	5.25382e-23	2.28579e-31	8.10157e-40	5.22151e-49	5.73238e-57	4.94413e-63	3.10964e-64	6.25554e-70	1.06555e-78	5.8813e-87	7.69679e-93	1.2444e-100	4.71861e-106	2.23421e-113	1.4671e-119	8.07008e-126	9.24183e-133	2.29331e-137	1.78853e-141	1.23824e-148	9.74201e-152	1.05954e-156	3.6093e-161	3.76743e-165	3.18263e-169	1.62548e-178	4.98601e-185	4.91419e-187	3.60418e-189	1.55067e-192	8.63055e-194	6.71999e-198	5.3177e-201	4.84019e-202	7.24917e-206	2.65202e-210	1.72958e-208	1.75594e-210	1.24005e-214	9.52255e-215	1.79149e-212	7.34867e-213	7.23564e-213	5.85159e-214	3.52608e-214	6.17178e-216	8.99642e-218
0	1.92606e-08	4.02451e-15	2.11277e-22	5.61227e-31	5.14248e-39	8.79012e-48	5.6569e-56	2.97983e-62	1.3463e-63	7.21671e-69	3.13834e-77	4.5472e-85	3.88853e-91	4.04152e-99	4.20653e-104	5.34701e-111	9.51765e-117	1.41798e-122	4.41873e-129	4.66198e-135	1.01651e-138	1.9135e-145	1.07434e-148	8.36732e-154	7.87487e-158	6.021e-162	3.77032e-166	5.15093e-175	4.36671e-181	1.20199e-182	6.63353e-185	7.84335e-188	2.64661e-190	5.69348e-194	1.01333e-197	2.615e-198	9.12186e-203	9.1933e-207	1.53324e-205	4.35263e-207	2.3004e-212	5.15071e-212	2.70382e-211	3.24126e-211	9.60693e-213	2.25086e-213	4.19558e-214	6.75363e-216	9.0599e-218
0	4.77763e-08	2.45078e-14	3.29471e-21	1.3384e-30	3.17405e-38	6.61825e-48	1.1315e-55	3.65327e-62	5.42789e-63	1.93883e-68	5.07312e-77	4.46457e-85	2.51429e-91	6.71551e-99	4.84612e-104	1.66025e-110	2.00235e-116	8.35615e-122	7.11793e-128	2.08129e-133	1.30454e-136	6.66127e-143	1.05066e-145	2.23849e-150	5.74847e-154	3.16868e-158	1.44832e-162	5.35219e-171	1.25101e-176	9.40129e-178	2.8762e-181	9.44836e-184	6.8845e-187	1.15512e-190	5.70223e-194	1.19084e-194	1.1355e-198	9.12186e-203	1.26736e-201	8.93333e-204	1.13781e-209	7.41207e-209	1.10635e-207	1.15189e-207	9.27806e-209	1.88458e-209	3.06658e-210	1.40391e-212	5.43496e-215
0	1.16463e-07	1.4402e-13	4.87069e-20	5.77786e-29	3.63572e-36	4.89496e-46	2.25684e-53	1.89517e-59	5.8742e-60	5.14538e-65	3.80227e-73	9.31153e-81	1.35361e-86	9.97522e-94	1.77827e-98	1.61037e-104	5.01931e-110	5.2867e-115	2.98245e-121	2.25475e-126	8.49376e-130	1.1698e-135	1.13357e-138	4.32456e-144	2.79229e-147	2.87164e-152	3.4247e-156	3.6458e-164	2.31679e-169	4.18976e-170	9.08752e-174	2.09757e-176	8.84346e-181	3.16074e-185	1.19114e-188	1.90396e-189	4.11911e-194	9.00584e-198	3.34744e-196	1.88555e-198	6.52147e-204	1.10809e-202	4.06633e-202	1.09992e-201	2.28752e-202	3.81591e-203	5.15583e-204	6.54451e-207	6.63062e-209
0	2.78918e-07	2.28724e-13	1.25667e-20	3.08852e-29	4.93831e-36	1.58761e-45	1.96242e-52	2.08696e-59	5.29903e-60	1.26819e-64	2.29582e-72	1.43416e-79	3.20273e-86	6.13964e-93	7.40089e-98	1.80645e-103	3.75804e-109	2.71443e-114	4.10435e-120	2.13757e-125	2.33282e-128	8.64249e-134	6.16557e-137	6.3539e-142	1.14398e-144	3.17138e-149	1.02563e-152	2.90471e-160	1.34147e-165	5.01556e-167	2.26226e-171	4.10046e-174	1.32216e-178	1.29981e-182	1.3666e-185	1.78964e-186	3.01888e-191	5.25869e-195	5.81276e-193	2.69793e-195	2.48722e-200	3.64527e-199	3.57029e-199	2.7254e-198	1.55899e-199	2.34196e-201	8.865e-202	3.00684e-204	8.22901e-206
0	6.56052e-07	9.51199e-14	1.18284e-20	6.8179e-29	2.82059e-35	2.34038e-44	1.62723e-51	9.78169e-59	7.55773e-59	1.16277e-63	1.2659e-71	2.03244e-78	1.19397e-84	1.42131e-91	4.6975e-96	3.07851e-101	2.40377e-108	4.82458e-113	1.97764e-118	2.81934e-123	8.63756e-126	8.60517e-131	1.66566e-133	1.19654e-138	5.82068e-141	1.14986e-145	9.97359e-149	5.38276e-157	6.73234e-162	5.12322e-164	6.31173e-168	8.70792e-171	7.63841e-175	4.38491e-180	1.29981e-182	1.3891e-183	1.80675e-188	2.48376e-192	7.13927e-191	2.75778e-193	1.99467e-198	2.68471e-197	2.36302e-197	1.66756e-196	8.42657e-198	3.49057e-200	1.21798e-200	1.15178e-203	2.85698e-205
0	1.51502e-06	5.58425e-13	1.78227e-19	2.86604e-27	6.91464e-34	1.57761e-42	2.91155e-49	4.68242e-56	1.79298e-56	1.68248e-61	4.82416e-69	4.82261e-76	1.75417e-82	1.28551e-89	1.14754e-93	1.99889e-98	4.15485e-105	5.35793e-110	5.87186e-115	2.22901e-119	1.76884e-121	1.18597e-126	5.94625e-129	7.69674e-135	9.89087e-137	1.38005e-141	2.30738e-145	8.62643e-154	2.92587e-158	6.12582e-160	2.03787e-163	7.54978e-166	4.92269e-170	7.63841e-175	1.69822e-177	4.84079e-178	1.37638e-183	5.13418e-187	3.34748e-186	3.4934e-188	2.00179e-193	7.28153e-192	1.69295e-191	2.97076e-191	3.95326e-192	4.30038e-194	1.23349e-194	9.80396e-198	2.10621e-200
0	3.43357e-06	3.16155e-12	2.54468e-18	2.66791e-26	1.63724e-32	1.01438e-40	4.89544e-47	2.07308e-53	1.62152e-53	3.68944e-58	2.89715e-65	1.88775e-72	1.02474e-79	1.9943e-86	4.55336e-90	2.03439e-94	1.13136e-100	2.2441e-106	6.47474e-111	6.40845e-115	3.24543e-117	5.71087e-122	1.8873e-124	6.47415e-130	1.4941e-132	1.46711e-137	6.46831e-141	6.52635e-149	1.57143e-153	6.35676e-156	1.54983e-159	4.29381e-162	7.54978e-166	3.15346e-170	1.89427e-172	4.09627e-173	3.13143e-178	2.55427e-182	4.54099e-181	1.26525e-182	1.95326e-187	1.82935e-185	1.01402e-185	4.43359e-186	1.54927e-186	4.38907e-189	3.31404e-189	2.21111e-192	4.00893e-195
0	7.63352e-06	1.72467e-11	3.4384e-17	1.01251e-24	3.74519e-31	6.22235e-39	3.7147e-46	4.11932e-52	8.40848e-52	4.74696e-56	9.56732e-63	1.62844e-69	2.34622e-76	2.86417e-83	1.65298e-86	1.12941e-91	1.64406e-97	1.20963e-104	2.29926e-109	1.54306e-113	2.26006e-115	2.6971e-120	6.51672e-123	5.86017e-128	3.7696e-130	9.76919e-135	1.16096e-137	3.02411e-145	1.95382e-149	1.09035e-153	7.35637e-157	5.70167e-159	2.7269e-162	3.07163e-166	5.04784e-168	2.95934e-168	6.04996e-173	1.32482e-176	5.21036e-176	3.86512e-177	4.69981e-182	3.49447e-180	4.76271e-181	5.54979e-181	5.08327e-181	3.75883e-183	2.37035e-184	1.32316e-187	6.32298e-190
0	5.50208e-06	4.85903e-13	1.18815e-19	5.43792e-27	4.81888e-33	1.63265e-40	2.33036e-47	7.20898e-53	3.42929e-53	3.19867e-58	1.45346e-64	5.73745e-71	4.44641e-78	1.30335e-84	1.29613e-88	2.46948e-93	9.41872e-99	1.6661e-105	9.08177e-110	1.77806e-113	2.03558e-115	6.60877e-120	3.00486e-123	1.81649e-128	9.36635e-131	4.33298e-136	1.57329e-138	9.4322e-146	4.41248e-150	1.78589e-154	3.60553e-157	8.66656e-159	3.18765e-162	2.69434e-166	3.71823e-168	7.16289e-168	3.89341e-172	2.36508e-175	2.40687e-175	1.55338e-176	4.914e-181	3.09227e-180	3.82059e-181	1.39438e-180	3.87441e-180	7.92201e-182	1.4089e-182	2.07912e-185	2.68698e-187
0	3.8337e-06	7.04201e-13	4.20415e-19	2.02366e-27	4.80069e-33	7.78412e-41	1.01326e-48	9.57093e-54	1.95477e-53	4.8998e-58	1.25499e-64	1.24751e-70	2.39738e-77	1.82149e-83	1.14002e-87	5.99189e-92	6.12612e-97	2.82937e-103	4.24126e-107	2.27025e-110	7.0437e-112	6.05661e-116	1.80858e-119	7.23102e-125	2.54815e-127	3.12925e-132	3.05194e-134	4.88636e-141	6.1389e-145	6.68011e-149	3.56709e-151	2.21485e-152	2.14317e-155	4.8206e-159	1.68796e-160	7.73093e-160	1.11856e-163	1.41608e-167	3.49951e-167	5.57021e-168	4.05982e-173	1.8268e-172	1.69681e-173	1.31041e-174	2.89747e-174	1.5409e-175	7.02429e-176	8.5359e-179	9.118e-182
0	8.68536e-06	4.19905e-12	1.4664e-18	1.80117e-26	2.21633e-32	9.20201e-40	3.16987e-47	1.52661e-52	8.92453e-52	5.72894e-56	1.88282e-63	4.85307e-69	5.20586e-76	2.22655e-82	3.92933e-86	2.79253e-91	1.73813e-96	2.08655e-102	2.03463e-106	3.24123e-109	7.36577e-111	1.76043e-114	3.5948e-118	3.78608e-123	3.84497e-125	1.25862e-129	3.45892e-131	1.43271e-137	1.24427e-141	9.4322e-146	1.41606e-147	6.52635e-149	1.72726e-151	2.82316e-155	7.49723e-157	2.73461e-156	1.05663e-159	3.57711e-163	6.99118e-163	3.01964e-163	1.68535e-168	2.06772e-167	1.53143e-168	3.13864e-169	5.61161e-169	2.34912e-171	9.04914e-172	2.84555e-175	2.51755e-178
0	1.64067e-06	1.4039e-12	1.09764e-18	5.61625e-27	1.88132e-32	1.9274e-39	2.95684e-47	4.17902e-52	8.58162e-51	3.27123e-55	2.59165e-62	3.7552e-68	1.0133e-74	2.35108e-81	1.19778e-84	2.30579e-89	3.87415e-94	1.24243e-99	3.31835e-103	1.43669e-105	2.05405e-107	3.13762e-111	1.71759e-114	4.80445e-119	3.22139e-121	2.8015e-125	2.03082e-126	2.25075e-132	1.32405e-136	2.68453e-140	2.75354e-142	3.33192e-143	2.30738e-145	9.97359e-149	6.75939e-150	1.68158e-149	1.69531e-152	1.50181e-155	5.93352e-156	6.36225e-156	9.61216e-161	8.37987e-160	4.68213e-161	2.37392e-161	1.01542e-160	1.07571e-162	9.89818e-163	2.58996e-166	5.94827e-169
0	9.91082e-07	1.92471e-12	7.57988e-19	8.50778e-27	7.83514e-32	2.08477e-38	8.41977e-46	3.24415e-50	3.56852e-49	7.73422e-54	1.53675e-60	5.79323e-66	8.52253e-73	1.0527e-79	3.19779e-83	3.56365e-88	3.49849e-93	3.02623e-98	2.34054e-101	2.96644e-103	1.21185e-104	1.18065e-108	1.76889e-111	1.3172e-115	2.39512e-117	1.3747e-121	2.70221e-122	1.99262e-128	3.12925e-132	1.69905e-135	4.64465e-137	1.46711e-137	2.63427e-139	2.97737e-142	5.08032e-143	3.03442e-142	2.24504e-145	5.12345e-148	1.43296e-148	3.27587e-149	1.31323e-153	8.34289e-153	3.56411e-154	4.46921e-154	4.57515e-153	1.21069e-154	2.63983e-154	5.78038e-158	3.38299e-160
0	2.40783e-06	2.57996e-12	2.48791e-18	7.12036e-26	3.11364e-31	2.16468e-37	2.29872e-44	2.41179e-48	6.50381e-47	3.54116e-51	4.03266e-58	3.94691e-63	3.21535e-70	2.11348e-77	1.76359e-80	1.09506e-85	6.03447e-91	1.41986e-95	3.06912e-98	1.07208e-99	1.16806e-100	2.99085e-104	1.16063e-106	2.25836e-110	6.38742e-113	5.91985e-118	8.07604e-119	1.53704e-124	6.4486e-128	9.36635e-131	3.04106e-134	7.34703e-135	3.70478e-136	3.04486e-139	4.03968e-140	1.98348e-139	3.887e-142	6.74713e-145	4.40011e-146	2.84179e-146	2.90579e-150	5.22456e-149	5.954e-150	1.77304e-151	1.62468e-150	1.14691e-151	2.19726e-151	1.22065e-155	5.9628e-158
0	1.39553e-06	3.37171e-12	8.0266e-18	5.83303e-25	6.69787e-30	1.23198e-35	3.56102e-42	9.42874e-46	5.00931e-44	6.62464e-48	2.10896e-54	5.26848e-59	1.23071e-65	2.35004e-72	9.82491e-76	1.6124e-80	2.36563e-85	6.57561e-91	3.60191e-93	3.03393e-94	7.65945e-95	4.92061e-98	2.77717e-101	3.41397e-105	1.51829e-108	9.10712e-114	8.32878e-115	1.03054e-120	1.1578e-123	2.88598e-127	2.52666e-130	1.14589e-131	4.28513e-133	9.51425e-136	3.52773e-136	4.81331e-135	6.98077e-138	9.03333e-141	1.58753e-141	2.7387e-141	1.78484e-146	6.89821e-147	6.58908e-148	5.40672e-149	1.35861e-148	2.64327e-149	1.43528e-148	1.98024e-152	7.95501e-155
0	3.42413e-06	2.10573e-11	1.28625e-16	2.66754e-23	7.60237e-28	3.67493e-33	2.95804e-39	3.44964e-43	3.5056e-41	1.1029e-44	9.66532e-51	6.03947e-55	3.98146e-61	2.17315e-67	2.15833e-70	9.15821e-75	3.5013e-79	5.84695e-85	7.41214e-87	3.16755e-88	4.24133e-89	1.65894e-92	2.33155e-95	7.29905e-99	8.11388e-102	3.30192e-107	1.81959e-108	6.1673e-114	1.75446e-116	1.13085e-119	6.51672e-123	1.8873e-124	1.73094e-125	2.62326e-128	6.40116e-129	1.6135e-128	5.99519e-131	1.99088e-133	2.47586e-134	3.02698e-134	1.54182e-139	1.48351e-139	3.52172e-140	2.16641e-141	1.30437e-140	1.92535e-141	2.4524e-140	2.81606e-144	2.87853e-146
0	8.25146e-06	1.2691e-10	1.95426e-15	1.14026e-21	7.9082e-26	9.86643e-31	2.17561e-36	5.99936e-40	9.09179e-38	6.5073e-41	1.61209e-46	5.91456e-51	1.08243e-56	1.6609e-62	3.81946e-65	4.09701e-69	9.21099e-74	4.23716e-79	2.82353e-81	2.71568e-82	4.95123e-84	4.82228e-87	1.06697e-90	8.45954e-94	2.35594e-96	2.54044e-101	8.7477e-103	2.01718e-108	2.46487e-112	4.17678e-115	6.31833e-118	4.78102e-119	3.02307e-120	3.20979e-123	2.04034e-123	1.03857e-123	2.82752e-126	6.93603e-129	6.56191e-130	1.83549e-130	2.32272e-135	6.07692e-135	1.1402e-135	1.84438e-136	2.76473e-136	1.02892e-137	1.13553e-136	3.24443e-140	8.49921e-143
0	1.95144e-05	7.36994e-10	2.80867e-14	8.84097e-21	1.53773e-24	4.84316e-29	2.77993e-34	3.77325e-38	1.2729e-35	2.12023e-38	1.34178e-43	1.21683e-47	5.87445e-53	5.52932e-59	3.05946e-61	1.92819e-65	2.56682e-70	3.04804e-75	1.18724e-77	1.67249e-79	7.98875e-81	1.97886e-83	1.10853e-86	2.22313e-89	4.00885e-92	1.10535e-96	9.58131e-98	5.78255e-103	4.68699e-107	5.26713e-110	2.06961e-112	1.05457e-113	1.7084e-114	1.26278e-117	5.62212e-118	7.2728e-118	5.05099e-120	9.0175e-123	2.15159e-123	4.37864e-124	1.45443e-128	2.77174e-128	3.89848e-129	1.45081e-130	5.18971e-131	1.53038e-132	4.38589e-131	3.18846e-134	2.13863e-136
0	4.5253e-05	4.11658e-09	3.80817e-13	3.45861e-19	1.40355e-22	1.09799e-26	3.37226e-32	1.12557e-35	1.69086e-33	1.68375e-36	6.39443e-42	1.40106e-45	1.65092e-50	3.88782e-56	1.24691e-58	1.96592e-62	6.61409e-67	2.01101e-71	1.95754e-73	6.71942e-75	1.90187e-76	1.15851e-78	1.61323e-81	7.92227e-84	3.49458e-86	2.51588e-90	1.33497e-91	5.61887e-97	1.18239e-100	3.3673e-103	8.68119e-106	1.07894e-106	4.14801e-107	7.80924e-110	2.24274e-110	6.59223e-110	1.1201e-111	4.22703e-115	2.38594e-115	1.13821e-115	1.02037e-119	4.35405e-119	1.42294e-119	1.2014e-121	9.96471e-122	7.08724e-123	4.23548e-121	2.56756e-124	1.37795e-126
0	2.74336e-05	5.5472e-09	1.19062e-12	2.58594e-18	2.55299e-21	4.87936e-25	7.79611e-31	6.54483e-34	2.13065e-31	1.28293e-34	1.18143e-39	6.22586e-43	1.83051e-47	1.11354e-52	1.10051e-56	4.34371e-60	3.63738e-64	6.29251e-69	1.62109e-70	3.47491e-72	6.33243e-74	2.49649e-76	5.56297e-80	7.28361e-82	2.15847e-84	3.79699e-88	5.52608e-89	5.52921e-94	7.52266e-98	5.67009e-100	3.84361e-102	1.28866e-102	1.31305e-102	6.31755e-105	3.62282e-106	2.81591e-105	1.21417e-106	1.15619e-109	1.63883e-109	1.92695e-109	4.41834e-113	4.50339e-112	1.09334e-112	2.20383e-115	1.4061e-115	2.46696e-117	3.67368e-115	5.56849e-118	2.47357e-121
0	6.45074e-05	7.29973e-09	3.67644e-12	1.89967e-17	4.52155e-20	2.08216e-23	8.73843e-29	1.7471e-31	2.54585e-29	9.38657e-33	2.07865e-37	6.5004e-41	4.60073e-45	1.59169e-50	3.89133e-54	3.84077e-57	8.06161e-61	3.5445e-65	2.25733e-66	2.83466e-68	3.13364e-70	3.08173e-72	4.28585e-76	1.41088e-77	2.66702e-80	2.98828e-84	1.11978e-84	7.18478e-90	2.48989e-93	1.23837e-95	1.43386e-98	1.31978e-98	9.74613e-99	3.27983e-101	1.36797e-102	8.35586e-102	9.4288e-103	6.44323e-106	2.46601e-105	1.99521e-106	1.11382e-109	9.5539e-109	6.14115e-109	9.41492e-112	1.52377e-112	6.86919e-114	2.9404e-112	1.09102e-114	1.17761e-117
0	3.70044e-05	9.33942e-09	2.50893e-12	2.65037e-17	1.69046e-19	4.08225e-23	7.1281e-29	4.047e-31	5.19402e-29	4.38784e-32	5.08586e-37	3.77727e-40	1.42948e-44	1.04628e-49	6.38194e-53	1.62752e-55	8.52573e-59	9.21094e-63	1.57794e-63	1.20993e-65	3.46082e-67	8.64879e-69	2.99156e-72	2.471e-73	2.96524e-76	8.3379e-80	7.79805e-80	1.28291e-84	1.13653e-87	3.65588e-90	1.08456e-92	2.44522e-92	4.31587e-92	3.6367e-94	3.67109e-95	4.95754e-94	1.10788e-95	1.92827e-98	1.66665e-97	3.18362e-98	4.58376e-101	7.39516e-102	3.49902e-102	1.35011e-104	5.29422e-105	5.82595e-106	1.77581e-104	1.64781e-106	1.45575e-109
0	8.86959e-05	1.15484e-08	1.49748e-12	3.34224e-17	2.22707e-20	1.368e-23	7.28987e-30	1.45255e-31	4.96752e-30	1.02184e-32	4.85253e-38	1.96948e-41	1.56056e-45	2.24991e-50	1.44249e-54	1.11401e-56	1.54995e-59	4.06057e-63	2.44264e-63	5.37373e-65	4.48944e-66	3.14835e-67	6.36366e-71	1.51268e-71	4.59127e-74	3.18076e-77	8.42228e-77	8.21934e-82	1.85303e-84	1.55018e-86	3.00538e-89	4.98162e-89	2.45805e-88	5.31193e-90	3.84355e-91	1.39893e-89	7.86342e-91	3.41014e-93	2.18918e-92	1.03971e-92	1.11578e-95	4.48726e-96	1.61016e-96	1.54337e-98	1.48669e-98	3.99959e-99	9.14792e-98	6.7581e-100	4.8017e-103
0	0.000208258	6.70091e-08	7.47282e-13	3.70237e-17	6.76958e-20	1.08173e-22	1.32557e-28	1.25765e-30	1.34106e-28	6.67971e-31	7.64611e-36	1.6159e-39	3.1514e-43	1.12619e-47	1.84191e-51	3.66927e-53	1.30371e-55	1.79657e-59	5.98178e-60	7.51791e-62	8.51595e-64	1.64639e-64	8.22795e-68	5.25886e-68	2.36178e-71	4.11787e-74	7.67581e-74	1.74947e-78	1.01789e-80	2.22889e-82	1.11316e-84	1.26129e-84	4.41987e-84	6.5849e-86	1.24238e-86	9.58461e-86	3.94043e-87	4.27547e-89	7.334e-88	2.6497e-88	6.95893e-91	2.14495e-91	1.81686e-92	4.34048e-94	1.08116e-93	2.30127e-94	1.39802e-93	2.52873e-95	1.37742e-98
0	0.000478312	3.72416e-07	1.17415e-11	1.54219e-15	6.48641e-18	2.39921e-20	9.26281e-26	3.44417e-28	6.73306e-26	7.60469e-28	2.42739e-32	1.31072e-35	6.59652e-39	6.49308e-43	2.79729e-46	1.24276e-47	1.04628e-49	3.88448e-53	2.56615e-53	7.26726e-55	1.86288e-56	4.35771e-58	5.61674e-61	7.35299e-61	5.3459e-65	5.75677e-68	6.09841e-68	3.7133e-72	5.39836e-74	7.29739e-76	5.80973e-79	6.90155e-81	1.77012e-80	4.66638e-83	2.44595e-83	5.43104e-82	1.60611e-83	4.42885e-85	2.08511e-83	5.69021e-84	1.07808e-86	2.5615e-87	1.66114e-88	1.00368e-89	6.16313e-90	3.4086e-90	5.5003e-89	2.45857e-90	3.25324e-93
0	0.00107276	1.97497e-06	1.73689e-10	5.94074e-14	5.5907e-16	4.65468e-18	5.6146e-23	8.88488e-26	3.03402e-23	1.09584e-26	7.69889e-31	2.11136e-34	2.5583e-37	5.94389e-41	6.36124e-44	7.46459e-45	3.42543e-47	3.14622e-50	5.50444e-50	3.8967e-51	5.87445e-53	3.419e-54	1.08978e-56	8.72067e-57	1.56324e-60	1.0276e-63	2.76023e-63	4.21293e-67	3.84387e-69	1.31517e-70	2.66255e-73	5.04673e-76	5.71849e-77	3.83084e-79	1.43476e-79	9.20583e-78	1.90882e-79	1.35426e-80	1.73339e-78	1.19385e-78	5.59582e-81	9.80365e-82	4.7238e-83	2.13902e-84	3.33905e-84	4.61538e-84	5.74441e-83	6.31048e-84	2.08238e-86
0	0.00234505	2.56039e-06	8.22772e-11	9.68057e-15	3.08771e-16	1.34999e-18	2.65858e-23	1.14993e-25	1.82463e-22	1.45479e-25	2.25134e-29	1.45641e-32	4.35031e-35	2.4746e-38	6.6618e-41	1.96948e-41	2.24497e-43	1.10222e-46	1.08491e-46	1.92437e-47	1.68962e-49	1.40565e-51	1.108e-53	5.85415e-54	2.44801e-57	3.91654e-60	7.09099e-60	6.21423e-64	3.51974e-66	3.21093e-67	1.62844e-69	7.79334e-72	2.36477e-72	4.07505e-74	1.03036e-74	4.83169e-73	2.54871e-74	4.61768e-75	1.49292e-72	7.37495e-73	8.5644e-75	3.68535e-75	1.30369e-76	1.29845e-78	5.08783e-78	5.33419e-78	1.61556e-77	4.38311e-78	1.11764e-80
0	0.00498644	1.32951e-05	1.26882e-09	4.09687e-13	4.90938e-15	5.26458e-17	2.71965e-21	2.92627e-23	4.34627e-21	1.74887e-24	5.98287e-28	9.22422e-31	6.87568e-33	1.83565e-36	1.25979e-38	2.09525e-39	6.18587e-41	7.36673e-44	1.96067e-43	2.02543e-44	4.42058e-46	9.12504e-48	4.18392e-50	5.67982e-50	5.81869e-53	2.32339e-55	1.03445e-54	5.59457e-59	1.9178e-61	1.09226e-62	1.41029e-64	1.72685e-66	3.35994e-67	1.49177e-68	9.72658e-69	3.03094e-67	4.01221e-68	1.80248e-68	1.11659e-66	1.34218e-66	1.13104e-68	1.18627e-68	3.08485e-70	7.63558e-72	7.13805e-71	5.50669e-71	1.238e-70	8.03907e-71	1.63436e-73
0	0.00341777	1.7251e-05	3.26846e-09	2.50149e-12	7.65356e-14	1.99348e-15	2.68161e-19	1.17687e-21	4.32823e-19	4.26112e-22	3.65605e-25	1.40326e-27	2.53997e-29	1.78969e-32	5.93864e-35	2.35787e-35	1.66846e-36	5.09469e-39	6.53674e-39	3.67973e-40	1.9451e-41	9.69483e-43	2.61845e-45	2.04374e-45	5.20931e-48	5.19458e-50	5.31726e-49	7.69437e-53	6.72243e-55	5.59347e-57	1.05981e-59	7.93387e-62	9.9566e-63	2.82556e-64	5.09679e-64	3.04509e-63	1.06284e-63	1.26277e-63	2.09549e-61	1.83997e-61	3.78369e-63	9.84013e-63	1.87407e-64	1.14509e-65	2.6026e-64	4.79959e-64	2.50625e-63	3.77219e-63	1.95315e-65
0	0.000383833	6.17812e-07	1.05499e-10	1.83225e-13	3.12652e-15	3.34425e-16	7.22832e-20	9.1055e-22	8.87642e-20	1.66414e-22	2.86854e-25	2.67439e-27	1.33121e-28	3.55994e-32	2.94382e-34	3.99644e-34	8.04109e-35	2.21277e-38	2.09287e-38	3.36683e-39	4.91062e-40	1.45839e-41	1.95257e-44	1.1261e-44	6.50381e-47	3.56852e-49	3.31443e-48	8.92453e-52	1.95477e-53	4.09415e-55	1.82386e-57	7.67624e-60	2.86578e-60	2.21525e-61	2.99569e-61	5.8742e-60	5.78078e-60	1.94675e-59	9.59881e-57	5.0397e-58	2.53905e-59	5.26564e-59	7.03079e-61	3.12647e-62	1.875e-61	9.73879e-61	1.36973e-60	1.77397e-60	2.05858e-62
0	0.00100153	4.15574e-06	2.0748e-09	9.42405e-12	3.7486e-13	8.31896e-14	5.41387e-17	2.26346e-19	4.31216e-17	2.0841e-19	9.39547e-22	2.15416e-23	4.76624e-25	3.44417e-28	7.21475e-30	4.16866e-30	1.98338e-30	1.47661e-33	6.54483e-34	2.52294e-34	8.64852e-35	6.22003e-36	2.21648e-38	1.49862e-39	2.19103e-41	3.07529e-43	6.39882e-42	4.74012e-45	2.61717e-46	1.3872e-47	1.64214e-49	1.85706e-51	3.80195e-52	1.72037e-53	5.47471e-53	5.82795e-52	1.32159e-51	2.64107e-51	5.8824e-50	7.56022e-51	9.35278e-52	1.30548e-51	4.38013e-53	4.82583e-54	1.93535e-53	6.90627e-53	6.77501e-54	6.60929e-54	1.88837e-55
0	0.00256656	3.36223e-06	3.30218e-09	2.78443e-12	5.3392e-13	6.276e-15	6.50212e-18	7.43878e-20	1.49238e-16	1.61637e-18	1.68172e-20	9.9597e-22	5.6146e-23	9.26281e-26	5.03941e-27	7.81708e-27	3.7557e-28	6.19382e-31	1.51375e-31	1.66794e-31	3.31395e-32	1.32969e-33	1.0858e-35	1.94147e-36	7.05965e-38	2.48219e-39	3.47277e-38	5.88361e-41	8.40914e-42	1.14772e-42	3.43487e-44	2.22256e-46	2.76027e-47	7.40209e-49	6.88047e-48	5.12323e-47	2.06912e-47	3.04321e-47	1.50821e-46	4.9742e-47	4.33042e-48	9.9653e-50	8.11638e-51	2.33982e-51	2.32184e-51	6.10067e-52	1.54016e-52	1.30242e-52	8.73401e-54
0	0.0064487	2.39762e-05	6.79881e-08	1.66928e-10	6.87696e-11	2.03904e-12	6.276e-15	1.83573e-16	3.66258e-13	1.02486e-14	2.77515e-16	7.27598e-18	9.54811e-19	4.5429e-21	5.82699e-22	1.68768e-21	1.90384e-22	9.50178e-25	4.87936e-25	2.28037e-25	9.84086e-26	9.54145e-27	4.84059e-29	1.95609e-29	4.05835e-31	3.56218e-32	9.0949e-31	4.54953e-33	8.71999e-35	6.82604e-36	5.19399e-37	8.96876e-39	6.43898e-40	4.48688e-41	2.2756e-40	9.76102e-40	2.46994e-40	8.65282e-40	2.67737e-39	1.6442e-40	3.5528e-41	2.06217e-42	4.21423e-43	2.98893e-43	2.01815e-43	1.30071e-43	8.02052e-44	1.59146e-43	8.02514e-45
0	0.0158686	0.000164769	1.33808e-06	9.4951e-09	8.55116e-10	6.87696e-11	5.3392e-13	4.21164e-14	6.50415e-12	4.26237e-13	2.74295e-14	1.73141e-15	5.5907e-16	6.48641e-18	2.04318e-18	1.31019e-17	3.42962e-18	4.52155e-20	1.1616e-20	6.48634e-22	6.90066e-22	1.60475e-22	1.99355e-24	4.51759e-25	2.28982e-26	4.96298e-27	2.84461e-25	3.65145e-27	1.76846e-28	3.40543e-29	6.39709e-30	2.88822e-31	1.25868e-32	1.23548e-34	3.81564e-34	2.60273e-34	1.68751e-34	4.00196e-34	8.62517e-34	1.30173e-34	1.91902e-35	2.76244e-36	3.88158e-37	5.32184e-38	2.6218e-38	1.24869e-38	1.59609e-39	9.0707e-39	1.1138e-39
0	0.0382773	0.0010817	2.4916e-05	5.06986e-07	1.05979e-07	1.98664e-08	4.51295e-10	8.39644e-11	2.82686e-09	4.39786e-10	6.7602e-11	2.10108e-12	1.53551e-12	4.66974e-14	3.29395e-14	9.10579e-14	5.27001e-14	1.82038e-15	1.03955e-15	1.42234e-16	2.98343e-16	4.02707e-17	1.34629e-18	1.72837e-19	2.17606e-20	1.09878e-20	2.07684e-20	6.49623e-22	7.6969e-23	8.92496e-24	2.4286e-25	2.66791e-26	2.86604e-27	6.8179e-29	1.33892e-28	5.77786e-29	2.42229e-29	4.00163e-29	6.15771e-29	2.33739e-29	2.25282e-30	2.11367e-31	7.60863e-32	6.83726e-33	9.19967e-33	3.09208e-33	2.64322e-34	1.22953e-33	1.02739e-34
0	0.0204266	0.000917276	4.12921e-05	1.82532e-06	7.91425e-08	3.3648e-09	1.40242e-10	1.54273e-10	8.04703e-09	3.26846e-09	2.05501e-10	1.21719e-11	3.16017e-11	1.97506e-12	7.47282e-13	7.43116e-12	1.12099e-11	8.34009e-13	1.19062e-12	8.82026e-14	1.20307e-13	3.75418e-14	2.7342e-15	1.88145e-16	5.71168e-17	7.51083e-17	9.21571e-17	6.39463e-18	1.82831e-18	5.15617e-19	3.30981e-20	2.01727e-21	1.16869e-22	6.4422e-24	3.83676e-23	4.45164e-23	1.1339e-23	5.18624e-23	2.08471e-22	1.986e-22	1.24134e-23	2.9587e-24	1.7184e-25	3.94624e-26	3.63324e-26	3.23994e-26	1.77691e-27	6.11093e-27	3.2919e-28
0	0.0598929	0.00726538	0.000917276	0.000115079	1.42646e-05	1.74548e-06	2.10792e-07	4.56991e-07	2.14858e-05	1.7251e-05	3.20013e-06	5.64194e-07	4.68342e-07	8.17806e-08	6.70091e-08	5.28627e-08	4.04556e-08	7.29973e-09	2.20707e-08	4.11658e-09	1.11939e-08	7.7989e-09	1.50312e-09	2.78167e-10	1.94283e-10	4.81847e-10	1.07874e-09	2.13103e-10	1.39584e-10	2.65542e-11	4.86211e-12	8.57747e-13	1.45925e-13	2.39602e-14	2.28724e-13	1.4402e-13	8.97461e-14	6.4678e-13	1.25547e-12	7.49503e-13	1.38962e-13	2.48221e-14	4.27374e-15	2.48876e-15	4.85444e-15	8.20633e-16	1.33751e-16	8.7618e-16	1.44835e-16
0	0.193102	0.0598929	0.0204266	0.00712995	0.00249744	0.000872139	0.000302937	0.000104572	0.0020641	0.000859161	0.00034975	0.000139525	5.46381e-05	2.10331e-05	7.96848e-06	1.87735e-05	3.70044e-05	1.51425e-05	2.74336e-05	1.14404e-05	1.95144e-05	8.25146e-06	3.42413e-06	1.39553e-06	5.5896e-07	9.91082e-07	5.94316e-06	2.56745e-06	1.08864e-06	4.53307e-07	1.85451e-07	7.45709e-08	2.94832e-08	1.14652e-08	2.78918e-07	4.01777e-07	5.61849e-07	7.65384e-07	3.34381e-07	1.43409e-07	6.03945e-08	2.49808e-08	1.01505e-08	1.44121e-08	6.42881e-08	2.70663e-08	1.11892e-08	1.50202e-08	6.16032e-09
0	0	0	0	0	0	0	0	0	0	0	0	0	0	0	0	0	0	0	0	0	0	0	0	0	0	0	0	0	0	0	0	0	0	0	0	0	0	0	0	0	0	0	0	0	0	0	0	0	0
[truncated: 134 more columns]

## Sheet: Figure_1b_OFC
V1	V2	V3	V4	V5	V6	V7	V8	V9	V10	V11	V12	V13	V14	V15	V16	V17	V18	V19	V20	V21	V22	V23	V24	V25	V26	V27	V28	V29	V30	V31	V32	V33	V34	V35	V36	V37	V38	V39	V40	V41	V42	V43	V44	V45	V46	V47	V48	V49	V50
0	0	0	0	0	0	0	0	0	0	0	0	0	0	0	0	0	0	0	0	0	0	0	0	0	0	0	0	0	0	0	0	0	0	0	0	0	0	0	0	0	0	0	0	0	0	0	0	0	0
0	0.566943	0.833093	1.92824	4.82073	8.80638	10.0888	9.29492	10.6202	10.619	11.9808	12.0308	12.7663	13.5211	12.9959	13.7814	12.6998	12.8928	12.5058	13.3227	13.5574	14.4032	15.8884	16.1558	15.8174	16.7277	15.8037	15.5173	15.2484	16.1718	15.9186	15.6799	16.0368	16.9998	16.781	18.3884	18.7967	19.8523	19.0184	18.8308	19.2759	20.3732	20.2047	19.4129	18.6468	18.5114	17.7804	17.0724	16.9642	16.2869
0	3.66153	3.07036	4.86547	8.42641	12.1741	14.7189	14.7131	17.9667	17.4152	18.1987	19.0208	19.2744	19.5713	18.7553	20.8503	20.0992	21.6566	22.0981	23.7082	24.1906	25.8573	27.5642	26.9265	26.3325	27.4963	28.1024	27.5716	26.5118	28.2985	30.7247	30.8386	30.9711	32.3041	31.8768	32.653	33.4506	35.4914	34.5038	33.5514	35.021	37.1554	36.2169	34.7037	33.2413	33.5766	32.1697	30.8084	31.1697	29.8561
0	4.89083	3.82647	6.73791	11.4543	15.1527	20.2156	20.8941	24.1682	24.9782	27.7228	28.6457	30.2431	31.2731	31.7458	34.6953	35.2469	37.6752	37.6963	40.8221	40.9122	42.8906	46.1746	46.3603	45.9661	47.4794	48.4056	47.5024	45.448	47.6715	50.5726	51.0387	51.5352	52.6862	51.3768	51.3429	52.5691	53.8301	52.0184	50.8741	51.5786	52.9221	51.8457	50.2079	49.2102	50.6077	49.0595	48.7212	48.9887	47.5268
0	6.13239	6.12728	10.2864	16.9742	20.7243	25.826	26.5583	29.8923	31.4329	33.6628	35.347	37.7001	38.3025	38.3923	42.0819	43.4534	46.0686	48.1389	50.2609	50.6232	52.8386	57.5641	56.8184	56.1464	58.5477	59.1747	57.4459	56.392	59.5072	61.4948	62.9262	63.7925	64.0905	62.0331	62.9986	63.4034	65.035	63.7165	61.8664	65.3424	66.5041	65.3045	64.1487	63.0344	64.2859	62.646	62.7804	63.5207	61.9693
0	6.07002	12.1741	17.0417	23.2976	26.4033	30.2656	32.3355	35.755	37.4131	40.3807	42.8163	46.5381	49.1161	49.3502	53.2658	54.8381	57.0774	59.9841	61.743	63.5622	65.4405	70.4425	69.3709	68.3954	72.3093	73.8597	73.034	72.8785	75.174	78.7484	79.9425	81.1853	81.2478	78.9355	80.3033	81.1113	82.5686	81.0418	79.5778	82.9405	84.5595	83.1841	81.2654	79.9988	81.1348	79.9403	79.9607	80.0132	77.7636
0	6.70229	15.3847	20.2156	25.826	29.6316	33.5643	34.5517	38.6922	42.9212	48.4603	52.2628	56.1543	57.6793	58.7018	62.2187	64.0066	65.8723	67.8113	69.8204	73.0911	78.8681	83.5494	82.7562	80.8607	85.6893	88.1699	87.6602	87.831	91.0905	95.6655	95.9918	96.9947	96.8228	93.6789	95.4432	97.8726	100.984	99.8488	97.5657	101.412	102.882	100.717	98.6282	99.607	100.631	99.2801	99.1791	99.7197	97.3051
0	7.35385	17.3157	22.1602	27.8128	36.7996	40.1186	39.9232	44.1909	49.1625	53.6304	57.5909	60.4396	61.5982	64.0488	67.7643	69.7928	71.9052	73.514	78.7119	81.6436	87.0437	91.3511	92.1057	89.9631	95.6555	97.8392	98.286	97.6148	99.9914	104.847	106.159	107.535	107.763	104.471	106.613	108.819	112.3	111.011	109.793	112.822	114.716	112.44	110.245	111.669	111.954	110.508	110.294	112.492	110.59
0	8.64561	17.9667	24.807	31.788	40.1969	42.9916	41.8084	47.4095	53.7202	60.766	63.6852	67.9245	69.2761	71.9354	75.871	79.9005	81.6573	82.9272	88.3862	92.7719	98.459	103.055	104.103	101.658	107.064	110.171	112.153	112.405	114.537	119.163	120.842	121.985	121.987	119.666	121.612	123.026	126.313	125.446	123.459	126.913	128.64	126.818	123.892	124.583	124.147	122.595	122.27	124.333	122.351
0	8.7069	17.4152	24.9782	32.0498	40.5056	44.7477	43.8381	50.1709	58.4051	66.214	68.7236	73.1578	75.3296	78.2136	83.551	87.8155	89.235	92.5171	98.2472	102.907	107.673	112.548	113.301	110.02	115.706	120.32	122.035	123.237	125.118	130.078	131.519	131.835	132.832	130.928	132.075	134.479	138.156	138.915	136.762	139.442	140.403	140.831	137.764	138.317	137.753	136.665	139.151	140.527	138.424
0	11.9808	20.7289	28.9897	36.1447	43.4643	47.2397	46.5561	53.6326	62.6144	69.9884	72.1307	76.7746	80.9469	83.4832	89.043	94.7199	95.82	99.364	106.521	110.86	116.496	120.454	121.527	118.021	123.993	128.911	131.557	133.107	135.338	141.837	144.247	144.338	145.717	143.016	143.966	146.766	149.65	149.638	147.932	151.618	152.419	152.696	149.511	149.343	148.659	147.463	150.976	152.817	151.205
0	12.6954	22.1691	30.5264	38.4312	47.1318	50.4328	50.508	57.7726	65.7612	73.9062	75.6966	80.561	84.9654	87.1853	94.1248	100.037	100.847	105.811	113.217	117.831	123.738	128.581	131.157	127.969	134.262	138.914	141.305	143.202	146.375	153.224	155.401	154.681	156.443	152.976	154.322	156.923	159.61	158.845	157.006	160.496	161.728	162.448	160.325	160.608	160.382	158.498	161.291	163.585	162.463
0	12.1151	21.1049	31.4877	39.5387	48.3811	52.5056	52.8234	59.702	68.4463	76.7746	78.8252	85.0735	89.1407	91.0575	98.7947	105.53	107.771	115.32	123.026	127.342	132.957	137.508	139.803	136.371	144.145	148.537	152.449	154.102	157.628	164.838	167.385	168.235	171.579	167.864	169.013	172.616	176.322	175.357	172.729	175.487	176.564	176.545	174.854	176.166	176.971	174.938	178.219	180.419	180.345
0	14.8659	24.5137	34.3928	43.2001	52.8242	57.6793	58.6659	65.175	75.3296	82.7133	84.9654	92.6156	98.6572	100.195	107.646	115.833	118.897	126.768	134.208	138.817	144.15	148.416	149.831	146.702	154.229	159.548	163.212	164.622	167.913	176.676	178.996	180.823	185.157	181.216	182.166	186.179	190.903	189.747	186.342	190.124	191.044	193.83	192.555	193.734	194.998	193.391	196.589	198.101	198.504
0	15.6442	26.0634	36.0835	45.6794	54.8473	60.5146	62.2918	68.4346	78.8002	86.9966	90.0673	97.3769	103.666	105.469	114.337	122.21	125.552	133.702	141.425	146.925	151.37	155.352	157.688	154.324	162.164	167.224	172.409	174.174	177.233	185.146	187.244	189.454	194.758	191.238	193.179	196.406	202.723	201.393	197.828	201.442	202.206	205.426	204.012	205.641	206.77	204.457	207.52	208.908	209.2
0	16.4439	26.3564	37.1886	48.2213	58.1957	64.6512	66.5862	73.5234	85.3288	95.5661	97.6252	104.604	109.975	112.025	120.592	128.157	131.784	139.046	146.459	152.254	157.008	161.308	162.806	160.409	167.971	174.524	179.459	181.002	183.836	191.48	194.547	195.96	203.402	199.72	202.646	205.681	211.789	210.897	208.364	212.987	213.007	216.66	215.109	216.01	217.005	215.166	218.096	219.363	218.959
0	16.5776	26.6911	37.7146	48.9387	60.3649	65.8166	68.0387	75.2178	86.0489	95.8999	99.4555	106.69	111.76	114.7	124.67	134.839	137.59	144.559	152.264	158.362	163.429	168.049	171.05	167.833	175.723	182.03	186.142	189.214	192.41	200.409	203.261	205.647	212.281	210.187	212.924	215.774	222.283	221.223	218.537	224.755	224.034	227.532	225.845	226.609	227.471	225.517	228.901	231.221	230.707
0	16.7352	27.6945	41.4454	55.423	66.4075	71.3394	73.08	80.4845	91.5894	101.111	104.32	111.819	117.155	119.794	129.47	139.333	141.239	149.075	157.072	162.312	168.278	172.058	174.823	170.882	179.063	184.536	190.143	192.427	195.413	206.036	208.684	211.455	217.853	215.619	218.748	221.995	229.459	228.84	226.026	233.219	233.526	236.281	235.053	236.265	238.162	235.512	238.765	240.96	240.924
0	18.973	30.6615	44.6244	59.4792	70.0076	74.4966	76.4479	84.6839	97.248	106.438	111.058	119.416	123.839	128.458	139.046	149.248	150.816	158.978	166.721	172.275	177.982	183.841	189.262	186.09	195.27	200.535	206.529	208.564	212.49	223.617	225.45	228.602	237.235	237.673	241.22	243.706	250.502	249.652	245.985	252.517	253.239	255.861	254.445	255.516	257.882	255.631	258.209	260.306	259.555
0	18.465	29.1573	43.9727	59.0296	70.4626	74.0371	76.3645	84.2942	96.4791	105.932	110.307	118.359	124.847	129.215	140.05	151.678	154.172	162.052	170.681	177.141	182.591	190.536	195.122	191.744	200.092	205.705	212.045	215.037	218.75	229.622	232.435	234.8	242.603	243.462	247.407	249.713	255.698	254.711	251.529	259.033	259.61	261.486	259.96	261.482	264.29	262.53	264.971	266.354	266.675
0	17.9962	29.6169	45.3024	60.5984	72.2766	75.5036	78.1236	87.4839	99.9484	110.269	115.493	122.67	128.872	132.969	142.948	155.438	158.26	165.874	174.812	181.015	186.798	194.483	198.834	195.864	204.538	209.347	217.188	220.552	224.061	234.679	237.298	238.896	247.634	248.91	253.251	256.555	262.936	262.974	259.653	266.976	266.824	267.969	266.329	268.297	271.545	270.839	273.734	275.581	275.211
0	18.9016	30.7345	46.0348	61.5787	73.5209	76.438	78.7993	89.5942	101.748	111.177	117.879	125.934	132.438	137.411	147.7	161.088	163.642	171.001	180.844	187.379	192.917	199.778	205.639	202.445	210.895	217.213	226.582	229.154	233.035	242.874	245.878	246.704	255.827	258.676	263.423	268.314	275.719	275.576	271.485	278.078	278.357	279.94	278.151	280.566	283.105	282.852	285.046	287.36	286.294
0	17.8112	32.5204	48.0903	63.2604	78.0391	81.6973	84.1885	94.1088	105.984	115.118	123.276	131.046	138.424	142.542	152.579	166.877	169.74	177.428	187.029	192.738	199.197	208.152	214.363	210.907	218.577	225.836	236.754	238.525	243.362	253.61	256.997	257.617	265.985	268.649	273.806	279.114	286.354	286.04	282.366	290.577	292.463	293.307	291.358	293.056	295.466	295.666	297.741	301.111	300.507
0	17.4248	32.4206	46.9905	62.4297	77.4834	82.7562	84.9892	94.6267	106.203	115.065	123.541	130.483	137.619	142.108	153.573	168.138	171.943	178.811	188.727	195.361	204.478	213.197	219.762	216.107	224.132	232.907	243.031	244.024	250.4	260.44	264.22	265.24	273.416	276.486	280.877	287.181	295.426	295.539	291.708	299.76	302.084	303.371	301.282	302.845	306.879	308.119	310.074	312.744	311.439
0	17.0644	31.7272	45.9661	62.3086	79.562	84.4956	86.4446	95.8091	106.527	115.132	122.787	128.939	135.293	139.614	152.459	166.689	170.317	176.964	186.04	192.455	202.445	213.202	220.697	218.63	227.002	237.272	248.911	249.713	257.626	266.883	271.058	271.898	280.466	283.359	286.99	293.112	300.574	301.131	299.51	306.808	308.984	310.131	308.506	309.357	312.667	314.367	316.198	319.326	317.924
0	18.6457	32.3175	46.8566	62.8738	80.423	84.4727	86.809	95.3491	105.234	115.31	122.735	129.795	135.932	140.06	154.306	167.703	172.262	180.94	189.793	195.429	205.189	216.282	223.559	221.336	229.492	240.101	252.654	254.435	262.722	272.355	275.762	276.439	284.805	287.531	290.415	295.77	303.031	302.875	302.308	309.413	311.449	312.47	311.329	313.213	316.961	319.693	321.405	325.563	324.645
0	18.3012	32.3091	46.5454	62.2417	79.4443	83.326	84.9654	94.4203	104.067	113.34	120.566	129.091	135.586	139.002	152.951	166.055	171	180.007	189.748	197.988	206.963	218.386	225.453	223.095	231.041	242.551	254.862	255.912	263.985	273.389	277.205	278.89	287.05	289.62	292.923	298.679	305.171	305.471	305.363	312.286	314.188	315.088	314.42	316.751	320.36	322.964	326.277	332.609	332.166
0	17.978	31.7138	45.6706	62.2875	80.4298	86.4499	89.4695	99.8021	109.194	118.22	125.753	135.726	141.967	146.758	161.133	174.085	179.341	188.152	197.705	207.444	216.802	229.791	237.232	235.695	244.612	256.012	268.799	269.596	278.677	287.367	290.988	291.882	299.904	302.869	306	311.61	317.965	318.667	320.115	326.93	328.1	329.425	328.598	331.95	334.871	336.782	342.3	347.978	347.407
0	17.6746	31.7595	44.8498	62.9955	80.8433	86.628	90.0308	101.272	111.571	119.799	126.556	136.308	142.908	147.515	162.2	175.478	182.22	191.385	201.296	211.395	221.688	234.476	242.292	241.696	250.426	262.214	274.814	275.424	284.318	292.822	295.687	296.423	304.262	307.069	310.62	316.065	322.253	323.397	325.283	331.939	332.402	333.601	332.665	337.603	340.972	342.191	346.997	353.695	352.447
0	17.3893	33.0464	45.8591	63.7454	81.9393	88.0662	90.6544	101.099	111.179	119.769	125.786	136.989	144.5	148.922	163.935	178.115	185.217	193.622	204.452	214.916	225.007	237.012	245.778	245.012	253.55	265.705	279.839	280.849	290.72	299.628	304.059	304.034	311.71	313.775	317.744	323.032	331.384	331.794	332.958	339.471	340.373	341.439	340.947	345.186	348.431	350.678	355.944	361.949	362.325
0	17.7373	33.7456	46.8992	63.9224	83.0882	88.9606	90.7696	101.002	111.998	119.828	125.123	136.111	143.991	150.425	165.776	180.863	187.212	195.424	205.492	215.75	225.636	236.849	245.416	243.979	252.882	264.803	279.25	280.708	289.794	298.496	302.77	302.644	310.128	312.639	318.173	324.445	333.766	334.055	337.384	343.744	344.523	346.04	346.575	350.115	353.236	354.797	361.075	368.678	368.95
0	17.477	33.2365	46.172	62.9262	83.0364	88.716	90.3828	100.418	111.768	119.97	126.189	136.981	144.679	150.94	166.617	181.483	188.212	195.685	205.556	215.614	225.3	237.43	246.373	244.259	254.651	266.936	282.318	283.621	291.954	299.901	304.021	306.044	312.792	315.731	320.543	327.795	336.371	335.972	339.736	345.371	345.471	349.713	350.137	352.986	357.687	359.705	366.423	374.468	375.212
0	17.8442	33.3624	47.2642	64.3995	85.5417	90.9137	92.8737	102.696	114.408	122.959	128.969	141.226	149.82	155.33	171.415	186.688	193.776	201.616	210.757	220.642	230.155	241.55	250.316	248.59	258.814	270.363	286.127	288.978	297.147	304.929	308.89	310.193	316.785	319.58	324.812	331.345	340.331	339.81	343.44	349.502	350.619	356.434	357.303	361.164	365.75	367.653	373.689	381.618	382.257
0	17.6061	32.3041	45.4228	62.2897	84.3359	89.5872	92.5941	103.353	115.993	124.909	130.182	142.803	151.218	157.644	173.552	189.761	196.107	204.328	213.85	224.119	232.898	244.677	254.968	254.177	264.244	275.637	292.392	295.638	304.221	312.421	316.217	316.785	324.366	327.006	332.093	338.487	347.91	346.675	350.171	357.239	358.792	365.624	365.796	368.972	374.011	376.367	382.297	389.548	389.507
0	17.9916	33.0681	47.1464	63.823	85.6821	91.8814	96.3286	108.583	121.045	129.736	134.762	147.226	155.449	162.226	178.003	194.069	200.225	208.268	217.62	228.843	237.452	249.07	258.626	257.673	268.137	279.932	295.949	299.039	309.175	317.791	322.002	323.551	332.129	336.893	341.265	348.666	357.975	356.573	359.931	366.882	368.867	375.588	376.193	379.25	383.609	387.562	393.971	400.559	400.401
0	17.7735	33.2507	47.7204	64.7946	86.4512	93.0386	97.2816	110.491	123.338	132.401	138.334	151.192	159.226	165.266	180.89	196.791	202.772	211.765	221.509	233.133	242.703	254.166	263.56	262.424	272.736	284.377	300.812	303.741	313.721	322.181	326.814	329.923	339.504	344.12	347.776	355.041	364.214	362.674	365.901	373.294	376.292	383.465	384.515	386.882	391.698	396.111	402.414	408.898	408.632
0	18.7967	34.0532	48.3199	65.1986	86.0184	91.8648	96.0142	109.039	122.839	131.743	137.544	151.332	159.763	165.654	181.09	197.359	204.307	214.254	224.957	237.55	246.958	257.696	266.929	266.194	276.915	287.839	304.685	309.172	319.004	327.313	332.942	336.47	347.637	352.104	356.186	363.894	372.37	371.821	374.911	382.187	385.628	392.114	393.608	396.425	400.559	405.436	411.062	416.865	417.066
0	17.9768	33.0697	47.7587	63.8408	83.7889	89.0053	92.5924	106.548	119.596	128.382	136.291	151.554	159.282	164.501	179.736	195.793	203.162	213.504	223.483	235.891	244.577	257.393	265.9	266.193	276.189	287.502	304.136	308.494	318.158	325.74	331.232	334.644	345.625	351.107	355.633	363.19	371.507	370.874	373.285	381.548	384.306	390.081	392.05	394.194	399.342	404.663	410.158	416.4	417.091
0	17.7878	32.7097	47.8147	64.9062	84.0729	89.1277	94.2395	109.163	122.618	131.22	139.503	154.077	162.744	167.783	183.994	199.371	208.808	220.122	229.39	241.101	249.633	263.447	272.936	273.583	282.885	294.071	311.174	314.798	323.755	330.623	335.972	338.677	349.518	354.295	358.125	366.112	374.861	374.682	377.539	386.243	389.45	394.537	396.961	399.561	404.031	409.24	414.623	420.753	421.348
0	17.609	34.1502	49.6715	66.6093	85.0106	89.8737	95.3795	109.589	122.886	131.343	139.484	153.34	162.422	166.8	182.274	197.458	206.751	217.905	226.472	237.455	245.848	260.019	270.481	271.612	281.878	292.901	310.932	314.437	322.677	329.408	334.068	337.234	347.342	353.129	356.283	364.688	373.285	374.153	376.906	384.897	388.562	392.966	396.417	398.356	402.151	407.801	413.625	419.061	419.579
0	17.4399	33.2214	49.1764	67.1441	85.3764	90.6628	95.4521	109.508	122.651	131.529	138.989	154.344	163.833	168.61	183.949	198.99	209.25	220.262	228.685	240.642	249.449	263.49	273.247	273.683	284.366	295.81	313.13	316.503	324.606	331.203	335.737	338.225	348.189	353.851	356.336	365.163	373.621	374.396	376.487	383.782	387.901	392.753	397.218	399.062	403.31	408.287	413.995	418.755	419.755
0	18.4861	34.6976	51.095	69.5405	87.0136	92.0776	96.1252	110.598	124.16	134	141.847	157.642	167.534	172.132	187.362	203.404	213.523	225.52	233.234	245.064	254.851	269.347	278.968	279.221	289.781	300.542	318.323	321.546	328.95	336.547	340.38	343.294	353.14	359.239	362.155	370.306	379.212	379.861	382.393	389.579	393.586	397.769	402.687	403.868	408.013	414.005	419.615	423.715	425.182
0	18.9431	34.3922	50.6385	68.3087	85.6143	92.9537	96.8419	111.179	124.602	134.307	144.23	159.908	170.773	176.297	191.985	207.369	217.91	229.78	239.032	251.305	260.956	274.782	284.838	286.028	297.034	307.68	327.117	330.735	337.431	344.327	348.01	350.775	361.079	367.619	369.83	378.437	387.241	389.441	391.278	398.364	402.818	408.016	412.267	413.887	417.931	423.273	431.047	434.49	436.415
0	18.7906	34.7037	51.4083	68.3301	85.4857	92.1194	95.9368	111.249	123.978	133.564	144.47	159.451	169.632	176.156	191.145	206.374	216.225	227.393	237.641	249.769	259.291	274.09	285.716	287.917	298.229	308.743	328.023	331.524	338.665	345.437	350.137	352.787	362.965	368.819	372.05	380.536	389.217	391.876	393.61	402.268	407.177	412.83	416.413	417.372	421.315	427.116	435.351	439.825	441.092
0	18.038	34.429	50.3971	68.3814	85.3951	93.6598	98.405	113.049	127.342	136.214	146.431	161.858	172.464	178.289	193.72	209.962	219.681	230.724	241.407	253.416	262.809	277.496	288.998	291.622	301.813	312.204	330.799	333.602	341.189	348.407	352.42	356.081	365.576	370.751	373.873	383.93	393.062	396.173	397.795	406.346	410.586	416.134	420.739	422.157	425.442	431.705	439.841	443.656	445.395
0	17.9053	34.7693	51.2072	69.0693	85.9512	94.0732	99.8118	113.777	127.383	136.14	146.243	160.981	171.471	179.4	194.713	211.395	220.99	231.911	242.47	254.356	264.19	278.75	289.557	291.512	301.578	311.28	329.132	331.848	339.32	345.859	350.344	354.475	364.965	370.036	373.623	384.113	393.687	396.7	398.232	407.227	411.366	417.931	421.875	423.765	428.072	434.235	441.704	445.987	447.079
0	17.1875	34.5233	51.4398	69.1783	86.5444	94.5262	99.5791	113.989	127.478	136.125	145.566	160.178	170.559	179.487	195.788	212.355	221.831	232.633	243.636	254.84	263.994	280.123	290.241	292.653	302.039	312.186	330.474	332.515	339.873	346.302	350.124	354.715	366.765	371.729	375.215	387.271	396.737	399.085	399.962	408.846	412.329	418.789	422.639	423.887	427.545	433.604	440.403	444.592	446.727
0	17.663	34.2922	51.0919	71.1559	87.7902	96.198	100.509	114.248	127.626	137.278	147.709	162.224	173.044	181.298	197.502	213.402	223.888	236.833	247.722	259.948	268.979	286.748	296.75	299.552	309.392	320.001	338.258	340.126	347.931	354.233	358.477	362.935	375.477	380.88	385.918	397.922	407.31	410.082	410.246	419.055	422.422	429.919	434.223	435.904	439.459	445.441	452.17	455.708	457.741
0	18.1519	34.6729	51.9685	71.9425	88.4599	97.3257	101.482	114.553	127.262	136.818	147.702	161.552	172.825	180.981	196.511	212.284	223.226	236.055	247.398	258.944	268.434	287.783	297.672	299.803	311.23	321.162	338.723	340.495	348.76	354.39	360.228	364.582	377.014	382.877	387.813	400.273	408.987	411.663	411.737	419.879	423.154	431.672	435.321	436.358	440.943	447.388	453.46	456.351	458.864
0	18.6549	35.0691	52.2644	71.5182	87.9285	96.7115	101.933	114.341	126.95	136.414	147.755	161.503	173.23	180.739	196.16	212.379	224.339	237.628	249.431	260.873	270.255	289.508	299.287	301.307	313.195	323.019	339.902	341.572	351.435	356.391	362.124	366.376	378.702	384.465	389.302	402.786	410.83	413.41	413.396	421.999	425.182	434.163	437.159	438.112	443.723	450.637	456.059	459.423	462.971
0	17.9484	33.6829	51.9741	71.1225	87.4328	95.5474	102.991	115.299	127.811	137.173	148.418	161.517	173.149	180.569	196.44	213.119	226.104	239.297	251	262.34	273.317	293.073	302.744	304.063	315.853	325.574	341.79	342.784	352.544	357.401	363.037	367.755	379.414	385.081	389.265	403.76	411.704	414.196	413.543	422.604	426.26	437.387	440.852	441.155	447.236	456.304	461.079	464.356	468.379
0	17.2624	32.9194	50.5038	69.5283	85.7485	93.8429	101.823	113.489	126.476	135.217	148.033	160.488	173.135	179.924	195.69	212.26	225.145	238.236	249.84	261.082	272.524	291.58	300.581	301.284	312.962	322.585	338.656	340.17	351.523	356.295	361.284	366.481	378.589	384.167	388.269	402.64	409.922	414.585	413.858	422.82	428.065	438.535	441.914	442.698	448.69	458.784	462.913	465.549	469.489
0	17.7716	34.5301	51.4535	69.8005	86.5437	94.5161	101.825	113.408	127.432	135.524	148.256	160.626	174.295	182.081	197.782	214.283	227.084	240.088	251.036	263.315	275.801	294.222	303.121	304.833	315.858	326.519	341.949	342.778	353.473	358.712	363.603	369.263	381.284	386.768	391.334	405.622	412.812	418.507	417.677	428.234	432.829	442.659	445.387	447.197	452.547	462.001	466.046	468.041	471.342
0	17.6927	34.9776	51.222	69.4868	87.9933	96.4071	103.566	115.618	130.134	138.098	152.984	164.713	177.756	185.422	201.073	217.524	230.245	243.17	253.459	265.086	278.624	296.406	305.782	307.943	318.311	328.314	344.231	344.387	355.558	360.137	364.377	369.392	381.316	387.274	391.199	405.381	412.482	419.214	418.31	428.214	432.726	442.46	445.671	447.407	453.788	463.711	467.675	470.151	472.817
0	17.6199	35.4415	51.6118	71.0424	89.4906	97.7577	105.936	117.892	131.77	139.066	153.883	165.532	177.937	186.078	201.654	218.029	230.667	243.509	253.714	265.823	279.276	296.971	306.258	308.333	320.319	329.665	345.496	344.994	355.509	360.57	364.168	369.103	380.373	385.694	389.548	403.616	411.191	418.399	416.881	426.687	430.569	440.758	444.455	446.126	451.868	461.687	466.134	468.542	471.14
0	16.9624	34.7048	50.2157	69.5461	87.9106	97.3593	105.477	117.938	132.317	140.088	154.277	166.413	178.745	186.248	202.871	218.613	230.607	245.645	256.334	268.365	282.319	299.381	308.577	309.973	321.878	332.278	348.04	347.426	357.859	363.958	367.455	374.535	385.176	390.962	394.714	408.731	416.786	425.6	423.946	434.251	437.477	448.169	451.213	452.784	457.892	467.651	472.017	474.341	476.3
0	16.9018	34.5864	50.0388	69.3062	87.6063	97.5917	105.632	118.026	132.912	140.603	155.291	168.486	181.311	189.269	206.423	222.124	235.186	249.603	259.632	272.163	285.478	302.49	311.015	311.728	323.556	335.018	350.14	349.422	359.775	366.92	370.321	376.755	386.757	391.9	395.574	410.63	418.605	427.903	426.72	436.949	440.093	451.271	454.232	456.278	460.752	471.557	476.405	478.647	480.527
0	16.2681	35.0851	51.0784	69.7039	87.3324	97.2612	105.248	117.583	133.557	142.297	156.933	171.203	183.963	191.82	208.371	223.445	235.865	249.638	259.594	274.353	288.178	305.722	316.489	318.763	331.682	342.5	357.594	356.688	366.97	373.444	376.154	382.495	392.994	398.038	402.168	417.196	425.661	435.461	434.139	443.749	446.232	457.922	460.225	462.178	467.13	477.884	484.343	487.617	489.963
0	15.6514	35.6016	51.541	70.1282	88.9563	98.1614	106.054	117.753	133.673	142.35	156.36	170.569	183.838	191.069	208.119	224.275	236.628	249.76	259.648	273.76	287.512	304.392	315.085	316.733	328.994	340.311	354.73	353.23	364.003	370.415	372.518	378.237	388.086	392.52	396.05	410.939	419.32	429.023	427.703	437.214	440.775	452.348	454.051	455.41	460.852	471.487	477.864	481.64	484.492
0	15.0511	36.1363	53.2574	71.829	90.6337	99.7085	106.901	118.537	133.836	142.451	156.409	169.994	182.636	190.947	208.509	224.609	236.901	249.97	259.791	273.264	286.947	303.17	314.96	317.689	330.459	341.707	356.06	355.04	366.889	373.789	375.227	381.428	390.645	395.558	399.005	413.84	421.587	432.349	430.934	440.94	444.978	455.934	458.113	458.831	463.647	473.659	480.524	484.228	487.567
0	15.0115	36.0651	53.1502	71.0583	89.8178	98.2674	104.886	115.928	131.165	139.216	152.553	165.517	179.235	187.53	204.993	220.437	232.101	245.673	255.452	268.849	281.879	297.997	309.718	313.594	326.284	337.46	351.72	351.84	363.04	370.455	371.863	377.449	387.155	392.576	395.976	411.269	418.947	429.063	428.178	438.101	441.527	452.948	455.078	456.308	461.613	471.54	478.331	481.974	485.253
0	15.5326	36.6314	53.0603	70.3124	88.4031	98.0683	105.22	116.213	132.562	139.971	152.701	166.747	179.856	189.773	207.222	223.208	235.389	248.342	258.625	271.977	284.959	300.464	311.545	314.763	326.82	337.934	351.555	351.045	361.609	368.397	369.204	374.182	384.375	391.414	394.759	409.411	416.465	425.944	424.477	434.874	438.25	449.025	451.666	452.856	458.099	467.385	474.657	478.244	482.019
0.430097	17.243	38.5037	54.8747	72.1001	90.8141	99.7236	106.757	119.417	135.181	142.478	154.597	168.041	181.109	190.405	207.823	223.195	234.752	247.654	259.033	272.91	286.998	301.881	313.486	316.615	328.619	340.251	353.244	352.644	363.149	372.143	372.282	377.183	386.761	393.733	398.114	412.169	419.156	428.016	427.024	436.808	439.562	449.719	452.851	453.976	459.707	468.931	476.14	479.111	483.376
0.423149	16.6272	37.8255	56.1056	72.6643	90.722	99.5912	107.17	119.792	135.529	143.343	155.421	168.26	181.859	191.668	209.641	224.409	235.917	249.353	260.104	273.938	287.402	301.655	314.373	316.855	328.804	340.958	353.318	352.655	363.673	372.608	373.808	378.641	389.284	396.752	400.502	415.636	421.997	430.236	429.165	438.893	442.132	452.235	455.298	456.904	462.573	471.744	478.339	482.905	487.105
0.41631	16.0264	37.8054	56.0752	72.6168	90.6594	102.582	109.993	123.149	138.287	145.992	157.448	169.678	183.246	193.003	211.543	225.704	236.588	249.406	259.536	273.325	286.162	301.529	313.614	316.624	328.523	340.624	353.51	353.354	363.748	372.627	374.897	379.107	390.82	397.667	400.796	417.565	423.3	431.481	429.784	438.896	442.633	452.12	454.572	456.678	462.288	471.395	479.037	482.99	486.58
0.409578	16.5947	37.7974	56.0628	71.9526	89.9833	101.897	109.896	122.435	138.142	145.813	158.391	170.012	182.976	193.839	211.789	225.336	235.605	248.385	259.052	273.958	287.336	302.087	314.712	317.651	328.927	341.56	353.82	354.172	363.944	372.199	374.418	378.017	390.236	397.03	399.552	416.252	423.058	431.745	430.547	439.046	443.837	452.712	454.552	458.258	464.363	472.864	482.114	485.451	489.533
0.402948	16.0011	36.5133	54.1336	70.0429	88.0584	99.3862	106.86	118.823	135.081	143.366	155.355	166.394	181.044	191.317	209.211	222.724	232.97	245.138	257.499	273.523	286.281	300.99	312.988	315.322	325.978	337.984	349.612	349.972	359.128	366.779	368.999	372.032	384.175	391.491	395.11	412.272	420.151	428.781	427.561	436.558	440.749	449.008	451.367	456.13	462.731	471.724	480.912	484.198	487.675
0.396417	16.5821	36.5245	54.1501	70.0567	88.075	100.001	107.417	119.355	135.018	143.275	154.668	165.688	179.743	189.998	208.434	221.342	232.137	244.275	256.605	272.015	284.158	298.824	311.366	313.674	324.29	337.405	348.991	348.737	358.987	366.591	368.202	371.192	383.845	390.556	393.578	410.677	417.948	426.526	425.279	433.667	437.265	445.467	447.793	453.06	459.608	467.987	477.107	480.351	484.333
0.389984	15.9949	36.5473	53.5431	68.8292	86.845	98.1739	105.64	117.585	132.643	140.353	151.181	162.201	176.793	187.043	205.995	218.879	229.084	240.624	252.924	267.709	279.243	293.276	305.777	308.692	318.704	332.908	343.876	343.088	353.295	361.999	364.728	367.701	379.739	386.97	389.97	407.543	415.885	424.972	423.139	432.029	435.036	444.288	447.119	451.79	457.74	466.613	476.228	479.424	483.357
0.383644	15.999	35.9399	53.5918	68.2535	86.2775	98.2288	106.261	117.603	132.659	140.345	151.156	162.725	177.312	186.972	205.346	217.637	227.252	238.771	251.618	266.375	278.458	291.886	303.777	306.676	317.227	330.822	342.327	341.514	352.248	360.914	363.05	366.545	377.986	384.625	387.048	405.105	412.846	421.885	419.489	427.778	431.854	442.152	445.493	450.668	456.025	465.392	476.055	480.302	484.184
0.377396	16.0078	35.3451	53.0157	68.3268	86.3715	98.3155	106.326	117.658	132.128	139.233	150.609	162.17	176.178	185.829	203.612	215.315	224.923	238.133	250.389	265.699	277.76	290.587	302.452	305.897	316.419	329.413	340.313	340.612	353.006	361.071	362.602	365.506	377.464	384.064	388.096	406.136	413.279	422.834	420.927	429.176	433.751	443.462	446.204	451.332	456.642	465.967	476.586	480.785	484.07
0.371236	15.4393	34.1351	51.1877	66.5375	85.2184	97.1928	105.828	116.577	131.637	139.309	151.821	162.799	176.237	185.873	203.087	215.352	225.511	238.14	250.381	265.682	277.147	289.377	300.643	304.643	314.571	327.535	338.407	339.815	351.615	359.086	363.386	366.794	378.728	386.398	390.927	408.418	415.518	424.48	421.953	429.61	433.591	442.711	445.411	450.498	455.22	463.949	473.965	478.122	480.822
0.365162	16.0401	34.8223	51.2755	66.0216	86.0029	99.2126	107.763	118.474	133.555	141.165	154.252	165.207	178.075	187.682	204.93	216.61	226.748	238.795	250.452	266.327	277.776	291.152	302.398	305.766	315.099	327.474	337.75	338.561	350.334	358.34	362.049	364.876	377.888	386.082	390.574	407.478	414.542	423.467	422.562	429.629	433.019	441.548	444.212	449.806	454.488	462.627	473.147	477.811	479.921
0.359172	16.0637	36.1841	52.0189	66.1489	85.5364	98.141	107.937	118.052	132.551	140.175	154.43	164.805	178.831	187.849	205.113	217.947	228.067	240.108	251.755	267.643	279.078	291.866	303.096	306.42	315.729	327.516	337.197	339.104	350.292	357.705	361.943	364.179	376.608	384.217	389.236	406.105	413.137	422.028	422.753	429.783	434.234	442.178	446.445	453.646	458.278	465.837	476.335	480.401	482.456
0.353264	16.6968	36.2753	51.5026	66.2983	85.0946	97.7253	106.929	117.069	132.181	139.806	154.075	163.874	177.908	187.503	204.78	218.199	229.471	240.928	252.569	268.469	279.895	292.678	303.896	307.751	316.462	328.237	337.323	339.19	350.928	358.312	362.511	364.704	377.117	384.696	389.125	405.978	413.537	421.838	423.077	431.738	436.144	443.502	448.278	455.995	460.583	468.108	478.581	483.153	485.154
0.347435	16.7339	36.379	51.0008	65.8385	85.3226	98.6018	107.779	117.31	131.85	139.479	153.765	163.57	177.037	186.065	203.927	216.769	228.044	240.084	252.305	267.627	278.464	291.828	302.452	306.296	315.571	327.335	335.83	337.115	349.402	357.334	362.633	364.233	376.07	384.182	388.027	404.296	411.269	420.101	421.869	430.5	434.322	441.095	445.842	452.973	456.982	466.12	476.551	482.193	484.157
0.341683	17.403	36.4955	51.8004	66.0294	84.9307	98.2459	107.443	117.59	131.559	140.365	155.268	165.644	179.133	188.136	206.65	220.094	231.363	243.405	255.043	270.398	281.225	294.6	304.622	308.409	317.664	328.845	337.895	339.684	351.4	358.736	363.999	366.666	377.937	386.024	390.382	406.668	413.047	421.294	423.014	431.62	434.847	442.143	447.405	454.505	457.923	467.585	478.547	484.152	486.066
0.336006	17.4556	35.9577	50.68	65.6067	83.9148	97.9186	107.139	117.308	130.706	140.714	155.651	166.622	180.134	189.128	207.697	221.159	232.432	243.89	255.534	271.503	282.92	296.307	306.318	310.639	319.878	331.055	340.086	341.81	353.525	360.261	364.921	367.547	379.373	389.128	392.877	408.619	415.529	423.752	425.976	435.68	438.293	445.56	450.226	456.741	460.667	469.757	481.261	487.385	490.355
0.330403	17.5141	36.0953	50.2196	64.5684	82.279	96.9815	106.251	118.271	131.699	141.706	156.685	167.07	180.016	188.434	207.034	219.921	231.209	243.272	254.335	270.319	281.149	293.948	305.151	308.88	318.118	329.877	340.068	341.186	352.896	359.617	363.689	365.736	378.111	387.288	391.582	407.309	414.2	422.402	424.601	435.407	437.986	445.228	449.863	456.907	460.245	468.753	480.787	486.322	489.813
0.324871	16.9381	35.5757	49.7728	64.8157	82.5997	96.7094	106.008	118.064	131.529	141.558	157.178	166.981	179.361	187.794	206.432	218.747	229.461	241.542	252.031	267.43	278.275	291.082	302.887	306.042	315.87	327.629	337.237	337.793	349.496	355.647	361.43	363.473	375.836	385	388.724	403.862	411.867	420.615	422.236	432.457	435.581	442.243	446.305	452.769	456.645	464.569	476.002	482.623	486.091
0.319408	16.3734	34.4059	48.0642	63.179	80.3667	93.9191	102.726	114.254	127.169	136.7	152.918	163.382	175.21	184.29	202.326	214.078	224.83	236.933	247.452	262.257	273.125	285.938	297.754	300.967	311.388	323.148	333.345	334.504	345.629	351.79	357.58	359.079	370.861	380.578	384.309	399.412	406.843	415.014	416.65	426.843	430.526	437.172	441.226	447.119	450.987	458.881	470.266	476.307	479.212
0.314014	15.8199	33.9083	47.0139	63.4588	80.0844	93.6939	102.534	113.5	126.461	135.44	151.101	162.198	174.061	183.171	200.652	211.844	223.212	234.753	244.711	258.942	269.245	283.246	294.487	298.312	309.323	320.511	330.714	331.887	343.013	349.178	354.405	355.358	366.569	375.717	379.461	394.529	401.395	408.995	410.653	421.375	425.06	431.141	436.293	441.623	444.936	452.256	463.041	471.261	473.605
NA	NA	NA	NA	NA	NA	NA	NA	NA	NA	NA	NA	NA	NA	NA	NA	NA	NA	NA	NA	NA	NA	NA	NA	NA	NA	NA	NA	NA	NA	NA	NA	NA	NA	NA	NA	NA	NA	NA	NA	NA	NA	NA	NA	NA	NA	NA	NA	NA	NA
NA	NA	NA	NA	NA	NA	NA	NA	NA	NA	NA	NA	NA	NA	NA	NA	NA	NA	NA	NA	NA	NA	NA	NA	NA	NA	NA	NA	NA	NA	NA	NA	NA	NA	NA	NA	NA	NA	NA	NA	NA	NA	NA	NA	NA	NA	NA	NA	NA	NA
NA	NA	NA	NA	NA	NA	NA	NA	NA	NA	NA	NA	NA	NA	NA	NA	NA	NA	NA	NA	NA	NA	NA	NA	NA	NA	NA	NA	NA	NA	NA	NA	NA	NA	NA	NA	NA	NA	NA	NA	NA	NA	NA	NA	NA	NA	NA	NA	NA	NA
NA	NA	NA	NA	NA	NA	NA	NA	NA	NA	NA	NA	NA	NA	NA	NA	NA	NA	NA	NA	NA	NA	NA	NA	NA	NA	NA	NA	NA	NA	NA	NA	NA	NA	NA	NA	NA	NA	NA	NA	NA	NA	NA	NA	NA	NA	NA	NA	NA	NA
NA	NA	NA	NA	NA	NA	NA	NA	NA	NA	NA	NA	NA	NA	NA	NA	NA	NA	NA	NA	NA	NA	NA	NA	NA	NA	NA	NA	NA	NA	NA	NA	NA	NA	NA	NA	NA	NA	NA	NA	NA	NA	NA	NA	NA	NA	NA	NA	NA	NA
NA	NA	NA	NA	NA	NA	NA	NA	NA	NA	NA	NA	NA	NA	NA	NA	NA	NA	NA	NA	NA	NA	NA	NA	NA	NA	NA	NA	NA	NA	NA	NA	NA	NA	NA	NA	NA	NA	NA	NA	NA	NA	NA	NA	NA	NA	NA	NA	NA	NA
NA	NA	NA	NA	NA	NA	NA	NA	NA	NA	NA	NA	NA	NA	NA	NA	NA	NA	NA	NA	NA	NA	NA	NA	NA	NA	NA	NA	NA	NA	NA	NA	NA	NA	NA	NA	NA	NA	NA	NA	NA	NA	NA	NA	NA	NA	NA	NA	NA	NA
NA	NA	NA	NA	NA	NA	NA	NA	NA	NA	NA	NA	NA	NA	NA	NA	NA	NA	NA	NA	NA	NA	NA	NA	NA	NA	NA	NA	NA	NA	NA	NA	NA	NA	NA	NA	NA	NA	NA	NA	NA	NA	NA	NA	NA	NA	NA	NA	NA	NA
NA	NA	NA	NA	NA	NA	NA	NA	NA	NA	NA	NA	NA	NA	NA	NA	NA	NA	NA	NA	NA	NA	NA	NA	NA	NA	NA	NA	NA	NA	NA	NA	NA	NA	NA	NA	NA	NA	NA	NA	NA	NA	NA	NA	NA	NA	NA	NA	NA	NA
NA	NA	NA	NA	NA	NA	NA	NA	NA	NA	NA	NA	NA	NA	NA	NA	NA	NA	NA	NA	NA	NA	NA	NA	NA	NA	NA	NA	NA	NA	NA	NA	NA	NA	NA	NA	NA	NA	NA	NA	NA	NA	NA	NA	NA	NA	NA	NA	NA	NA
NA	NA	NA	NA	NA	NA	NA	NA	NA	NA	NA	NA	NA	NA	NA	NA	NA	NA	NA	NA	NA	NA	NA	NA	NA	NA	NA	NA	NA	NA	NA	NA	NA	NA	NA	NA	NA	NA	NA	NA	NA	NA	NA	NA	NA	NA	NA	NA	NA	NA
NA	NA	NA	NA	NA	NA	NA	NA	NA	NA	NA	NA	NA	NA	NA	NA	NA	NA	NA	NA	NA	NA	NA	NA	NA	NA	NA	NA	NA	NA	NA	NA	NA	NA	NA	NA	NA	NA	NA	NA	NA	NA	NA	NA	NA	NA	NA	NA	NA	NA
NA	NA	NA	NA	NA	NA	NA	NA	NA	NA	NA	NA	NA	NA	NA	NA	NA	NA	NA	NA	NA	NA	NA	NA	NA	NA	NA	NA	NA	NA	NA	NA	NA	NA	NA	NA	NA	NA	NA	NA	NA	NA	NA	NA	NA	NA	NA	NA	NA	NA
NA	NA	NA	NA	NA	NA	NA	NA	NA	NA	NA	NA	NA	NA	NA	NA	NA	NA	NA	NA	NA	NA	NA	NA	NA	NA	NA	NA	NA	NA	NA	NA	NA	NA	NA	NA	NA	NA	NA	NA	NA	NA	NA	NA	NA	NA	NA	NA	NA	NA
NA	NA	NA	NA	NA	NA	NA	NA	NA	NA	NA	NA	NA	NA	NA	NA	NA	NA	NA	NA	NA	NA	NA	NA	NA	NA	NA	NA	NA	NA	NA	NA	NA	NA	NA	NA	NA	NA	NA	NA	NA	NA	NA	NA	NA	NA	NA	NA	NA	NA
NA	NA	NA	NA	NA	NA	NA	NA	NA	NA	NA	NA	NA	NA	NA	NA	NA	NA	NA	NA	NA	NA	NA	NA	NA	NA	NA	NA	NA	NA	NA	NA	NA	NA	NA	NA	NA	NA	NA	NA	NA	NA	NA	NA	NA	NA	NA	NA	NA	NA
NA	NA	NA	NA	NA	NA	NA	NA	NA	NA	NA	NA	NA	NA	NA	NA	NA	NA	NA	NA	NA	NA	NA	NA	NA	NA	NA	NA	NA	NA	NA	NA	NA	NA	NA	NA	NA	NA	NA	NA	NA	NA	NA	NA	NA	NA	NA	NA	NA	NA
0	4.85989e-19	4.09971e-36	1.05513e-48	1.00851e-64	1.45882e-81	2.44415e-95	6.86426e-105	1.41068e-116	1.11955e-129	1.60877e-140	8.81405e-156	5.72728e-167	6.11697e-179	1.07952e-188	3.32822e-205	1.72474e-216	5.94096e-228	2.1313e-238	1.28604e-249	2.15656e-263	9.06814e-274	2.6606e-287	3.17994e-299	1.97235e-302	6.20155521897375e-313	1.48219693752374e-323	0	0	0	0	0	0	0	0	0	0	0	0	0	0	0	0	0	0	0	0	0	0	0
0	3.87347e-19	2.56946e-36	5.80767e-49	1.00403e-65	5.22387e-82	7.54559e-96	4.71049e-106	2.13142e-118	6.27531e-131	3.4508e-141	6.58535e-156	1.57636e-166	3.76822e-179	6.2278e-189	1.6452e-205	7.87847e-217	2.51032e-228	3.36412e-238	1.8907e-249	2.88867e-263	1.14983e-273	1.23401e-286	1.3855e-298	5.697e-303	1.71965603585219e-313	4.94065645841247e-324	0	0	0	0	0	0	0	0	0	0	0	0	0	0	0	0	0	0	0	0	0	0	0
0	3.03392e-19	1.5545e-36	6.74947e-50	9.00892e-67	1.72829e-82	2.1258e-96	6.48857e-108	2.68792e-120	7.14842e-133	9.18548e-144	3.46619e-159	3.37061e-169	7.231e-182	1.17778e-191	5.96799e-209	1.10519e-219	8.05425e-232	4.29789e-241	9.09868e-252	4.93354e-265	4.66553e-276	4.52598e-289	1.89768e-300	2.12281e-305	6.13705939386958e-316	0	0	0	0	0	0	0	0	0	0	0	0	0	0	0	0	0	0	0	0	0	0	0	0
0	2.3335e-19	1.78953e-37	7.13029e-51	3.43122e-67	2.46547e-82	1.1403e-95	1.27254e-106	4.37512e-119	9.80647e-132	1.07961e-142	3.46881e-158	1.22401e-167	2.28776e-180	1.98776e-191	3.50598e-208	2.40066e-218	3.81636e-231	1.8783e-240	1.46805e-250	1.77829e-264	6.25107e-275	1.36749e-288	5.3135e-300	2.32874e-304	2.50253217354722e-314	4.94065645841247e-324	0	0	0	0	0	0	0	0	0	0	0	0	0	0	0	0	0	0	0	0	0	0	0
0	8.74703e-19	2.57095e-36	3.36576e-49	5.95175e-65	1.55444e-81	1.26123e-95	1.21381e-106	1.53665e-118	1.57548e-132	6.58772e-143	1.73988e-158	5.6112e-168	2.18711e-181	4.1574e-193	5.79981e-210	1.55166e-219	2.17299e-232	1.01456e-241	3.01555e-251	1.30485e-264	1.7187e-274	1.36841e-287	1.97947e-298	8.25356e-303	8.27565944805368e-313	2.17388884170148e-322	0	0	0	0	0	0	0	0	0	0	0	0	0	0	0	0	0	0	0	0	0	0	0
0	6.60617e-19	1.41518e-36	7.19127e-49	9.88867e-65	9.33797e-81	2.75369e-94	4.74341e-106	2.1644e-117	1.82872e-131	2.71934e-141	6.03574e-157	6.87836e-166	2.28906e-179	1.54229e-190	7.92328e-207	7.41726e-216	3.75174e-228	6.04277e-237	1.53394e-246	6.02566e-260	2.79755e-269	8.25108e-282	4.29535e-292	1.45272e-296	5.16826e-306	4.82678755812405e-315	0	0	0	0	0	0	0	0	0	0	0	0	0	0	0	0	0	0	0	0	0	0	0
0	2.42272e-18	1.94568e-35	1.49202e-48	7.31295e-64	5.34775e-80	5.67489e-93	3.40246e-104	1.22525e-115	8.46435e-130	2.44241e-140	1.90117e-155	1.82799e-164	2.14238e-177	1.22768e-188	2.25672e-204	1.80185e-213	3.25218e-225	4.51107e-234	1.00089e-243	1.41352e-256	5.78235e-266	6.16341e-278	7.17529e-289	2.16335e-293	1.79071e-303	6.00853662482953e-312	4.94065645841247e-324	0	0	0	0	0	0	0	0	0	0	0	0	0	0	0	0	0	0	0	0	0	0
0	1.79702e-18	5.1953e-35	1.38671e-47	5.20793e-63	1.36333e-78	1.10526e-91	2.27558e-102	6.44663e-114	1.55418e-127	3.57649e-138	2.32026e-153	1.82649e-162	7.45969e-175	3.58455e-186	5.65212e-202	3.82732e-211	5.94269e-223	7.15024e-232	1.38948e-241	4.25823e-255	1.55999e-264	1.47536e-276	1.54082e-287	1.72232e-291	5.09693e-301	0	1.40808709064755e-320	3.16202013338398e-321	0	0	0	0	0	0	0	0	0	0	0	0	0	0	0	0	0	0	0	0	0
0	2.5199e-19	5.23718e-36	5.88045e-48	7.72274e-63	6.76701e-80	4.54454e-93	8.4693e-104	2.08083e-115	4.02988e-129	8.27229e-140	2.16035e-156	1.67503e-165	2.46466e-177	1.04141e-188	1.23769e-204	1.89009e-214	1.07223e-225	5.07989e-234	9.07926e-244	9.51635e-257	1.9275e-267	3.86347e-280	1.48611e-290	4.52755e-295	1.25675e-304	1.479562331909e-312	1.48219693752374e-323	1.48219693752374e-323	0	0	0	0	0	0	0	0	0	0	0	0	0	0	0	0	0	0	0	0	0
0	3.1246e-20	4.68477e-37	2.35627e-48	4.84405e-64	2.89355e-81	1.59295e-94	1.22689e-104	1.12844e-115	3.87796e-130	3.00729e-140	1.32235e-157	9.33851e-167	5.00169e-178	4.21097e-190	3.81414e-206	2.24362e-215	4.66579e-226	2.00849e-234	7.71368e-245	2.82714e-257	2.08798e-267	1.48566e-279	1.22942e-290	3.64357e-295	9.18941e-305	1.57160196589823e-314	0	0	0	0	0	0	0	0	0	0	0	0	0	0	0	0	0	0	0	0	0	0	0
0	2.05488e-20	1.17689e-36	2.05907e-47	6.42744e-64	1.34799e-80	2.67262e-93	7.08146e-103	2.18098e-113	5.89348e-128	3.51943e-138	1.24345e-155	6.97487e-165	1.29773e-175	3.79031e-187	1.23672e-202	2.47178e-211	9.94569e-223	8.45289e-232	1.13747e-241	1.4738e-253	9.25441e-264	2.34616e-275	6.90248e-286	6.79358e-290	5.95843e-299	3.55672e-308	3.65579428049418e-318	3.13039005073722e-318	0	0	0	0	0	0	0	0	0	0	0	0	0	0	0	0	0	0	0	0	0
0	1.3139e-20	5.17721e-37	3.684e-47	8.13035e-64	5.981e-80	8.81066e-93	8.4321e-102	1.01727e-113	4.59339e-129	1.04398e-138	1.18419e-155	5.64449e-165	8.75171e-176	9.08893e-187	5.29693e-203	9.33257e-212	3.15573e-223	2.36965e-232	1.16473e-241	5.31326e-253	1.19729e-262	1.07401e-273	2.73704e-284	2.45878e-288	1.91389e-297	1.01847e-306	9.32699349514512e-317	2.9981426594033e-316	0	0	0	0	0	0	0	0	0	0	0	0	0	0	0	0	0	0	0	0	0
0	1.24841e-21	2.15721e-37	2.67263e-48	1.94967e-64	5.01388e-80	2.73218e-92	2.05886e-103	9.34684e-115	3.03866e-130	6.02534e-140	2.1665e-156	3.97623e-165	2.22853e-175	1.89439e-186	8.38104e-203	5.4906e-211	3.54544e-223	2.30248e-232	9.81444e-242	3.77144e-253	7.40244e-263	5.67297e-274	1.2501e-284	1.09047e-288	1.87041e-298	8.94599e-308	2.9363838113878e-317	2.54941875185815e-317	0	0	0	0	0	0	0	0	0	0	0	0	0	0	0	0	0	0	0	0	0
0	7.20987e-22	5.06445e-37	2.19903e-47	2.20106e-64	7.55128e-81	2.48047e-95	8.51662e-106	1.57128e-116	1.54355e-133	6.24984e-144	6.82598e-160	5.6756e-168	1.26279e-177	2.02713e-189	1.34429e-206	8.63579e-215	4.54595e-227	2.74074e-236	1.07173e-245	8.02067e-258	6.14643e-267	1.71925e-277	1.39782e-287	5.36398e-291	1.97413e-301	8.52841747736734e-311	1.03309126545405e-319	1.02568028076643e-319	0	0	0	0	0	0	0	0	0	0	0	0	0	0	0	0	0	0	0	0	0
0	2.84057e-21	1.16456e-36	3.55286e-47	2.35615e-64	5.36903e-81	1.23845e-95	1.67119e-105	2.36806e-116	1.60303e-133	2.43914e-143	9.18733e-159	2.78459e-166	4.81911e-176	2.69692e-187	6.26314e-204	1.39742e-211	2.57641e-223	2.78544e-233	8.77527e-243	2.31283e-254	6.18234e-263	6.05357e-273	1.71719e-282	5.17304e-286	3.9112e-297	3.49387e-307	8.88173363006265e-317	1.96976364385959e-317	0	0	0	0	0	0	0	0	0	0	0	0	0	0	0	0	0	0	0	0	0
0	1.09743e-20	1.53646e-35	1.36235e-45	6.50652e-63	1.00953e-79	8.21626e-94	3.64723e-103	1.67792e-113	4.16477e-130	4.28915e-140	5.76338e-155	5.38243e-162	6.67106e-172	1.24002e-182	2.38468e-199	8.75015e-208	1.26311e-219	2.44836e-230	6.17453e-240	5.68087e-251	5.2472e-259	1.7769e-268	1.73467e-277	1.67883e-280	1.07614e-291	8.11729e-302	4.28218453533242e-312	7.80175576979589e-313	1.97626258336499e-323	0	0	0	0	0	0	0	0	0	0	0	0	0	0	0	0	0	0	0	0
0	4.15865e-20	1.94863e-34	4.91656e-44	8.68667e-61	9.50977e-78	5.1375e-92	1.52256e-101	1.04981e-112	3.69561e-130	1.41626e-139	6.47862e-154	2.1819e-160	9.26553e-170	5.82217e-180	8.66615e-197	2.46275e-205	6.29032e-218	4.25813e-228	8.61751e-238	6.37318e-249	4.86402e-257	1.36094e-266	1.11052e-275	9.51193e-279	5.09129e-290	3.25212e-300	1.45829070091118e-310	1.54555193842647e-312	1.38338380835549e-322	0	0	0	0	0	0	0	0	0	0	0	0	0	0	0	0	0	0	0	0
0	2.34799e-20	1.25075e-35	6.28959e-46	1.1223e-63	3.68588e-80	7.53896e-94	2.00232e-103	5.44022e-114	5.82628e-131	8.78729e-140	1.36733e-153	1.75132e-159	1.28832e-169	6.40007e-180	3.01268e-196	3.10453e-204	2.71434e-216	6.40806e-226	4.49531e-235	1.14567e-245	6.993e-254	6.72634e-263	1.87708e-271	3.11901e-275	1.38897e-286	7.42161e-297	1.15184e-306	4.12532e-308	1.27232822654894e-317	0	0	0	0	0	0	0	0	0	0	0	0	0	0	0	0	0	0	0	0
0	1.27339e-20	2.6476e-35	9.00068e-46	5.31455e-63	6.08883e-79	4.33554e-92	3.76431e-101	3.28779e-111	1.27022e-127	5.89566e-136	6.62308e-150	2.50877e-155	5.84663e-165	2.09949e-175	3.59042e-191	1.14271e-198	7.69065e-211	5.87744e-220	1.31993e-228	1.11416e-238	2.13022e-246	3.74515e-256	1.94694e-265	9.80682e-269	1.49495e-279	6.63295e-290	3.47796e-299	9.04015e-301	9.37587443346223e-310	1.67837074167459e-316	0	0	0	0	0	0	0	0	0	0	0	0	0	0	0	0	0	0	0
0	6.60827e-21	5.48889e-35	2.364e-46	1.38255e-64	5.4344e-80	1.48923e-92	1.02052e-101	1.38996e-112	6.36401e-130	1.31509e-137	4.93248e-151	3.74699e-157	3.2606e-166	9.21786e-177	4.7711e-192	1.30088e-199	6.59836e-212	9.41113e-222	9.34059e-232	2.84078e-241	2.6074e-250	3.8537e-260	1.7198e-269	5.44543e-274	1.58882e-285	2.43478e-295	4.61322e-304	1.42098e-305	1.28343008121351e-314	2.18871081107672e-321	0	0	0	0	0	0	0	0	0	0	0	0	0	0	0	0	0	0	0
0	3.26685e-21	1.77042e-35	3.10241e-46	5.96112e-64	1.42547e-79	2.55015e-92	1.27079e-101	4.795e-114	2.33647e-132	4.56408e-140	1.17665e-153	4.29335e-159	1.45191e-167	1.46264e-177	5.07495e-193	1.17556e-200	2.01167e-212	1.02519e-221	3.58073e-231	3.82588e-240	2.81776e-249	1.44518e-258	5.19891e-268	5.96967e-272	5.88597e-283	3.09409e-292	2.01672e-300	5.19522e-302	3.9255437194493e-311	2.28302300221136e-317	0	0	0	0	0	0	0	0	0	0	0	0	0	0	0	0	0	0	0
0	1.24678e-20	3.48143e-35	2.12891e-45	2.47147e-63	2.0587e-78	4.03213e-92	2.7006e-102	3.68432e-114	5.62121e-132	8.27815e-140	7.36479e-153	1.01393e-157	1.18611e-165	4.01208e-175	4.68231e-190	3.59451e-197	1.00192e-209	1.72798e-218	2.02644e-227	1.64184e-236	9.29671e-246	1.60654e-254	1.04843e-264	9.67987e-269	1.80459e-280	3.2473e-289	7.25544e-297	3.82502e-299	0	7.27719808417172e-316	4.94065645841247e-324	0	0	0	0	0	0	0	0	0	0	0	0	0	0	0	0	0	0
0	4.67541e-20	6.69454e-35	2.62979e-45	9.85026e-63	2.84374e-77	3.37934e-91	1.47988e-101	1.33499e-113	6.63754e-131	3.56672e-138	2.1179e-151	2.15583e-156	1.86254e-164	2.14968e-173	1.75886e-188	1.03122e-195	9.57742e-208	5.65144e-216	2.23761e-224	3.12733e-234	1.37216e-243	4.27648e-253	9.50828e-263	3.12102e-266	4.57539e-278	2.81575e-286	1.22368e-294	5.61847e-297	0	1.09141048773107e-315	1.97626258336499e-323	0	0	0	0	0	0	0	0	0	0	0	0	0	0	0	0	0	0
0	1.72305e-19	8.20157e-34	1.72052e-44	2.21597e-61	3.75895e-76	2.67312e-90	1.37168e-101	4.42389e-113	2.30253e-131	5.18897e-138	3.84934e-152	1.71019e-156	1.14648e-164	2.15731e-174	5.3988e-189	1.2046e-195	3.73483e-207	1.72021e-215	2.40553e-223	5.75469e-234	8.77539e-243	2.13662e-252	3.72644e-262	1.36501e-267	6.51351e-279	3.34136e-287	1.21121e-295	2.26358e-297	0	2.96511506267071e-316	4.94065645841247e-324	0	0	0	0	0	0	0	0	0	0	0	0	0	0	0	0	0	0
0	8.26996e-20	1.52706e-33	1.09761e-43	4.79732e-60	2.75747e-74	6.61278e-88	1.97374e-99	3.90489e-111	7.05262e-129	9.80836e-136	2.47714e-149	3.47911e-153	7.34991e-161	4.39392e-170	3.79191e-184	2.54117e-190	2.59359e-201	8.1736e-210	7.95593e-218	6.23897e-228	3.02699e-236	5.4711e-246	7.18377e-256	4.42054e-262	1.65498e-273	1.53105e-282	4.35986e-291	1.54085e-293	7.27589e-305	2.27962589563688e-311	1.2084351631631e-318	1.39869984337657e-320	0	0	0	0	0	0	0	0	0	0	0	0	0	0	0	0	0
0	4.19001e-21	5.92239e-35	3.86104e-45	4.90166e-61	9.77314e-75	8.20791e-88	8.79447e-99	1.10799e-110	6.32519e-128	6.14255e-135	9.81501e-149	1.08997e-152	1.71883e-160	3.55695e-169	2.04891e-183	1.07302e-189	7.87335e-201	1.89504e-209	6.4696e-217	3.7935e-227	6.34551e-235	3.84301e-244	3.85062e-254	8.243e-260	1.01773e-270	3.17032e-279	7.11651e-288	6.68324e-293	1.03214e-303	0	2.09206238112916e-316	8.68555053747765e-318	0	0	0	0	0	0	0	0	0	0	0	0	0	0	0	0	0
0	1.58622e-20	1.01831e-34	4.0097e-45	1.66068e-60	1.13086e-73	9.29851e-88	1.11718e-99	5.13216e-111	8.9451e-128	3.45564e-134	1.8485e-147	7.52686e-151	3.97463e-158	2.67995e-166	5.09024e-180	8.44498e-186	4.37802e-197	3.39424e-205	3.66332e-212	1.56497e-222	8.33862e-230	1.62755e-238	1.22247e-248	8.15601e-254	1.81543e-265	1.84947e-273	1.36003e-281	1.29186e-288	3.72195e-300	7.93235e-307	6.83492726684003e-315	2.57304936822652e-316	0	0	0	0	0	0	0	0	0	0	0	0	0	0	0	0	0
0	5.90868e-20	1.23818e-33	1.40832e-43	1.99971e-58	4.36016e-71	1.19365e-84	4.45577e-96	1.14644e-107	7.24375e-124	1.46965e-130	2.63202e-143	1.17866e-147	1.92763e-154	1.82129e-163	1.12868e-176	5.87572e-182	9.86155e-193	2.39514e-200	7.90709e-207	1.25084e-218	1.10705e-226	7.04366e-235	1.7244e-244	8.63741e-250	1.46499e-261	4.90288e-269	1.18154e-276	8.68814e-284	8.34809e-295	1.39161e-301	9.52066113078326e-310	2.83918813610927e-311	1.48713759398215e-321	0	0	0	0	0	0	0	0	0	0	0	0	0	0	0	0
0	2.34633e-20	2.77673e-34	1.39458e-43	6.39322e-58	7.9476e-71	1.23082e-84	1.6214e-95	1.4206e-106	2.90507e-122	3.78323e-129	4.18915e-142	6.78572e-146	3.68559e-152	2.37258e-161	4.24315e-176	3.69772e-182	2.02412e-192	1.70965e-199	1.95229e-205	9.78287e-217	3.27042e-226	1.59666e-234	6.60756e-245	1.22083e-249	6.502e-261	3.99695e-269	1.7971e-277	4.66481e-284	1.43515e-294	1.98204e-301	2.58021765575402e-310	3.08142573282346e-311	5.23709584591721e-321	0	0	0	0	0	0	0	0	0	0	0	0	0	0	0	0
0	8.69459e-20	4.39423e-34	2.11087e-44	3.16061e-58	3.57066e-72	1.86961e-85	2.65097e-97	8.91681e-108	5.4455e-123	5.45798e-130	1.99582e-142	1.02117e-147	2.33607e-153	5.28142e-162	5.54166e-177	3.92838e-183	7.19198e-193	4.73103e-200	4.40073e-206	6.95863e-217	1.70636e-226	2.8629e-234	8.57888e-245	5.86523e-249	9.95191e-260	2.43699e-269	1.94837e-278	4.20951e-285	4.19814e-295	1.10703e-302	1.13452291197198e-311	1.36398712264251e-312	1.77863632502849e-322	0	0	0	0	0	0	0	0	0	0	0	0	0	0	0	0
0	3.20348e-20	8.21604e-35	2.75727e-45	1.41741e-58	8.32612e-73	2.37053e-86	1.25151e-97	1.56541e-107	3.05047e-122	1.14173e-128	1.38777e-140	2.42999e-145	3.63053e-151	1.11928e-160	3.61612e-175	1.81079e-181	1.09074e-190	2.38746e-197	7.26463e-203	3.68772e-213	2.91389e-222	3.48319e-230	3.68952e-242	4.39007e-247	5.39923e-258	2.19621e-268	2.96321e-278	2.28354e-284	3.84778e-295	3.56674e-302	2.82762145448965e-311	1.36097541562918e-311	3.2114266979681e-322	0	0	0	0	0	0	0	0	0	0	0	0	0	0	0	0
0	1.1827e-19	1.18659e-34	2.16078e-45	5.71662e-59	1.66462e-73	1.66245e-86	3.2449e-97	1.4684e-106	1.53195e-121	2.17529e-127	8.7952e-139	1.92405e-144	4.051e-151	4.21602e-160	8.06869e-175	3.0086e-181	6.15027e-190	9.96855e-197	1.08434e-201	3.82493e-212	9.95573e-221	3.9696e-228	1.33278e-239	6.00442e-246	2.36437e-256	1.53388e-267	6.85811e-277	1.86899e-282	1.03165e-292	3.29677e-299	8.79594e-308	3.501e-308	2.72818108977078e-318	0	0	0	0	0	0	0	0	0	0	0	0	0	0	0	0
0	4.30152e-19	1.65286e-34	1.12518e-44	9.90926e-58	9.65859e-72	4.78267e-85	3.12998e-95	4.57e-104	1.60682e-118	1.21418e-124	5.07705e-137	3.79925e-142	2.58942e-148	1.71643e-157	1.04922e-171	2.53994e-178	1.6767e-186	8.65013e-193	2.90855e-197	1.53623e-208	2.78633e-217	3.57809e-224	8.48148e-236	1.24068e-241	1.58432e-251	3.37257e-262	4.94779e-271	4.3072e-276	7.89978e-286	1.83978e-292	1.61929e-300	1.92779e-300	5.04731979883996e-310	1.80221807830449e-318	0	0	0	0	0	0	0	0	0	0	0	0	0	0	0
0	1.54143e-18	2.00717e-33	5.70881e-44	1.6612e-56	5.35675e-70	8.75212e-83	2.85233e-93	1.3303e-101	4.21171e-117	1.11278e-122	2.667e-135	6.85294e-140	1.50768e-145	3.1492e-154	1.22332e-168	9.46262e-175	8.30351e-184	6.10875e-191	6.9981e-195	1.15928e-205	6.74675e-214	2.78034e-220	2.1083e-231	2.18159e-237	1.99148e-247	3.0338e-258	3.22568e-267	2.10499e-272	2.83322e-282	5.00353e-289	7.52787e-298	1.77681e-298	3.50843e-308	4.17886439592049e-316	1.48219693752374e-323	0	0	0	0	0	0	0	0	0	0	0	0	0	0
0	5.44286e-18	2.36467e-32	1.96747e-42	1.7912e-54	1.88028e-67	9.82799e-80	9.50078e-90	1.21764e-97	1.39267e-112	9.19189e-118	7.24695e-130	4.47706e-134	1.00951e-140	6.22404e-149	8.39559e-163	3.70012e-169	2.05027e-178	4.46799e-185	6.69743e-190	3.51791e-200	6.29668e-208	1.72028e-214	4.21278e-225	1.30743e-230	1.92395e-241	9.55443e-252	3.26775e-260	6.51183e-265	1.46648e-275	8.25097e-282	2.09621e-291	1.52389e-291	2.31104e-301	0	1.12828018595854e-315	4.94065645841247e-324	0	0	0	0	0	0	0	0	0	0	0	0	0
0	1.91093e-18	3.15822e-32	9.54694e-42	4.23296e-54	2.15594e-67	3.77692e-79	1.25301e-88	5.3663e-96	3.23748e-111	1.32767e-116	3.30735e-128	1.32823e-132	9.83036e-139	1.90784e-146	7.94504e-160	2.25267e-166	8.09297e-176	1.18784e-182	5.78196e-187	9.43995e-197	5.29858e-204	4.50238e-210	3.47431e-220	1.67966e-226	1.74214e-237	2.75398e-247	3.02429e-255	1.91537e-259	3.15915e-270	1.30115e-276	2.44247e-286	5.76178e-286	2.84469e-295	3.60349e-302	0	2.47804904246036e-316	4.2786084929852e-321	0	0	0	0	0	0	0	0	0	0	0	0
0	6.74402e-18	3.60665e-31	4.51747e-41	6.44125e-53	1.55892e-66	1.34512e-78	1.54892e-87	2.22513e-94	4.21035e-109	1.74163e-115	1.37461e-126	1.86759e-130	8.68935e-137	5.30816e-144	1.345e-157	1.22685e-163	1.37763e-172	1.32325e-179	9.45834e-185	4.7831e-194	8.50235e-201	2.27588e-206	5.46325e-216	1.84809e-222	6.01177e-233	3.01385e-242	2.34657e-250	1.06819e-254	5.63633e-265	1.69083e-271	2.32629e-281	9.68878e-282	1.53698e-290	6.34068e-297	1.9712e-303	2.56487739769471e-311	3.47424892020508e-316	9.88131291682493e-324	0	0	0	0	0	0	0	0	0	0	0
0	2.13733e-18	4.62838e-31	2.91744e-41	2.01206e-53	2.11094e-67	1.22575e-80	6.44727e-89	4.17286e-95	2.18112e-109	6.14412e-116	4.56518e-128	2.94386e-131	9.92643e-138	2.15901e-144	2.88768e-158	9.78249e-164	7.14737e-173	2.37767e-179	6.03667e-184	4.25153e-194	5.48803e-201	1.12296e-206	8.28868e-216	9.46985e-222	9.3265e-232	7.04494e-242	3.92878e-250	6.48863e-254	1.05498e-263	2.39327e-270	1.03617e-279	8.61299e-281	4.36509e-289	3.22286e-296	3.39927e-302	3.36581959463835e-310	1.60328460329586e-314	1.69464516523548e-321	0	0	0	0	0	0	0	0	0	0	0
0	5.86864e-19	5.69438e-31	1.29933e-40	4.02154e-53	1.33448e-66	2.53612e-79	6.63013e-88	3.94818e-95	1.41279e-110	2.84814e-117	6.5966e-129	3.55335e-132	1.56785e-139	1.3227e-145	4.65835e-159	6.12554e-164	1.45354e-172	3.37545e-179	3.13548e-183	1.39625e-193	1.26833e-200	1.91998e-206	4.44356e-215	3.74518e-221	1.1302e-230	2.63903e-240	4.77317e-248	2.93223e-253	3.24775e-263	2.51617e-269	3.46756e-278	1.09107e-278	9.1408e-288	2.25119e-294	1.84674e-300	5.99907e-308	9.99947777903467e-312	3.51877505493303e-318	3.11261356879985e-322	0	0	0	0	0	0	0	0	0	0
0	2.10749e-18	6.32313e-30	4.11249e-39	7.54689e-53	7.98428e-66	6.56867e-79	6.32673e-87	1.30752e-93	1.44611e-108	9.56142e-115	1.14564e-126	3.5957e-130	5.13032e-137	2.59659e-143	2.7818e-156	4.34378e-162	3.29998e-170	9.71567e-178	3.1493e-181	4.30278e-191	2.60001e-198	1.19213e-205	8.77929e-214	2.48836e-219	2.33915e-228	3.64024e-238	2.14665e-245	2.08557e-251	7.23643e-261	4.11457e-267	1.82848e-275	2.09926e-275	1.25806e-284	1.02829e-290	2.80674e-296	1.54337e-304	8.87965e-308	2.39905742829228e-314	7.28978050338092e-318	0	0	0	0	0	0	0	0	0	0
0	7.46992e-18	7.44522e-30	2.37908e-39	1.32359e-52	4.51154e-65	1.20461e-77	5.58568e-86	6.31601e-93	2.98505e-108	7.67965e-114	2.89938e-125	5.7188e-129	2.76211e-135	1.59567e-142	4.9456e-155	5.02574e-161	1.25159e-168	1.20663e-175	1.33098e-178	5.60656e-188	2.19756e-195	3.19827e-202	7.40328e-210	1.41119e-215	8.8156e-225	4.30376e-234	3.66981e-242	1.17347e-247	2.76779e-257	1.12015e-263	1.61227e-271	3.19205e-272	6.08186e-281	3.68071e-287	3.36105e-292	3.03886e-301	6.09868e-304	5.4635427844217e-310	1.30941914257052e-313	4.44659081257122e-323	9.88131291682493e-324	0	0	0	0	0	0	0	0
0	2.61355e-17	8.05656e-29	9.77355e-39	1.72078e-51	1.8845e-63	1.6252e-75	2.30036e-83	7.51594e-90	1.21984e-104	8.65305e-110	1.03822e-120	1.59487e-125	4.14549e-132	7.3036e-139	1.29685e-151	7.64927e-158	5.96446e-165	3.45965e-172	2.42232e-175	3.1439e-184	1.59304e-192	1.51886e-199	1.11424e-206	6.81784e-212	2.79318e-221	4.27055e-230	1.1578e-237	1.18764e-242	1.89925e-252	5.32538e-259	2.47224e-266	3.54148e-267	2.1598e-275	2.09204e-282	6.28769e-287	4.11202e-296	6.27127e-299	1.84832e-304	3.3909e-308	8.75161699563955e-318	5.87523597474223e-318	0	0	0	0	0	0	0	0
0	6.30061e-18	9.05899e-29	4.89132e-39	2.70466e-51	9.67557e-63	2.70284e-74	1.27977e-81	2.0605e-88	1.00469e-102	3.75615e-108	2.25086e-119	1.21746e-123	1.82407e-130	1.04348e-136	5.52615e-149	1.18316e-157	3.17164e-164	6.15301e-171	1.55322e-173	6.23023e-182	1.9826e-190	2.48787e-198	5.95745e-205	1.22726e-209	3.21068e-219	6.57045e-229	5.8123e-236	4.33515e-241	2.13506e-250	1.99678e-256	3.03305e-263	1.55668e-263	6.64563e-272	2.09801e-278	2.10726e-282	9.79143e-292	5.08114e-294	4.92855e-299	6.8822e-303	2.99056550793912e-313	1.64127824928716e-313	6.87245313365174e-321	0	1.97626258336499e-323	0	0	0	0	0
0	2.21726e-17	9.57291e-28	1.51621e-37	3.28365e-50	3.74986e-61	4.24553e-73	9.47267e-81	8.0283e-88	1.10741e-101	1.49229e-106	2.77687e-117	4.94793e-121	2.29677e-127	3.97382e-133	6.5548e-145	4.29926e-153	1.19586e-160	1.36329e-167	2.1605e-170	2.05614e-180	4.02813e-189	3.19276e-197	2.00335e-205	3.09708e-210	2.44139e-219	1.51826e-228	9.13395e-236	5.03401e-241	1.5704e-250	2.19302e-257	2.37378e-264	1.17167e-264	3.37586e-273	3.57808e-281	1.42185e-284	2.00312e-293	4.2987e-295	3.33901e-300	1.75392e-303	2.24198467361435e-313	5.12246445214131e-313	1.59780829865059e-320	0	1.63041663127611e-322	0	0	0	0	0
0	7.70779e-17	9.84407e-27	4.50217e-36	3.13439e-48	1.08862e-58	3.91311e-70	3.37591e-78	8.26868e-85	3.78167e-98	1.37684e-102	7.98641e-113	3.61587e-116	4.55683e-122	3.94654e-128	2.09768e-139	7.54111e-148	6.19094e-155	2.0516e-161	8.451e-164	2.52714e-173	3.01985e-182	7.25425e-190	1.38948e-197	6.0023e-202	1.49234e-210	6.05699e-220	2.27992e-227	7.6951e-233	1.60625e-242	6.99806e-249	1.03174e-256	6.88578e-258	1.35991e-266	4.65365e-274	5.84947e-277	2.69395e-285	1.77808e-286	4.35862e-291	7.02811e-294	3.04412e-303	1.06206e-303	2.49946994999599e-311	1.33707991476311e-314	2.32399775946571e-312	2.66873896003454e-315	5.56723051046833e-319	0	0	0
0	2.64704e-16	1.05995e-26	1.68085e-35	3.59793e-47	3.90286e-57	4.3845e-68	1.13359e-75	7.90547e-82	1.18283e-94	1.14259e-98	5.35194e-110	3.74222e-115	4.95521e-122	2.70513e-128	3.95701e-139	8.06225e-148	4.04769e-155	4.61377e-161	7.35096e-163	6.4667e-172	4.57105e-181	6.81738e-189	4.14301e-196	1.24933e-200	9.53334e-209	1.17393e-217	1.41457e-224	1.58064e-229	4.21114e-240	1.24448e-246	2.46232e-255	2.82462e-257	3.62066e-266	4.0648e-273	4.10852e-276	6.00937e-284	1.5816e-286	1.39588e-290	8.47614e-293	1.11981e-301	3.45388e-302	1.32240648654578e-310	2.60434065736244e-313	4.44110331878322e-311	1.82958217687305e-313	1.32668147519236e-316	5.92878775009496e-323	0	0
0	8.98132e-16	1.06732e-25	6.09429e-35	4.85412e-47	1.74019e-56	6.11548e-67	5.13809e-74	1.10761e-79	5.08864e-92	1.42427e-95	3.3256e-107	6.97842e-112	8.40549e-120	1.42717e-125	6.23642e-136	3.87471e-144	5.92767e-151	3.79159e-157	1.817e-158	4.831e-167	1.04216e-175	4.72089e-183	8.67486e-190	1.54572e-194	3.62208e-202	2.81905e-211	1.04641e-217	3.51901e-222	3.04201e-232	2.7777e-238	3.63247e-247	2.57074e-249	4.65033e-259	1.67335e-265	1.12376e-268	5.316e-276	4.36488e-278	1.20499e-281	4.97906e-284	4.82377e-293	2.34574e-294	6.62634e-303	4.22162e-305	1.22671e-303	9.10981e-307	0	7.30674128293701e-316	1.97626258336499e-322	0
0	3.01089e-15	1.09184e-25	2.14346e-34	5.18801e-46	5.80964e-55	6.29708e-65	2.21013e-72	2.28053e-78	3.04414e-90	2.7446e-93	1.91785e-104	1.20048e-108	4.28895e-116	6.84668e-123	8.89513e-133	2.98417e-141	1.41355e-147	2.77519e-153	7.86793e-155	6.2578e-163	4.0701e-171	5.57908e-178	3.0944e-184	3.32926e-189	2.37376e-196	5.71376e-205	1.3217e-211	1.34666e-215	3.68361e-225	2.1464e-231	8.90757e-240	3.99442e-242	2.32144e-251	2.63705e-257	1.15586e-260	1.74881e-267	4.34154e-269	3.65021e-272	5.13134e-276	3.60541e-285	5.4974e-286	2.58385e-295	6.27127e-299	7.75231e-299	4.53606e-302	2.03542e-305	2.23024981873409e-311	1.94519771181707e-317	2.42092166462211e-322
0	9.97346e-15	1.07907e-24	8.42857e-35	6.07491e-46	2.33624e-54	7.97558e-64	1.66515e-72	6.52963e-78	2.42887e-89	8.07963e-92	1.63194e-102	5.56746e-107	1.05185e-114	9.2728e-122	3.49388e-131	1.06715e-140	1.70175e-146	1.11911e-151	1.14509e-152	2.72165e-160	1.02801e-168	1.64594e-176	5.72439e-183	2.06314e-187	9.12948e-195	6.57281e-203	4.83672e-209	1.65336e-212	1.34832e-221	5.13137e-228	6.58445e-236	2.09866e-238	3.72957e-247	2.86409e-253	8.9955e-257	1.95524e-264	3.7841e-266	1.10746e-268	1.16502e-272	2.49909e-281	3.05558e-282	4.40704e-291	8.19396e-295	3.65902e-294	3.87905e-298	1.38358e-301	4.94214e-307	1.40998174739042e-312	1.36877082874844e-317
0	3.26446e-14	1.03891e-23	2.40664e-33	5.38035e-44	5.81687e-52	5.84021e-61	3.49134e-69	3.4216e-74	4.1418e-85	3.02928e-87	3.1852e-98	2.80425e-102	1.51366e-109	3.73278e-116	7.6419e-126	7.17502e-135	5.71364e-141	1.9408e-146	5.27764e-147	3.69641e-154	8.23061e-163	7.703e-171	7.97521e-177	6.64324e-183	8.93613e-190	3.89897e-198	1.77502e-204	7.98053e-209	1.96222e-217	4.77201e-224	1.90611e-231	2.0208e-233	1.11427e-241	2.72885e-247	2.75311e-250	1.90017e-257	5.3896e-260	2.4298e-263	1.83535e-267	1.23314e-275	5.07074e-276	2.32184e-284	7.05899e-289	2.46175e-288	1.97463e-292	2.33435e-295	2.71522e-300	1.37383e-306	2.39560008241512e-312
0	1.05585e-13	9.74333e-23	6.5971e-32	4.51127e-42	1.34886e-49	3.92047e-58	6.59946e-66	1.5845e-70	6.14977e-81	1.67576e-83	9.10958e-95	2.182e-98	3.35906e-105	4.23484e-112	2.60176e-121	7.33892e-130	1.67151e-135	1.5932e-140	1.05866e-140	2.1417e-147	2.88077e-156	8.08826e-164	2.3995e-169	5.74659e-175	2.27992e-181	6.23871e-190	8.39779e-196	2.18666e-200	1.69559e-208	1.24917e-214	3.1856e-222	1.95798e-224	3.43761e-232	2.55471e-237	1.57769e-240	1.56614e-248	1.32179e-250	1.77857e-253	4.04699e-257	8.89862e-265	5.20855e-266	7.84077e-274	7.40419e-278	1.67292e-277	4.1352e-281	4.43847e-286	9.00884e-292	3.44895e-298	1.9643e-303
0	3.37459e-13	9.61604e-23	2.09029e-31	4.29747e-41	3.91318e-48	3.36383e-56	1.6456e-63	1.70688e-68	1.94179e-78	1.46684e-80	2.40613e-91	2.74544e-95	1.21122e-101	4.36574e-108	7.95209e-117	6.65109e-125	4.2672e-130	2.12506e-135	3.62651e-135	4.25772e-142	3.40747e-151	2.82028e-158	2.42403e-163	1.67921e-168	1.95088e-174	1.63434e-182	1.32463e-188	4.30597e-194	1.01826e-201	4.69221e-208	3.68385e-215	6.72e-217	3.66629e-224	1.75402e-229	3.24785e-232	9.91802e-242	2.64624e-245	2.52972e-248	1.86042e-251	2.79889e-259	2.72816e-261	1.27079e-268	1.96831e-273	1.58499e-272	1.28714e-275	4.45088e-280	6.72422e-286	8.26247e-292	1.53685e-296
0	7.80703e-14	8.83318e-23	6.386e-31	4.43533e-41	1.41984e-47	3.7752e-55	5.6355e-62	2.75199e-67	8.82445e-77	2.09259e-78	9.75538e-89	3.20813e-92	7.2551e-99	7.53966e-105	3.97376e-113	9.69953e-121	1.77774e-125	2.50607e-130	1.08094e-129	3.62309e-136	1.77029e-145	4.26924e-152	1.03322e-156	8.6151e-163	2.91282e-168	1.50218e-176	7.42194e-183	1.48725e-188	1.05796e-195	3.04317e-202	7.28389e-209	3.75928e-212	6.24108e-219	9.30611e-224	5.42561e-226	5.08378e-235	9.11441e-239	5.9715e-242	3.05924e-245	1.42993e-252	9.90992e-255	3.20743e-262	1.59564e-266	4.19143e-265	2.49188e-268	6.35117e-273	3.75345e-280	1.48331e-285	4.78421e-291
0	2.53106e-13	8.26457e-22	1.67113e-29	3.53928e-39	2.97989e-45	3.99297e-54	2.55202e-61	6.18207e-67	5.47168e-76	8.03786e-78	9.67051e-88	1.07367e-90	2.17152e-98	7.00971e-104	1.81267e-112	1.28771e-119	7.67122e-124	3.39703e-128	5.02817e-127	9.79067e-134	1.30211e-142	9.15774e-149	1.34661e-153	3.31234e-159	6.83525e-165	1.0099e-172	1.4896e-178	1.84154e-184	3.90183e-191	6.92294e-198	5.03947e-204	3.53243e-208	1.78637e-214	8.40544e-219	1.5829e-220	4.46329e-229	5.39897e-233	1.12782e-235	3.9961e-239	5.78252e-246	1.27877e-247	1.29815e-254	2.04458e-258	3.79586e-257	3.75094e-261	3.03236e-265	5.69564e-272	1.65955e-277	3.9704e-283
0	4.25898e-14	7.07439e-22	5.27898e-30	3.27796e-39	1.46667e-46	5.92808e-55	1.33286e-61	1.18183e-66	2.94678e-75	1.63249e-76	5.32423e-86	1.88143e-88	1.08817e-95	1.02095e-100	1.31763e-109	2.7341e-116	8.6818e-121	1.1514e-124	1.01941e-123	1.13149e-130	4.18066e-139	8.56548e-145	3.69986e-149	2.65006e-154	3.25526e-160	1.40296e-167	1.24315e-173	4.57924e-179	2.89486e-185	3.1385e-192	2.84729e-199	2.60808e-204	1.66813e-211	2.5651e-215	3.48806e-217	5.90705e-226	2.37293e-229	3.57171e-232	9.04759e-236	3.99717e-242	6.69944e-244	2.07871e-250	1.08288e-253	8.23999e-254	2.67791e-257	1.60974e-261	9.32653e-268	8.70556e-273	6.70318e-278
0	1.40579e-13	3.79735e-23	1.31828e-30	2.59873e-39	4.09577e-46	5.66718e-55	4.49944e-61	1.88006e-66	1.35602e-74	7.17652e-77	8.66635e-87	1.37484e-88	2.31588e-95	7.12025e-100	2.45869e-108	1.52525e-114	1.54233e-118	6.41311e-122	3.66716e-121	2.25276e-128	2.27088e-136	1.37232e-141	1.78009e-145	3.74869e-150	1.3413e-155	1.67844e-162	8.83864e-169	9.68457e-174	1.81855e-179	5.88894e-186	3.2515e-193	9.05817e-198	3.57041e-205	3.46538e-209	6.41013e-212	3.23391e-220	4.14827e-223	8.83044e-227	1.52799e-230	2.09419e-236	5.39278e-239	5.19347e-245	8.89201e-248	5.0834e-248	2.67691e-252	5.21281e-256	9.49358e-262	2.8565e-266	1.59913e-271
0	4.59401e-13	3.73171e-22	3.14494e-30	1.96479e-38	9.82242e-45	4.06579e-53	9.52769e-59	1.12549e-63	2.38026e-71	3.17448e-73	1.18611e-82	4.49787e-84	3.55668e-91	2.94667e-95	3.02631e-103	5.29062e-109	1.40665e-112	2.78685e-116	7.46571e-116	1.31636e-122	7.65382e-131	2.56662e-136	1.87608e-140	1.13057e-144	2.36163e-150	8.58567e-157	1.322e-162	4.21757e-167	2.32457e-172	2.2412e-178	3.75573e-185	6.29476e-190	7.62371e-197	2.18666e-200	2.4444e-203	3.89173e-211	1.46666e-213	9.2454e-217	4.73654e-220	2.01601e-225	3.27211e-228	9.91376e-234	4.98023e-236	7.77847e-236	1.24166e-239	7.2307e-243	4.21428e-248	3.93026e-252	1.61309e-257
0	1.4864e-12	3.58589e-21	8.66091e-29	1.56313e-36	2.0864e-42	2.53694e-50	1.54457e-55	4.57361e-60	5.28016e-69	2.02633e-70	2.20476e-79	9.92118e-83	2.22976e-89	5.7116e-93	1.63392e-100	1.41882e-106	1.16517e-109	6.88256e-113	1.09059e-112	1.05247e-119	1.665e-127	3.12526e-133	6.83849e-137	2.43313e-141	1.47176e-146	1.53686e-152	6.9052e-158	1.322e-162	2.1554e-167	6.11883e-173	6.12147e-180	6.30626e-185	2.26752e-191	2.01782e-194	3.00606e-198	1.41137e-205	3.54471e-208	7.09302e-211	1.14189e-213	3.20368e-219	1.64935e-221	1.54624e-226	2.44513e-228	1.18769e-227	3.018e-232	2.85885e-236	5.19722e-241	1.53439e-244	4.53185e-250
0	4.76183e-12	3.36899e-20	1.94004e-28	9.73678e-37	5.11105e-43	1.9411e-50	4.48361e-55	6.15433e-60	2.78238e-70	6.29941e-71	1.66763e-79	2.90605e-82	2.91445e-89	2.68718e-92	2.09816e-99	5.43473e-105	1.48298e-107	2.76068e-110	1.41512e-109	3.76178e-116	1.64975e-123	8.85988e-129	1.09488e-132	4.38837e-138	7.74842e-143	4.59539e-149	6.07696e-154	6.90902e-159	6.75658e-164	5.68372e-169	1.64068e-175	1.02414e-180	4.26449e-188	2.51211e-191	1.20945e-194	6.57281e-203	5.71376e-205	3.86903e-207	2.06824e-209	1.77786e-214	6.46499e-217	4.03078e-222	2.18041e-225	4.04815e-224	3.2286e-228	2.18241e-232	1.24971e-236	1.20385e-239	5.55226e-246
0	1.51048e-11	3.09419e-19	5.19618e-27	7.66686e-35	1.07638e-41	1.22691e-48	9.73482e-54	5.29002e-59	6.04974e-69	5.15838e-69	3.80564e-77	3.049e-80	8.75606e-87	3.95122e-90	8.72865e-97	6.67023e-102	5.52936e-104	5.37253e-107	8.3501e-106	6.1654e-112	2.71975e-120	4.21259e-125	2.94968e-129	3.40858e-134	3.42177e-139	5.80093e-145	2.26114e-149	1.48712e-154	4.31026e-159	1.07492e-163	9.09888e-170	1.69862e-174	8.03314e-183	1.48907e-185	2.22935e-188	3.60771e-196	3.99171e-199	3.62208e-202	1.31593e-204	7.24459e-210	3.83072e-213	7.42474e-218	2.79318e-221	9.17946e-221	2.35015e-224	1.10994e-228	2.04308e-232	6.5632e-235	2.02324e-241
0	4.7442e-11	2.77745e-18	1.34233e-25	5.74517e-33	2.24888e-39	7.20531e-46	1.73481e-51	3.96667e-58	1.14712e-67	3.88191e-67	7.98167e-75	1.96102e-77	1.61465e-83	2.08727e-86	1.31823e-92	2.85038e-97	1.85792e-100	5.24701e-103	4.4362e-102	9.06091e-108	1.11328e-115	9.23221e-121	1.85737e-124	6.12478e-129	3.40858e-134	1.66189e-139	1.87574e-143	7.00726e-149	5.94255e-153	8.59784e-158	2.13915e-163	1.18544e-167	1.68146e-175	9.29933e-178	4.11445e-180	2.06314e-187	1.36745e-190	3.7152e-193	3.98838e-195	6.73373e-200	2.23578e-203	2.80361e-208	1.43797e-212	6.73851e-213	1.16725e-216	3.74518e-221	4.75137e-225	1.07964e-227	1.03533e-233
0	1.47543e-10	2.436e-17	2.83937e-25	3.72201e-32	4.47237e-38	4.23542e-44	3.34994e-50	2.54108e-57	1.86164e-66	2.67042e-65	2.47441e-74	2.38174e-76	5.7547e-82	2.48775e-84	4.47503e-90	2.8763e-94	5.61852e-97	4.62787e-99	1.0932e-97	6.17289e-103	2.16189e-110	5.02855e-115	5.3744e-119	9.65534e-124	1.5288e-128	2.13213e-133	6.83849e-137	7.37261e-142	1.78009e-145	7.43062e-150	5.43982e-155	3.48634e-160	1.49807e-167	9.52897e-171	5.1272e-174	7.55443e-181	1.54443e-183	1.28812e-185	1.81379e-188	1.93238e-193	4.16442e-197	6.90013e-203	1.11424e-206	3.76589e-207	2.06863e-210	4.44356e-215	3.85207e-219	2.88565e-221	8.55359e-227
0	4.54333e-10	2.08685e-16	7.16622e-24	2.65119e-30	8.6088e-36	2.22034e-41	4.82115e-47	1.06596e-53	2.54673e-62	6.78654e-61	2.08657e-69	4.42834e-71	2.9316e-76	4.56404e-79	5.7113e-86	1.02726e-89	9.15472e-93	2.0809e-94	1.23953e-92	3.77154e-98	3.72883e-105	4.59228e-110	2.63736e-114	2.56714e-119	1.15653e-123	4.60063e-128	4.23086e-131	2.56662e-136	3.55807e-140	8.56548e-145	1.81876e-149	6.7164e-155	8.20631e-162	3.12773e-165	5.17576e-168	2.23373e-174	2.81518e-177	7.36867e-179	6.55753e-182	2.11785e-186	2.90366e-190	1.46194e-195	1.51886e-199	1.67012e-199	2.71619e-204	3.82415e-209	1.05618e-212	2.6204e-214	2.42222e-219
0	1.38519e-09	1.74543e-15	1.74423e-22	1.79511e-28	1.54937e-33	1.07028e-38	6.27336e-44	3.98274e-50	3.06879e-58	2.15345e-57	2.01197e-65	1.55877e-67	2.86874e-72	1.17546e-74	4.25178e-81	3.33065e-85	2.26062e-89	1.50712e-90	2.49543e-88	2.07045e-93	5.72392e-100	1.95408e-104	3.09209e-108	8.42924e-113	1.05389e-116	1.16798e-120	2.88516e-123	1.00274e-128	1.54775e-133	1.06871e-137	6.54395e-142	7.08069e-147	2.61792e-153	2.88077e-156	1.35563e-158	3.58875e-165	1.31337e-167	9.66116e-169	2.48132e-171	2.1474e-177	1.83639e-181	2.83748e-186	9.03797e-190	6.18417e-190	3.11159e-194	2.88456e-199	2.47961e-202	1.87769e-203	5.51841e-208
0	4.18113e-09	1.42456e-14	4.09084e-21	1.1539e-26	2.60205e-31	4.73122e-36	7.35576e-41	1.32031e-46	3.76613e-55	6.29313e-54	1.76808e-61	3.35899e-63	1.66071e-67	4.50416e-71	4.54261e-77	1.59541e-81	3.04591e-85	1.72319e-87	9.00127e-85	2.01052e-89	2.84328e-96	5.08911e-101	4.3485e-105	6.28794e-110	4.32499e-114	1.39767e-117	1.05247e-119	1.95321e-125	8.55133e-130	1.72189e-133	3.0741e-137	9.55757e-142	9.9544e-148	3.32113e-150	1.8739e-153	1.40018e-159	1.60352e-161	3.71641e-162	2.90197e-164	7.41816e-170	3.94032e-174	1.84586e-178	1.81016e-181	3.82612e-181	1.2475e-185	7.4895e-191	2.01668e-193	1.02768e-194	9.43667e-199
0	1.24937e-08	1.13383e-13	9.23591e-20	7.03053e-25	4.06808e-29	1.91187e-33	7.7409e-38	3.86565e-43	3.6865e-51	1.69232e-50	1.41475e-57	6.43642e-59	8.38631e-63	5.77827e-66	1.68062e-71	1.57968e-75	2.2486e-80	5.83666e-83	2.9247e-81	1.75704e-85	6.63781e-92	6.10037e-97	1.45857e-100	5.86816e-105	1.13451e-108	1.03176e-111	4.24083e-114	4.258e-120	5.32355e-124	5.96774e-128	5.99489e-132	5.39236e-136	1.60349e-141	3.11991e-144	5.27764e-147	1.14509e-152	1.54278e-155	1.14454e-155	2.73509e-157	2.05734e-162	3.28862e-166	4.66624e-170	2.42232e-175	1.74412e-174	3.59024e-179	6.48635e-184	1.16491e-186	1.96174e-187	5.62044e-191
0	3.69522e-08	8.7935e-13	2.00484e-18	4.05251e-23	5.90385e-27	7.03548e-31	7.27627e-35	9.9411e-40	3.14185e-47	2.6104e-46	6.91605e-53	6.53154e-54	2.14199e-57	6.29013e-61	5.18904e-66	6.45136e-72	2.52117e-76	3.11447e-79	3.05597e-79	4.98495e-83	4.6836e-89	1.16049e-93	7.91632e-97	8.87797e-101	4.87302e-104	2.3921e-107	2.87624e-109	7.90736e-115	2.82585e-118	1.73325e-122	5.02685e-126	2.50607e-130	2.12506e-135	1.23933e-137	1.21203e-140	7.6147e-146	3.09961e-148	6.98642e-148	4.93933e-149	1.10679e-153	5.28432e-157	2.25212e-160	3.59628e-165	1.54218e-164	9.74324e-169	5.46322e-173	6.23943e-176	3.11889e-176	5.90242e-180
0	5.32853e-09	6.73283e-13	4.25866e-18	2.53152e-22	1.05161e-25	3.38735e-29	9.25741e-33	3.38449e-37	3.09931e-44	5.72386e-43	4.41189e-49	9.40789e-50	1.39409e-53	3.34896e-58	7.29883e-63	2.41272e-68	2.58058e-72	8.73425e-75	2.23213e-74	1.84205e-78	4.73375e-84	3.23464e-88	1.10877e-91	3.45231e-95	5.25377e-98	7.13617e-101	2.31628e-102	3.50363e-108	6.73032e-112	1.17411e-115	9.70876e-119	1.39329e-122	6.55844e-128	1.10675e-129	1.17649e-133	2.15789e-138	2.62038e-140	3.49092e-140	7.28646e-141	4.82372e-145	6.81832e-148	7.47408e-153	7.18394e-158	9.97085e-157	3.9379e-161	6.69279e-165	2.37011e-167	7.93252e-168	4.62492e-171
0	1.64501e-08	5.27659e-12	8.22885e-18	1.50878e-21	1.81792e-24	1.58025e-27	1.13046e-30	1.09281e-34	2.8758e-41	1.96941e-40	4.06579e-46	2.16057e-46	8.32145e-50	9.46956e-55	5.51768e-59	4.98379e-64	1.44209e-67	1.2771e-69	1.47016e-69	1.14843e-74	1.39065e-80	2.6003e-84	2.49481e-87	3.9229e-91	3.12941e-94	1.23161e-96	1.18789e-97	4.80398e-103	2.60994e-106	1.29223e-109	3.0597e-112	1.25427e-115	1.69921e-120	8.24522e-122	2.5464e-125	1.37906e-129	4.79031e-131	3.52492e-131	4.25924e-132	8.29769e-136	7.09126e-139	2.33161e-143	6.81605e-148	5.59882e-147	6.71123e-151	3.46971e-154	7.73758e-157	7.6163e-157	6.20082e-161
0	5.04064e-08	4.0298e-11	1.80671e-16	8.34022e-20	3.5531e-24	1.22457e-27	2.79457e-30	1.00969e-34	5.2038e-41	2.68153e-40	1.20337e-45	2.51044e-45	4.44824e-49	1.20786e-53	2.94685e-58	6.47022e-63	5.36053e-66	2.48563e-68	1.92321e-68	6.15121e-74	1.63785e-79	8.67551e-83	2.50692e-85	1.10704e-88	2.60876e-91	5.53204e-94	1.78389e-94	1.83837e-99	5.23974e-103	7.57295e-106	5.40878e-108	6.42716e-111	2.39582e-115	3.64195e-116	3.26809e-119	5.08752e-123	1.03972e-124	9.48771e-126	7.37617e-127	1.66517e-131	4.28555e-134	3.98551e-138	3.33761e-142	1.99074e-141	7.02262e-145	1.10418e-147	7.6755e-150	2.51181e-149	6.1346e-153
0	0	2.79666e-11	3.18508e-16	4.77487e-19	5.60102e-24	6.37573e-28	5.42142e-30	5.15676e-34	5.85993e-40	1.75743e-39	1.86015e-44	1.4572e-43	1.6791e-48	1.12282e-52	6.89263e-57	3.88235e-61	9.51947e-64	1.34454e-65	9.70582e-67	1.1504e-72	7.09388e-78	1.12011e-80	1.0161e-82	2.08727e-86	1.5309e-88	1.64354e-91	1.91618e-91	5.08319e-96	4.15749e-99	3.1246e-102	1.23637e-104	4.4251e-107	4.54118e-111	2.32411e-111	6.18386e-114	2.77728e-117	3.32198e-119	9.73135e-120	2.36806e-120	2.95615e-125	2.30855e-127	1.22028e-131	5.77122e-136	2.40148e-135	5.02082e-139	4.8472e-142	1.08755e-143	1.26579e-142	9.30959e-146
0	0	1.46592e-11	4.7222e-16	2.57254e-18	7.99982e-23	2.57774e-26	7.12119e-29	1.85993e-32	5.24162e-38	6.80653e-38	1.82084e-42	4.74403e-41	1.40792e-45	5.10714e-51	8.28841e-55	1.25014e-58	9.1875e-61	5.86332e-63	1.35374e-63	3.92766e-69	6.31976e-74	2.9316e-76	7.8935e-78	4.57777e-81	9.71848e-83	2.96894e-85	9.70541e-85	7.33231e-89	2.93731e-92	6.3159e-95	7.12899e-97	7.2551e-99	2.17143e-102	3.01634e-102	7.92484e-106	1.03682e-108	3.58057e-110	1.10094e-111	7.84323e-112	2.88212e-116	6.60037e-118	1.0481e-121	1.50948e-125	1.77422e-124	1.13095e-127	3.3055e-130	2.17025e-131	2.94997e-131	6.62807e-134
0	0	1.21282e-10	1.08378e-14	1.39091e-16	1.21538e-20	9.97857e-25	8.15712e-28	6.05065e-31	4.19838e-36	2.25597e-36	1.5404e-40	1.43283e-38	1.09233e-42	1.01947e-47	5.97434e-52	3.16029e-56	9.6344e-59	1.96615e-60	1.55549e-60	1.09597e-65	4.61044e-70	6.44781e-72	5.27254e-73	8.67879e-76	1.32768e-78	1.88797e-81	3.69925e-81	7.43589e-85	8.43051e-88	5.37216e-90	1.84847e-91	5.65018e-93	4.8201e-96	3.80518e-96	2.84181e-99	1.08571e-101	1.1244e-102	1.94355e-104	4.21393e-104	4.4427e-108	3.01134e-109	1.40893e-112	6.05456e-116	4.16344e-115	7.92642e-118	2.78212e-121	5.60904e-122	2.31739e-121	3.27704e-124
0	0	9.82946e-10	2.4029e-13	7.06895e-15	1.7108e-18	3.91921e-22	8.20803e-25	1.57079e-27	3.41339e-32	3.62786e-32	7.17391e-36	1.0083e-33	2.25953e-37	6.86974e-42	1.20337e-45	1.91885e-49	1.47083e-51	6.91605e-53	1.04932e-52	2.53611e-57	5.0537e-62	4.01589e-65	2.01108e-67	1.41188e-70	9.27342e-74	5.69204e-77	1.46273e-78	7.9299e-82	4.0035e-85	8.24149e-87	9.67051e-88	1.5966e-89	3.94964e-92	1.96638e-92	4.21068e-95	4.9142e-97	1.70702e-97	9.22644e-99	6.82144e-98	1.99503e-101	8.04762e-103	2.04622e-106	2.54761e-109	6.10246e-108	3.46054e-110	6.92333e-114	8.94455e-115	5.17785e-115	2.1883e-117
0	0	3.42456e-10	8.98987e-15	3.34573e-15	2.11708e-18	1.28899e-21	8.46832e-24	4.72079e-27	2.19977e-31	1.24155e-31	6.30356e-36	6.97198e-33	3.63948e-36	2.38289e-40	1.03456e-43	4.17979e-47	1.26195e-49	2.73046e-51	2.55006e-51	1.30917e-55	5.70367e-60	1.27204e-62	2.67042e-65	5.27506e-68	9.80006e-71	1.71131e-73	1.47492e-74	2.27269e-77	3.28769e-80	3.14817e-82	1.90225e-83	1.02033e-84	7.60496e-87	2.12249e-87	1.35453e-89	4.94651e-91	5.73708e-91	9.69942e-92	8.00596e-92	6.54722e-95	2.75861e-97	1.95603e-100	1.28161e-103	2.26691e-102	3.95276e-104	2.22654e-107	9.6834e-108	3.7063e-108	4.81134e-110
0	0	2.95307e-09	2.29292e-13	1.83225e-13	3.11114e-16	5.11796e-19	8.19136e-21	1.25104e-23	1.79805e-27	2.02028e-27	3.21192e-31	4.57565e-28	1.0644e-31	2.05983e-35	2.50988e-38	2.8758e-41	2.31622e-43	1.24503e-44	3.88817e-45	5.98382e-49	7.92449e-53	6.78012e-56	4.00584e-58	3.05842e-61	2.18079e-64	1.10486e-66	5.28016e-69	2.38026e-71	1.35602e-74	4.05632e-76	1.11017e-77	1.9398e-78	4.41974e-80	3.97863e-80	7.60515e-82	8.43285e-83	2.96432e-82	2.58519e-83	6.3507e-83	1.52391e-85	1.8978e-87	4.03676e-90	8.03441e-93	7.48347e-92	3.88794e-93	6.73294e-96	8.49597e-96	9.29837e-96	7.17138e-98
0	0	2.51187e-08	5.72875e-12	9.42405e-12	4.21164e-14	1.71447e-17	7.7628e-19	3.17353e-21	1.23431e-24	3.51977e-24	1.57079e-27	3.97114e-24	2.67019e-27	1.51492e-30	5.08686e-33	1.62248e-35	3.38449e-37	4.33633e-38	2.93612e-38	1.42374e-41	6.00873e-45	1.50815e-47	2.39768e-49	5.47149e-52	1.17776e-54	1.6462e-56	3.20561e-59	4.08129e-61	7.16321e-64	8.28291e-66	9.08722e-68	4.24265e-68	2.69116e-69	9.84992e-70	5.30572e-71	2.67482e-72	4.22476e-72	1.02284e-72	2.25761e-73	1.58742e-75	5.75125e-77	6.68226e-80	3.99263e-82	1.96668e-81	3.00255e-82	2.98111e-85	2.14204e-85	1.37928e-85	3.20262e-87
0	0	2.10792e-07	1.40242e-10	4.51295e-10	5.19008e-12	6.276e-15	6.4608e-16	6.9348e-18	8.19136e-21	4.1016e-20	5.64042e-23	2.91235e-20	5.6146e-23	9.26281e-26	1.32557e-28	1.13046e-30	6.07406e-32	3.09165e-33	5.13132e-33	6.91569e-36	8.24428e-39	5.71673e-41	2.42892e-42	1.56114e-44	1.44641e-47	5.59487e-49	3.11673e-51	1.6537e-53	8.35233e-56	4.01314e-58	1.28164e-59	1.72029e-59	3.10036e-60	3.1132e-60	4.6684e-61	1.13068e-62	4.75872e-62	3.09509e-62	3.4808e-63	7.09007e-65	7.24541e-66	2.57706e-68	4.59188e-70	4.13637e-71	1.82811e-71	5.51527e-74	2.20786e-74	8.17448e-75	5.65569e-76
0	0	0	0	1.66928e-10	3.71302e-13	7.6383e-16	5.37101e-16	1.71447e-17	4.23071e-20	1.44882e-20	3.68392e-23	2.33481e-19	9.08247e-22	3.13722e-24	9.71528e-27	2.14663e-28	4.59575e-30	7.03548e-31	9.90818e-32	2.75375e-34	6.96257e-37	1.26219e-38	1.65637e-39	2.80903e-41	6.08003e-44	7.24778e-45	1.1013e-46	1.6112e-48	2.26806e-50	3.06997e-52	3.00326e-53	1.35656e-52	7.46156e-53	2.26592e-52	9.80054e-53	6.7813e-54	1.43345e-53	4.90926e-54	2.96084e-55	3.18888e-57	1.78865e-58	1.76956e-60	9.20659e-62	2.49789e-62	6.38528e-63	5.51594e-65	6.81721e-65	1.49792e-65	3.12289e-66
0	0	0	0	9.4951e-09	6.15147e-11	3.71302e-13	5.3392e-13	4.21164e-14	3.11114e-16	2.21548e-16	1.7108e-18	8.94974e-15	1.07098e-16	1.14742e-18	1.11122e-20	6.40826e-22	3.60806e-23	1.21058e-23	3.76248e-24	3.40486e-26	2.82742e-28	2.16255e-30	1.04333e-31	7.17723e-34	4.57691e-36	1.45188e-36	6.24904e-38	2.61049e-39	1.05796e-40	4.15775e-42	1.09023e-42	1.07845e-41	1.40573e-41	8.89879e-41	8.92265e-41	1.6235e-41	6.94819e-41	5.48259e-41	8.79105e-42	2.92885e-43	4.44775e-44	1.39188e-45	4.18968e-47	5.85989e-48	3.75394e-48	2.1759e-50	1.32593e-50	7.65264e-51	9.11275e-52
0	0	0	0	5.06986e-07	9.4951e-09	1.66928e-10	4.34398e-11	9.42405e-12	1.83225e-13	3.7499e-14	7.14795e-16	3.90654e-13	1.01477e-14	2.43368e-16	5.42371e-18	1.12909e-19	1.72544e-20	1.76967e-20	1.56591e-20	3.42742e-22	7.02662e-24	1.35291e-25	1.78291e-26	3.20136e-28	5.4211e-30	5.0225e-30	6.04294e-31	9.85709e-33	1.13781e-33	1.27815e-34	9.76273e-35	2.6593e-33	2.71725e-34	9.02456e-34	2.57472e-33	2.47403e-34	3.00401e-33	6.33045e-33	5.84905e-34	5.27038e-35	2.1717e-35	1.87445e-36	1.57559e-37	6.0666e-38	1.03e-37	1.78458e-39	2.88173e-39	4.34732e-39	3.26865e-40
0	0	0	0	2.4916e-05	1.33808e-06	6.79881e-08	3.30218e-09	1.54273e-10	6.96053e-12	3.04111e-13	1.28906e-14	1.21719e-11	6.83066e-13	3.64791e-14	1.86043e-15	9.08591e-17	4.17805e-17	1.39818e-16	3.52297e-16	1.96178e-17	1.04177e-18	5.28547e-20	1.90658e-20	9.31472e-22	4.35831e-23	1.10567e-22	3.63766e-23	1.71191e-24	7.71437e-26	3.33135e-27	7.62841e-27	9.52909e-26	2.70803e-26	7.53346e-27	1.17597e-26	3.1105e-27	1.13159e-25	6.34013e-25	1.56395e-25	3.79526e-26	4.07523e-26	9.57998e-27	2.2145e-27	5.03229e-28	4.95894e-28	2.46585e-29	2.36066e-29	5.01323e-30	2.33498e-31
0	0	0	0	0.0010817	0.000164769	2.39762e-05	3.36223e-06	4.56991e-07	6.0434e-08	7.79626e-09	9.82946e-10	1.51536e-08	2.16341e-09	2.9953e-10	4.0298e-11	5.27659e-12	6.73283e-13	7.36305e-12	4.69625e-11	6.99263e-12	1.0084e-12	1.4102e-13	1.30543e-13	1.80763e-14	2.43013e-15	1.37938e-14	1.91324e-15	2.57515e-16	3.36561e-17	4.27362e-18	2.34461e-17	1.85339e-17	1.42025e-17	1.05819e-17	7.68493e-18	1.02263e-18	1.85671e-17	2.45415e-16	1.55926e-16	2.31119e-17	1.44658e-17	8.93019e-18	5.43968e-18	3.27068e-18	4.63969e-19	6.3612e-20	1.60078e-19	9.22267e-20	1.24603e-20
0	0	0	0	0	0	0	0	0	0	0	0	1.38803e-06	4.62977e-07	1.53321e-07	5.04064e-08	1.64501e-08	5.32853e-09	3.69522e-08	1.42269e-07	5.03248e-08	1.75837e-08	6.07049e-09	2.07121e-09	6.98547e-10	2.3292e-10	8.21614e-10	2.79729e-10	9.40693e-11	3.12505e-11	1.02567e-11	3.32611e-12	1.08552e-11	3.56733e-12	1.0098e-11	3.35267e-12	1.0984e-12	1.95134e-11	4.10065e-11	1.42536e-11	4.88146e-12	1.64726e-12	3.39065e-12	6.54651e-12	2.24658e-12	7.59128e-13	2.52583e-13	2.55207e-12	4.36727e-12	1.51118e-12
0	0	0	0	0	0	0	0	0	0	0	0	0	0	0	0	0	0	0	0	0	0	0	0	0	0	0	0	0	0	0	0	0	0	0	0	0	0	0	0	0	0	0	0	0	0	0	0	0	0
[truncated: 134 more columns]

## Sheet: Figure_1b_vmPFC
V1	V2	V3	V4	V5	V6	V7	V8	V9	V10	V11	V12	V13	V14	V15	V16	V17	V18	V19	V20	V21	V22	V23	V24	V25	V26	V27	V28	V29	V30	V31	V32	V33	V34	V35	V36	V37	V38	V39	V40	V41	V42	V43	V44	V45	V46	V47	V48	V49	V50
0	2.21995	1.92021	1.74455	1.61982	1.52304	1.44395	1.37706	1.31912	1.268	1.22227	1.1809	1.14313	1.10839	1.07622	1.04627	1.01825	0.99193	0.967115	0.943641	0.921371	0.900188	0.879991	0.86069	0.842212	0.824487	0.807458	0.791071	0.77528	0.760044	0.745323	0.731086	0.7173	0.703938	0.690976	0.678389	0.666156	0.654259	0.642679	0.6314	0.620406	0.609684	0.59922	0.589002	0.579019	0.569261	0.559717	0.550378	0.541236	0.532282
0	3.23879	5.16441	4.21924	6.83016	6.07002	7.33818	9.29492	10.6202	11.2885	13.3567	12.6954	14.1089	16.261	16.337	18.565	17.9639	18.8111	18.973	18.465	18.6741	17.5623	18.4735	19.4077	19.6846	22.0504	20.9645	20.6042	21.6231	21.2885	22.3398	22.7198	25.2602	25.6814	24.6606	23.6783	23.4245	25.3104	25.0711	25.5669	26.0794	25.8728	25.6786	26.2271	26.054	25.1658	24.3033	25.6008	25.4705	26.083
0	5.97836	13.1229	12.8607	18.3909	17.769	17.4464	20.7854	22.0485	21.9939	24.7581	23.4806	23.647	27.149	29.3889	30.3141	31.2789	32.2816	31.9795	31.0787	31.529	32.0101	33.8147	33.7019	32.986	34.2144	33.5593	34.198	35.4966	34.9138	34.9906	35.7182	39.0481	40.4998	39.3372	37.5804	36.5161	37.9967	38.2335	38.4888	39.4047	39.0545	40.0103	40.3407	40.6896	40.4038	39.4902	39.8846	40.2972	40.7282
0	7.1055	12.8607	13.5436	17.2631	19.0115	18.307	22.8037	24.807	26.8702	29.6313	27.4181	26.6302	30.6634	31.7458	33.4752	34.6407	36.4518	35.8922	35.9884	36.7139	37.4735	40.0338	39.6751	38.2112	40.2476	40.5815	41.5229	42.4932	42.3309	42.2004	42.6709	46.6682	48.3875	46.5562	45.3758	45.3903	48.35	47.8147	50.8741	51.5786	51.095	51.8457	52.0138	52.814	54.8805	53.2632	53.5209	54.4186	56.6043
0	12.3978	19.2015	20.8483	24.3756	26.6682	25.826	31.706	34.3843	38.4693	40.6513	39.0601	39.5387	43.2001	43.8098	46.3438	47.0805	48.4929	47.5385	49.057	48.8383	50.4474	52.6968	52.6139	50.2676	52.0267	52.0973	53.3542	53.5	53.6839	53.9039	54.1583	59.0331	61.1025	59.1035	57.7547	57.5929	61.4843	60.789	64.2165	64.7472	64.1234	65.8999	65.9245	67.1742	69.0693	67.966	67.5002	68.2665	70.2855
0	15.2781	21.6331	26.1238	29.4827	30.3514	32.852	40.1207	43.4904	48.309	49.8944	47.1318	47.1493	51.5761	52.9889	56.9466	57.2674	57.6811	57.5801	59.3414	58.7979	61.2574	64.9669	64.5738	62.5138	64.0008	64.382	65.9598	67.0068	69.2549	69.2315	70.4082	75.7405	78.2137	75.3658	74.9546	74.0095	78.3653	76.889	80.1728	80.5394	79.7554	80.7888	80.6713	84.1806	85.9512	84.1119	82.9276	82.9796	86.6989
0	17.3465	24.9679	30.7615	33.278	36.1956	40.023	49.3964	53.4617	57.6674	59.3222	55.9999	55.5394	60.1353	62.3497	65.8817	66.4245	67.0715	68.4081	69.8204	69.5351	71.676	74.4693	73.222	72.6533	75.5946	75.1435	77.0404	77.2746	79.2727	80.1784	80.5628	86.1808	88.4068	86.0084	86.5759	86.0385	89.587	88.5493	91.0371	91.2445	91.4947	92.3692	92.702	96.0166	98.2207	98.0805	96.7905	96.7318	100.906
0	16.897	27.5943	32.5105	34.4066	38.7792	43.3476	54.7279	60.899	65.18	66.2849	63.7741	63.4783	68.2522	70.6612	73.7815	74.5607	74.8571	77.0404	78.7119	78.1236	80.5362	83.0194	82.6727	81.8493	85.0853	83.8353	85.4826	86.0619	88.3852	88.5138	88.145	94.5805	96.5726	95.7589	96.7117	97.7155	102.8	101.019	103.33	103.961	104.639	104.787	104.404	107.544	110.177	109.33	108.534	108.953	112.365
0	16.5924	28.7343	33.6681	36.3819	40.8477	46.169	57.5262	64.4467	68.8584	70.8213	69.2029	69.7421	75.9255	77.3204	79.4494	80.4941	81.07	82.3451	84.8737	84.0326	87.2913	90.6292	89.4708	89.5519	93.0783	92.1791	94.1487	95.067	97.1609	97.6461	97.0912	104.952	106.17	106.88	107.648	108.473	113.341	112.561	114.697	116.32	116.273	115.707	115.199	118.746	121.221	123.18	122.27	121.995	125.28
0	17.1804	28.4564	34.2491	37.1495	41.7691	46.604	57.2716	65.5832	69.533	73.6533	72.9591	75.5613	83.7685	87.2022	90.1452	91.3936	91.5894	94.2794	96.4791	95.8683	98.2623	103.058	102.156	101.381	105.234	105.193	106.365	107.051	108.929	108.642	107.885	114.971	115.993	117.643	118.794	121.136	126.407	124.887	126.859	128.323	129.275	129.139	128.493	131.333	133.672	137.25	136.223	136.419	140.779
0	17.0406	27.594	33.5939	36.7758	43.4643	49.0752	61.7359	69.5311	74.2874	77.3325	77.5098	80.3348	88.7141	91.1711	95.5661	97.6812	98.1567	101.113	104.758	103.857	107.691	112.781	111.605	111.14	117.024	117.86	120.494	120.364	122.021	122.627	124.999	131.435	132.824	134.861	136.397	139.159	143.749	141.438	142.682	143.995	145.376	145.086	143.714	145.86	148.659	151.539	150.392	150.477	154.728
0	16.9682	26.8861	33.7639	37.8062	43.4227	48.6289	62.5174	71.0828	75.4251	79.3376	79.8182	83.4885	90.8412	92.4009	96.4524	98.8749	100.273	102.943	105.72	105.782	109.324	115.218	113.329	113.809	118.809	119.458	122.963	123.229	125.235	125.123	127.83	133.938	136.257	139.214	141.691	144.811	149.156	147.322	148.403	150.69	151.913	152.07	151.73	154.86	156.93	160.225	159.561	159.538	165.372
0	16.2207	26.3017	34.6853	40.1593	46.5381	52.5056	66.5766	75.9398	79.843	84.5716	84.6715	89.1592	96.1457	97.3769	101.682	104.951	106.056	108.44	112.635	113.553	117.951	123.584	122.561	123.348	128.118	129.091	135.165	135.194	136.435	135.562	138.627	144.552	146.127	148.897	151.753	154.693	158.286	156.314	157.241	159.929	161.005	161.029	160.009	162.981	164.908	168.614	169.556	168.859	173.947
0	15.5572	24.5137	33.1307	38.9018	44.9285	51.1406	65.8006	75.9255	79.5032	85.6921	87.883	92.6156	98.6572	100.77	105.914	108.888	109.736	111.304	115.223	115.931	120.059	125.395	124.226	125.919	130.427	131.22	137.002	136.341	137.952	137.502	141.432	148.724	151.218	153.248	155.361	158.106	161.49	161.639	162.422	164.937	165.321	165.781	165.218	169.129	172.027	176.133	176.395	176.169	182.789
0	16.337	25.4176	34.8214	41.3662	46.3989	52.823	67.0215	76.7142	80.5711	86.9966	88.3334	92.7634	99.6209	101.488	108.027	112.996	114.152	116.024	119.682	121.258	125.685	130.22	129.945	130.888	136.246	137.383	142.394	141.567	142.462	141.866	145.594	153.167	155.479	158.419	159.822	163.475	166.676	166.152	166.8	169.695	169.957	172.468	171.257	175.005	178.301	183.351	183.508	182.633	189.618
0	16.4439	26.3564	36.5587	43.2824	48.5159	54.5803	68.9508	78.249	82.9619	90.2147	92.3947	97.0794	103.052	105.209	110.888	115.017	115.958	118.16	124.304	125.654	129.839	134.134	135.289	136.033	141.163	141.581	145.834	145.395	146.656	146.442	150.506	157.846	160.521	164.892	167.749	171.777	175.905	176.32	176.284	179.038	179.709	182.088	180.759	183.835	187.548	192.463	193.064	193.744	200.618
0	19.3958	27.9714	38.9741	44.6491	50.1106	56.9774	72.1604	82.2859	88.4077	95.3091	98.8749	103.799	109.46	112.43	117.821	122.226	122.879	125.363	131.814	133.455	137.407	141.473	142.943	145.076	151.088	150.746	155.881	155.23	156.827	156.419	160.849	168.582	170.557	175.309	177.47	180.802	184.775	184.505	184.872	188.025	188.565	190.812	189.907	192.318	195.359	200.679	201.173	202.845	209.027
0	20.2509	28.3319	42.735	48.4929	52.9259	60.5881	76.0518	85.8182	91.5894	97.5703	100.847	106.056	110.864	113.594	120.95	124.539	125.534	128.341	135.626	137.055	140.783	144.63	146.447	148.39	153.639	153.68	159.132	158.868	159.779	159.243	162.962	170.971	172.792	179.468	180.942	185.172	189.509	189.119	189.364	191.83	191.725	193.833	192.845	196.181	199.079	204.76	205.153	207.791	213.796
0	20.4007	30.0112	45.2783	49.9591	54.0517	61.3919	77.0404	88.2438	94.2794	101.113	104.086	111.284	115.796	118.244	125.33	129.218	129.972	133.629	141.222	143.504	147.009	151.177	152.249	155.056	160.105	159.433	164.691	164.786	165.012	164.844	167.881	176.214	177.36	183.315	185.174	191.352	195.529	195.015	194.61	196.411	195.675	197.13	196.581	201.351	203.594	208.576	208.875	211.386	216.674
0	21.3001	31.7307	47.2214	51.4771	55.8148	62.8369	78.7119	90.7614	96.4791	103.59	106.289	113.201	118.019	121.341	127.609	131.814	132.367	135.273	143.15	145.243	148.016	151.982	152.904	155.015	159.855	159.6	164.65	166.18	165.772	165.499	169.393	177.485	178.505	183.738	185.463	192.466	196.468	195.866	196.409	199.123	199.334	201.191	201.068	205.691	208.337	213.174	213.38	215.249	220.913
0	20.7723	30.8859	45.945	50.0252	54.1925	62.0918	78.1236	90.4053	95.2914	101.567	105.782	113.553	118.139	122.353	127.83	131.284	132.231	134.96	143.11	145.041	148.693	152.471	153.254	156.757	160.89	162.05	166.401	167.28	167.776	166.891	170.623	177.983	179.392	184.441	186.548	194.367	198.726	198.544	199.493	202.588	202.698	204.439	204.736	209.216	211.226	215.393	215.515	217.276	222.248
0	21.708	32.0101	47.3191	51.0407	54.3644	63.1047	78.224	91.3383	97.1121	103.684	107.09	115.712	119.508	124.048	128.756	132.549	133.328	136.401	143.792	146.604	149.556	153.157	154.828	158.673	163.653	165.175	169.356	170.603	171.467	170.462	175.039	181.729	182.508	187.901	189.376	197.006	200.701	200.932	202.28	204.736	204.755	206.89	206.594	211.94	214.35	217.872	218.424	219.574	224.913
0	20.5239	31.2481	46.8094	50.9197	55.1513	64.7294	80.1277	94.1088	99.0202	106.46	110.164	118.531	123.187	126.945	133.591	137.689	138.764	142.145	149.34	152.471	154.707	159.672	161.665	165.844	170.142	172	176.019	177.609	177.81	177.151	181.589	187.637	187.784	193.035	194.884	202.874	206.438	206.553	207.28	210.123	210.04	211.562	210.676	218.411	220.718	224.134	224.595	226.671	231.396
0	20.0896	31.1612	47.6244	50.8553	55.4323	65.2997	80.3841	95.2073	101.012	108.191	112.773	121.447	126.416	129.945	136.368	141.329	142.728	146.432	155.011	157.937	161.018	165.279	166.575	171.095	175.224	176.92	181.288	182.724	182.28	181.986	185.785	192.183	192.207	197.815	200.038	207.378	210.307	209.816	209.941	212.165	211.997	213.915	212.957	221.522	223.223	226.522	226.4	229.382	233.978
0	19.6846	30.4901	47.2148	49.6955	56.3137	65.927	81.2827	96.3872	102.515	108.887	114.915	123.348	128.098	130.888	137.102	142.403	143.121	147.697	155.538	159.345	162.781	167.387	168.537	172.891	176.861	178.422	182.13	182.945	182.412	182.033	186.672	192.899	192.832	197.788	199.405	206.053	209.353	209.29	209.339	211.946	211.22	213.525	212.031	219.887	222.476	225.653	224.978	227.842	231.792
0	20.6575	31.6959	49.3698	52.0267	58.342	68.2545	82.8109	97.068	102.967	109.12	114.94	123.146	127.172	129.818	136.899	142.546	143.134	147.542	155.695	158.833	162.632	167.077	169.625	173.32	177.643	179.581	183.145	184.344	183.714	183.725	188.709	194.785	194.136	199.437	202.409	208.421	211.6	212.426	211.897	214.396	213.111	215.316	213.284	221.459	223.947	227.016	227.254	229.531	232.879
0	21.6562	32.9315	50.2983	53.829	59.3066	68.4309	82.7118	96.1169	101.276	106.708	112.367	119.828	123.208	125.774	132.667	138.672	139.721	143.993	152.435	155.961	160.631	164.93	166.87	171.424	175.11	176.46	179.898	181.504	181.309	181.737	187.529	193.922	193.211	198.843	201.7	208.521	211.098	212.808	212.213	215.088	214.225	216.333	214.73	222.746	224.656	228.103	228.274	230.46	233.221
0	20.6042	32.3269	49.3666	53.3542	59.2101	68.6624	82.1301	95.2675	102.461	108.775	114.224	120.946	124.676	128.106	135.33	140.64	142.038	147.152	156.438	159.796	164.807	168.448	171.231	177.125	181.156	182.349	186.136	187.11	186.293	188.027	193.705	199.986	199.148	205.151	208.858	215.096	217.562	219.649	218.942	221.718	220.275	222.767	221.07	228.521	229.864	233.222	234.754	236.861	239.062
0	20.2659	31.7595	47.8765	51.7978	58.6186	67.8675	80.5324	95.067	102.068	108.743	113.487	120.034	123.111	126.42	133.978	139.139	140.446	145.912	154.495	157.737	163.101	166.619	169.294	174.543	178.449	179.567	183.716	184.139	183.288	184.941	190.937	197.529	196.65	203.444	207.509	213.592	215.481	217.476	216.253	219.401	217.931	219.858	217.68	225.407	226.678	229.923	232.794	235.761	237.401
0	19.9478	31.8277	47.6715	51.4311	58.6196	67.1395	80.1087	94.9424	102.848	108.796	113.379	119.756	123.725	127.393	134.78	140.794	141.96	146.781	155.195	157.814	163.526	166.917	169.475	175.556	179.334	179.871	184.374	185.18	183.781	185.34	190.735	197.182	196.246	202.891	207.781	214.203	216.001	218.377	216.627	219.675	217.694	219.538	216.872	223.975	224.713	228.321	231.098	233.969	235.068
0	20.3058	32.5215	47.5025	51.1066	58.6626	68.0561	81.3615	96.5389	103.695	111.07	115.984	123.746	128.543	131.492	138.712	145.571	146.042	151.199	158.974	161.438	166.515	169.281	172.194	178.624	181.79	182.213	186.118	186.823	186.738	188.192	193.938	199.801	198.778	204.839	209.15	214.976	216.686	219.908	218.563	221.983	219.48	221.244	219.899	226.437	226.646	231.087	234.708	237.501	239.46
0	22.0286	34.4669	48.5771	51.9229	58.7452	67.4306	81.0503	95.4473	102.448	109.666	115.5	123.096	128.787	132.619	141.203	147.902	149.718	155.217	163.848	166.64	171.076	173.693	175.98	182.766	185.8	185.617	188.926	189.994	190.268	191.615	197.252	203.006	202.815	209.24	213.918	219.646	221.26	223.919	222.489	226.283	224.16	225.382	223.509	229.955	230.094	234.91	238.915	241.633	243.521
0	22.4196	33.9733	48.4669	51.6661	58.8653	67.3802	81.3291	94.9784	101.292	108.886	115.621	122.539	127.581	131.303	141.237	147.788	149.002	154.863	162.838	166.02	170.824	172.853	175.525	181.691	185.105	184.854	188.533	189.988	191.578	192.835	198.821	204.461	204.192	210.038	214.609	220.688	222.684	225.253	223.764	227.003	224.381	225.989	224.525	230.861	230.942	235.661	239.117	241.298	243.116
0	23.5233	35.352	48.9911	52.5405	60.6132	69.4617	83.7931	96.7366	102.863	109.758	117.894	125.162	130.546	135.612	145.409	152.818	154.832	161.038	168.385	171.401	175.569	178.421	181.428	187.475	190.754	190.354	194.385	195.71	196.711	197.39	203.742	208.82	209.37	216.054	220.069	225.593	227.961	230.438	228.853	231.546	229.297	230.825	229.283	235.089	235.099	239.743	243.583	247.068	248.36
0	23.9472	35.5131	48.9383	52.3451	60.7973	70.0089	83.6261	95.8439	101.316	108.086	116.595	125.268	132.048	136.463	147.122	154.892	157.766	163.83	171.54	174.91	178.942	181.659	184.057	189.499	192.185	191.693	195.146	196.851	198.228	198.822	205.526	210.964	211.429	218.007	221.926	227.349	230.095	232.95	232.216	234.366	231.598	233.959	232.803	238.982	238.471	242.584	245.893	250.215	251.443
0	25.8333	36.9462	50.1213	53.8256	62.6165	71.6465	85.1103	97.1632	103.521	109.599	118.989	126.991	133.62	137.892	148.913	156.032	159.782	166.71	174.285	177.026	180.441	184.018	186.298	191.141	193.72	192.666	196.489	197.636	198.47	198.992	205.581	212.296	213.142	219.616	223.443	229.229	232.815	236.047	235.237	237.766	234.473	237.213	236.439	242.541	241.963	246.003	249.695	253.49	255.11
0	25.5642	36.5161	51.3374	54.2345	63.9387	72.7962	86.1039	99.0742	105.785	111.17	120.928	128.263	134.24	137.885	149.257	156.749	159.881	166.184	173.627	176.275	180.568	184.042	185.751	190.488	193.93	193.277	196.536	197.608	198.829	199.735	206.217	212.365	213.144	219.508	223.246	228.927	231.967	234.658	233.81	235.811	232.965	236.078	234.824	240.812	240.646	244.151	247.758	253.719	256.181
0	24.5913	35.4914	49.5431	53.5725	64.2155	72.9243	85.5369	99.4152	106.514	111.759	121.372	128.571	134.929	138.954	150.188	157.548	160.069	166.746	174.559	178.078	182.255	186.102	188.18	192.33	195.669	194.458	197.16	198.154	199.299	200.585	207.42	213.926	214.628	220.896	225.004	231.05	234.008	236.62	235.707	238.087	235.184	237.777	236.47	241.928	241.71	245.143	249.121	256.346	258.744
0	23.6524	35.1123	48.9981	52.4062	62.3878	70.9971	82.9177	96.6001	103.618	108.806	118.794	125.891	131.655	136.612	147.682	155.923	158.373	165.919	174.1	178.501	182.575	187.768	189.266	192.841	196.086	194.809	197.426	198.349	198.971	200.192	207.372	213.775	215.768	221.488	225.511	231.917	235.708	238.243	237.72	239.577	236.627	239.151	237.794	242.728	242.461	245.823	249.285	255.962	258.296
0	23.435	34.7542	48.4831	52.3543	62.7292	70.6855	82.4633	95.9889	102.377	106.975	116.83	124.325	130.492	135.358	146.283	154.403	156.786	164.702	172.762	176.59	180.581	185.204	186.653	190.624	193.798	192.501	195.511	195.934	196.965	198.137	205.201	212.394	214.772	219.948	223.889	230.189	233.9	236.368	235.811	237.61	234.216	237.115	237.048	241.896	241.155	244.445	247.397	253.963	256.676
0	23.9262	35.021	49.1764	52.8647	63.6303	71.4427	83.0896	96.4809	102.228	106.224	115.953	123.34	129.41	134.19	144.976	152.981	155.3	162.621	171.046	174.797	178.711	183.723	184.648	188.543	192.109	190.785	193.727	195.004	196.423	197.978	204.945	211.592	214.348	218.993	222.857	228.612	232.247	235.99	234.947	236.246	232.846	235.679	236.441	241.208	240.434	244.089	247.846	253.887	256.977
0	23.7297	34.6976	48.1209	53.3995	64.0299	71.1993	82.7173	95.9681	101.619	105.533	115.641	122.427	128.403	133.583	144.731	153.602	155.827	163.523	171.841	175.496	179.317	184.235	186.48	190.745	194.219	193.259	196.565	197.751	199.529	201.44	208.779	215.354	218.029	222.153	225.496	231.623	236.526	239.749	238.186	238.975	236.384	239.153	240.285	244.993	243.723	247.754	251.453	257.877	260.911
0	23.5447	34.9952	47.6829	53.4197	64.4583	72.0201	82.9014	96.5481	101.571	104.897	114.889	121.091	126.984	131.61	142.621	150.896	154.513	162.106	170.793	174.849	178.591	182.956	185.604	189.33	192.734	191.745	195.433	197.457	200.059	202.343	210.483	216.533	218.693	222.742	226.016	232.95	237.777	240.931	238.875	239.61	237.416	239.69	240.769	245.84	245.391	249.359	252.565	259.787	262.326
0	22.6842	35.3087	47.2695	53.4635	64.9149	72.8737	83.6383	97.1706	101.57	105.3	116.174	122.755	128.051	132.097	143.967	152.625	155.659	163.155	172.223	177.133	180.304	185.044	188.062	192.62	196.388	195.285	198.886	200.373	202.449	204.656	213.611	220.93	223.005	226.981	229.736	238.395	243.606	246.237	244.086	244.741	242.023	243.799	244.382	249.397	248.456	253.232	255.95	263.118	265.603
0	23.2074	37.4919	48.6222	54.6083	65.3996	73.7602	83.8945	97.3117	101.613	105.748	116.022	122.511	128.205	132.167	144.41	153.936	156.396	164.274	174.685	180.449	183.509	187.681	190.137	195.998	199.211	198.462	201.977	202.929	204.925	206.614	215.94	223.634	226.08	230.43	232.666	241.708	246.851	248.964	246.745	247.777	244.558	247.143	248.53	253.057	251.623	256.778	259.441	267.432	270.302
0	22.3726	35.9835	47.086	53.6197	64.3183	72.6053	82.6448	95.4172	100.692	105.748	115.922	122.81	128.414	131.82	143.954	153.38	155.775	163.089	173.866	179.075	182.546	186.647	189.045	194.826	197.52	198.55	201.996	203.782	205.711	207.337	216.579	223.746	225.687	229.967	232.147	240.646	245.714	248.218	245.973	247.835	244.588	247.117	248.887	254.649	253.599	258.263	260.872	268.358	271.173
0	21.5628	36.9631	47.3121	54.2681	65.3852	73.0327	83.9971	97.1965	101.83	106.776	116.364	122.673	127.716	132.004	144.999	154.336	157.117	164.343	175.992	182.06	185.429	188.967	191.273	197.435	200.041	200.984	205.252	206.951	209.688	211.227	219.974	227.078	228.943	233.6	235.264	243.705	248.708	251.591	248.831	250.192	247.754	251.524	252.8	258.513	257.4	261.581	263.706	271.138	273.466
0	21.4325	37.3442	46.9812	53.8641	65.4182	72.9742	83.8434	96.9402	102.002	107.848	117.345	124.048	129.474	134.609	147.548	156.804	159.95	167.089	178.673	184.172	187.921	191.367	193.117	198.738	200.81	201.687	205.886	207.969	211.528	213.44	222.569	230.506	231.848	236.885	238.92	246.862	251.802	255.067	252.23	253.526	250.585	253.865	255.517	261.177	259.578	263.274	266.211	273.589	276.302
0	20.657	36.4979	46.1	52.4228	63.8952	70.9045	82.1946	95.1782	100.209	105.523	114.936	121.585	126.97	133.004	145.346	154.51	157.151	165.16	178.065	184.445	188.122	191.966	193.186	199.195	201.66	202.02	207.503	209.515	212.563	214.412	223.024	230.886	232.617	237.144	240.453	248.329	254.1	257.75	254.845	256.961	254.383	257.172	259.201	264.377	262.287	265.932	268.818	275.711	277.938
0	19.904	35.6756	45.2458	52.5967	63.4573	70.4014	83.1272	96.0314	101.462	107.655	116.984	123.05	127.864	133.818	146.563	156.131	158.678	166.611	180.888	187.182	190.29	193.58	194.255	200.193	203.045	204.238	210.104	211.591	214.569	216.792	225.346	233.149	234.813	239.276	242.523	249.891	255.153	258.296	255.793	258.735	256.105	258.841	261.684	267.679	265.961	269.124	271.528	277.938	280.551
0	19.8012	36.0916	46.1063	53.3208	63.5667	69.9282	83.584	96.4076	103.263	109.348	120.579	126.52	130.726	136.581	149.767	159.265	161.218	169.552	184.762	191.935	195.401	198.574	199.116	204.976	207.727	208.81	214.608	215.999	219.343	221.48	229.547	237.753	239.333	243.286	246.02	253.786	258.991	261.623	258.604	261.047	258.795	261.041	263.833	269.775	267.576	270.258	272.183	279.4	281.531
0	19.7057	35.3003	45.8516	52.4761	62.6601	68.9849	82.039	95.7915	102.084	107.63	118.281	124.672	128.848	134.657	147.731	157.149	159.554	168.76	183.383	190.487	195.337	198.449	200.337	206.594	208.81	209.828	215.106	216.891	220.623	222.253	230.256	237.945	239.475	243.37	246.052	253.749	259.34	262.365	259.746	262.137	259.841	262.905	266.079	271.972	269.291	271.924	273.803	280.967	283.053
0	18.9909	35.7406	46.7524	53.7703	63.3352	69.566	83.0621	97.27	102.954	108.415	118.503	124.34	128.46	133.739	147.678	157.506	160.318	169.931	184.978	191.527	197.263	199.82	202.101	208.29	209.972	211.837	216.595	218.314	221.536	224	231.498	239.578	241.494	245.331	247.509	255.149	260.683	263.207	260.544	262.446	260.983	265.3	267.99	274.269	271.105	273.691	275.524	282.638	284.678
0	19.536	35.5847	46.5297	54.5613	63.5147	69.1744	82.5947	96.7228	102.858	107.766	117.296	122.607	126.231	131.479	145.301	154.575	156.913	166.442	181.341	189.272	194.481	196.547	198.35	204.022	205.246	207.11	211.827	213.988	216.739	219.625	226.599	235.03	237.37	240.723	242.439	249.544	255.451	258.386	255.32	257.198	255.327	259.158	261.812	268.43	264.885	267.009	268.392	275.819	277.4
0	20.098	35.4415	45.7552	53.2326	61.6476	68.3133	81.152	94.6783	100.303	105.7	114.685	119.982	124.538	129.29	142.532	152.677	154.534	163.988	179.24	188.059	193.69	195.246	197.476	203.093	204.281	206.107	210.773	213.339	216.046	219.327	225.801	233.722	235.583	238.893	240.576	247.176	253.021	256.353	252.855	255.131	252.827	257.886	260.073	266.625	263.08	265.589	266.939	273.871	275.419
0	20.0297	36.5399	46.1345	54.5945	62.3838	69.9628	83.7798	99.3577	105.302	110.522	119.43	125.071	129.005	133.638	146.419	156.049	157.787	166.728	182.928	192.175	197.247	199.168	201.298	206.385	207.482	209.678	214.28	217.218	220.296	223.95	230.381	238.717	240.056	243.303	245.354	251.918	258.164	260.998	257.403	260.053	258.09	262.685	265.247	271.346	267.294	269.757	271.48	277.966	279.044
0	19.3316	36.4208	46.5321	54.3707	64.1904	72.1654	86.4808	102.061	108.905	113.976	122.806	127.843	131.666	136.676	148.966	158.067	159.712	168.132	183.82	193.01	197.543	200.352	203.349	208.374	209.398	211.074	215.17	217.609	220.638	223.802	229.739	238.013	238.875	241.642	243.66	250.165	256.353	258.711	255.122	257.737	255.77	259.89	261.993	268.025	264.838	267.266	268.958	275.377	276.849
0	19.2764	36.314	45.8034	54.1656	63.4147	70.8538	85.6068	102.172	108.956	113.468	122.248	126.754	131.027	135.526	147.746	156.315	158.416	167.25	182.858	191.509	196.479	199.252	202.677	209.045	210.931	212.092	215.686	218.076	221.501	225.058	230.505	238.285	238.665	241.828	244.24	250.259	256.398	258.277	255.098	257.244	255.254	258.907	261.82	267.803	264.596	267.405	268.644	274.592	277.29
0	19.2274	35.6016	44.5319	54.5164	63.1836	70.5808	84.7658	100.732	106.983	111.501	120.243	124.743	129.959	134.429	146.11	154.629	158.113	166.896	181.963	190.083	194.541	197.29	200.226	207.472	208.876	210.922	214.03	217.726	221.553	225.507	230.467	237.754	238.101	240.788	244.033	249.57	255.222	256.634	253.024	255.14	253.567	258.022	260.477	266.408	263.195	265.551	266.764	272.238	274.9
0	18.5588	35.5182	43.846	53.8102	62.4549	70.8355	84.9824	100.383	108.136	113.072	121.259	125.69	131.322	135.724	147.372	155.844	158.797	167.067	182.086	190.157	194.568	197.271	200.162	206.899	208.269	209.83	212.458	215.677	219.031	224.271	229.189	236.865	237.622	239.836	243.045	248.97	255.447	256.821	253.608	255.685	254.499	258.494	260.491	265.958	262.727	265.881	266.646	272.078	275.537
0	18.5212	35.4464	43.1783	52.5937	62.266	71.1145	86.7829	102.714	110.375	115.201	122.82	126.682	132.256	136.598	148.69	157.117	160.004	168.7	183.705	191.251	195.606	199.189	201.553	208.706	210.468	211.963	215.428	218.142	221	225.755	230.189	237.383	238.099	239.838	242.576	249.324	255.324	256.663	253	255.044	253.416	257.373	258.923	264.342	261.524	264.228	264.971	270.355	273.362
0	17.8742	35.3859	42.5282	51.9316	61.5814	70.4061	85.5025	101.369	108.495	114.338	122.927	126.743	131.794	136.575	148.149	156.535	159.391	167.576	182.516	190.02	193.873	197.432	200.238	206.888	208.633	210.561	214.444	217.571	220.395	225.112	229.508	236.657	237.345	239.055	241.329	247.599	253.553	254.869	251.208	253.647	252.425	256.763	258.7	264.499	261.242	263.501	264.218	269.56	272.534
0.430097	18.4634	35.9576	43.5498	52.3429	61.9488	70.7305	85.8061	102.181	109.248	115.032	124.08	128.316	133.3	138.494	149.57	157.436	159.768	167.915	182.344	190.285	193.622	197.144	200.837	206.985	209.146	211.031	214.427	217.074	219.425	224.107	228.468	235.135	236.239	237.922	240.169	247.688	253.603	254.886	250.777	252.764	251.524	256.66	258.15	263.491	260.225	262.455	263.149	268.039	270.571
0.423149	18.443	35.2988	43.4787	53.309	62.3384	72.0991	86.6605	102.498	110.565	116.277	125.789	130.938	136.814	142.399	152.984	161.77	164.451	172.559	186.554	194.452	197.222	201.608	206.154	211.784	213.851	215.19	218.068	221.096	222.936	227.573	231.889	238.527	239.13	240.759	242.956	250.453	256.772	257.57	253.39	254.912	253.623	258.729	259.764	264.657	261.355	264.375	265.032	269.484	271.984
0.41631	17.8092	34.6547	42.3113	51.629	60.1677	70.4366	84.4243	99.66	107.745	113.492	123.489	128.649	134.04	139.151	149.207	157.963	161.622	170.17	184.574	192.439	195.673	200.506	205.025	210.623	213.127	213.988	216.842	220.291	222.105	226.27	230.556	237.155	237.305	239.348	241.092	248.542	254.819	255.172	250.587	251.675	249.98	255.459	256.483	261.335	258.054	261.046	262.1	266.512	268.986
0.409578	17.1903	34.6373	42.2655	52.0905	61.1029	71.8515	85.8469	101.095	109.124	114.295	124.263	129.374	134.719	139.787	150.299	159.025	163.581	171.625	186.026	193.374	196.561	201.353	206.767	211.857	214.313	215.123	217.484	221.343	223.558	227.684	231.494	237.621	238.171	240.609	242.744	250.169	256.418	256.297	251.668	252.302	250.575	255.609	256.605	261.425	257.714	260.27	260.896	264.868	266.911
0.402948	17.7931	35.8792	43.9101	54.1927	64.174	75.4029	89.9737	105.286	113.738	119.263	129.188	133.653	138.891	143.86	154.367	163.06	167.048	174.578	189.494	197.287	199.906	204.163	210.001	214.569	216.497	217.243	219.099	222.468	224.642	228.733	232.067	237.724	238.242	240.218	241.896	249.716	255.931	255.787	250.721	250.918	249.595	254.183	255.161	259.536	255.83	257.958	259.377	263.318	264.934
0.396417	17.1812	35.2582	43.3298	54.7088	64.1265	74.8136	89.9017	104.659	112.564	118.092	127.485	132.464	137.695	142.17	152.648	161.805	166.262	173.768	188.649	196.415	198.535	202.3	207.647	212.201	214.127	215.786	218.078	221.872	224.022	228.528	232.274	238.342	238.825	240.767	241.984	249.343	255.095	255.359	249.857	250.035	248.698	253.669	254.624	258.56	254.443	256.145	257.546	261.86	263.857
0.389984	16.5833	34.0315	42.2061	53.0589	61.9853	72.1631	86.6608	101.9	110.368	115.415	125.316	130.317	135.07	140.049	150.982	159.633	165.049	172.058	186.405	194.15	196.276	200.507	205.836	210.84	212.754	215.764	218.027	221.794	224.36	228.395	231.674	238.154	238.611	240.528	241.291	249.049	254.772	255.869	250.333	250.899	249.116	255.301	257.871	261.369	257.189	258.858	260.629	264.52	266.083
0.383644	15.999	34.0552	43.3358	53.602	61.9721	72.1403	86.1094	101.337	109.27	113.814	124.215	130.215	134.946	139.421	149.851	158.001	162.935	169.932	183.745	190.992	194.086	198.781	203.628	209.083	210.533	214.444	216.244	219.996	222.993	226.567	229.392	235.843	236.298	239.067	239.391	247.542	253.236	254.318	248.789	249.342	247.144	253.295	255.845	259.32	254.745	256.399	257.753	261.213	262.363
0.377396	17.2067	34.7139	43.3591	53.6193	63.0352	74.2342	88.2385	103.512	111.384	115.321	125.71	131.158	135.355	139.317	149.25	156.904	161.354	167.866	182.115	188.867	191.493	197.12	201.955	206.932	208.385	212.287	214.086	217.827	220.815	223.938	226.321	233.178	233.206	236.825	237.572	245.259	250.925	251.574	246.493	246.627	244.034	250.147	253.499	256.543	251.993	253.634	254.977	258.412	260.347
0.371236	16.617	35.3968	43.3958	53.6532	63.0635	73.7336	87.2027	101.923	109.815	114.812	124.68	130.131	134.821	138.774	149.179	156.335	161.247	167.742	181.502	188.238	190.848	196.459	201.741	206.697	207.672	211.105	212.447	215.732	218.273	221.39	224.635	231.467	231.49	235.093	235.408	242.636	249.128	249.768	244.699	245.237	242.236	248.318	251.65	255.081	250.534	252.559	253.487	257.298	259.214
0.365162	16.0401	36.7574	44.6006	54.2569	64.1859	74.3129	88.3357	103.633	110.944	115.888	126.265	131.665	135.809	139.721	150.124	157.262	161.666	169.092	182.388	190.065	193.098	198.204	203.456	208.847	210.221	213.156	214.896	217.696	219.757	222.843	226.929	233.311	233.72	236.863	237.988	245.208	251.259	251.859	246.724	247.224	243.764	249.424	252.734	256.143	251.559	253.16	254.066	257.458	259.751
0.359172	15.4759	35.5352	42.9374	52.6708	62.6433	72.2713	86.2767	102.097	108.904	114.929	124.79	130.207	133.875	137.329	147.234	154.378	160.229	167.175	180.441	188.108	190.675	195.782	201.031	205.954	208.26	211.192	213.829	217.507	219.108	223.054	227.12	233.485	233.436	236.99	238.519	245.724	251.327	251.904	246.743	246.809	242.927	248.565	251.856	254.838	250.255	251.443	252.734	256.107	258.382
0.353264	15.5014	34.9766	42.4412	51.6581	61.131	70.2711	84.2585	101.14	108.496	114.004	123.87	129.294	132.969	136.428	145.845	153.468	158.842	165.312	178.073	185.735	188.318	193.893	198.675	203.135	205.001	207.946	211.04	215.162	216.767	220.706	224.764	231.109	230.638	233.756	235.715	242.89	248.899	250.324	244.755	245.642	241.352	247.374	250.242	253.208	249.031	249.808	250.692	254.44	257.095
0.347435	14.9513	33.794	41.9575	50.6652	59.6482	68.8236	82.8035	100.212	108.653	113.629	123.501	128.924	132.102	135.087	144.022	151.648	157.977	163.973	177.197	184.376	187.901	193.466	199.166	203.146	205.447	207.919	211.443	216.882	218.008	222.363	226.835	232.732	232.648	235.739	238.519	245.694	252.125	253.506	247.845	248.275	243.916	249.933	252.368	255.313	250.681	251.431	253.083	256.419	259.849
0.341683	15.5668	33.8922	41.4859	50.2277	58.7126	68.427	83.4787	100.403	108.845	114.329	124.205	129.606	132.258	135.225	143.682	150.829	157.632	164.095	177.33	185.459	188.955	194.034	199.72	203.218	205.957	208.406	211.911	217.337	217.997	222.777	227.672	233.556	233.442	236.081	238.842	245.576	251.561	252.927	247.253	247.253	242.483	248.48	250.902	253.833	248.805	249.548	250.793	254.113	258.714
0.336006	15.0196	32.7369	40.4637	49.2686	57.7964	68.0497	83.1245	100.078	108.534	113.501	123.391	128.805	131.467	134.443	142.424	149.101	155.439	161.442	174.17	182.298	185.352	189.983	195.68	198.748	201.522	204.004	207.086	212.07	213.654	218	223.763	229.635	229.12	231.342	234.113	241.245	246.781	247.74	242.151	242.591	237.483	243.446	245.868	248.792	243.832	244.194	245.446	248.357	252.534
0.330403	14.484	32.2234	40.0167	48.3275	57.4151	67.1784	82.2646	98.6884	108.254	113.75	123.654	129.059	131.702	134.18	142.167	148.369	155.184	160.716	172.972	180.626	184.629	189.723	194.952	198.932	202.144	204.157	206.779	211.755	213.327	217.227	222.546	228.409	227.462	229.255	231.6	238.287	243.383	243.931	237.987	238.037	234.197	239.733	242.152	244.668	239.368	239.743	240.611	243.511	247.663
0.324871	14.5265	31.7197	40.1411	48.9989	58.09	67.3522	82.4871	98.9666	108.548	114.563	123.956	129.355	131.483	134.439	142.432	148.156	154.974	160.506	173.253	180.433	183.96	189.053	193.817	197.798	200.557	202.576	206.089	211.503	213.063	218.265	223.575	229.431	228.88	230.647	233.394	240.508	245.168	246.106	239.673	239.281	234.996	240.122	242.526	245.428	239.701	240.057	240.909	243.796	247.548
0.319408	14.5737	31.8457	39.7152	49.1548	58.2656	68.0671	83.2729	99.8314	110.522	116.49	125.357	130.209	132.799	136.203	143.714	149.906	157.197	162.709	175.51	182.687	186.177	191.72	196.459	199.946	203.585	205.1	208.137	213.095	215.506	220.256	225.558	231.408	230.377	232.548	235.7	243.681	248.329	249.652	243.108	242.664	238.699	243.826	246.611	249.493	243.265	243.19	244.403	247.667	251.412
0.314014	14.0511	30.7403	39.3001	49.3275	58.4609	68.2891	83.5548	99.6248	110.347	116.866	125.749	130.594	133.165	136.066	143.588	149.304	158.05	163.555	176.394	183.091	186.093	191.636	196.373	199.389	203.486	204.99	207.57	212.973	214.932	220.561	226.741	232.587	231.519	234.102	237.236	244.793	250.297	251.16	244.553	244.491	240.881	245.595	248.364	251.638	245.741	246.028	246.82	249.679	253.022
0.308685	15.2772	32.7727	41.7581	52.303	61.9275	71.1985	86.0581	101.694	112.436	118.369	126.722	131.023	133.576	136.955	143.995	149.712	158.474	163.5	175.88	182.103	184.638	189.72	194.47	197.041	201.152	202.677	206.167	212.466	214.863	220.491	226.67	232.071	231.865	234.435	237.127	244.25	249.315	250.601	243.559	243.077	239.469	243.766	246.529	250.202	244.708	245.384	245.772	249.016	252.348
0.303421	14.7453	32.2958	41.3619	51.9635	62.7443	72.0312	86.4153	101.555	111.774	117.195	125.586	129.923	132.508	135.421	142.976	148.713	157.008	163.013	174.931	180.684	183.711	188.802	193.092	195.213	199.336	201.328	204.824	210.679	212.642	218.272	224.009	229.411	230.097	232.669	234.933	241.614	246.675	248.398	241.381	240.493	236.502	240.386	242.744	246.814	241.363	242.046	243.226	246.068	249.391
0.298221	14.224	32.4713	41.564	51.638	62.4714	71.8019	86.2445	102.019	112.273	117.691	125.563	129.908	132.492	136.894	144.954	150.679	158.503	164.022	175.983	182.221	185.702	190.306	194.583	196.675	200.786	202.752	205.783	211.191	212.697	218.329	224.067	229.027	229.268	231.405	233.238	239.916	244.974	246.27	239.693	238.397	234.422	239.111	241.464	245.527	240.077	240.756	241.931	244.375	248.08
0.293081	13.7131	31.3685	41.1895	50.7594	61.6566	71.5933	85.5397	101.372	111.675	116.58	123.957	127.833	130.99	135.928	144.016	149.274	156.635	161.701	173.181	179.933	182.967	187.128	191.905	194.031	197.706	199.705	202.314	207.288	209.273	214.471	220.214	225.183	225.026	227.187	229.045	235.283	239.912	240.813	233.928	233.095	229.195	233.472	235.437	239.492	234.138	235.231	237.587	240.029	243.335
NA	NA	NA	NA	NA	NA	NA	NA	NA	NA	NA	NA	NA	NA	NA	NA	NA	NA	NA	NA	NA	NA	NA	NA	NA	NA	NA	NA	NA	NA	NA	NA	NA	NA	NA	NA	NA	NA	NA	NA	NA	NA	NA	NA	NA	NA	NA	NA	NA	NA
NA	NA	NA	NA	NA	NA	NA	NA	NA	NA	NA	NA	NA	NA	NA	NA	NA	NA	NA	NA	NA	NA	NA	NA	NA	NA	NA	NA	NA	NA	NA	NA	NA	NA	NA	NA	NA	NA	NA	NA	NA	NA	NA	NA	NA	NA	NA	NA	NA	NA
NA	NA	NA	NA	NA	NA	NA	NA	NA	NA	NA	NA	NA	NA	NA	NA	NA	NA	NA	NA	NA	NA	NA	NA	NA	NA	NA	NA	NA	NA	NA	NA	NA	NA	NA	NA	NA	NA	NA	NA	NA	NA	NA	NA	NA	NA	NA	NA	NA	NA
NA	NA	NA	NA	NA	NA	NA	NA	NA	NA	NA	NA	NA	NA	NA	NA	NA	NA	NA	NA	NA	NA	NA	NA	NA	NA	NA	NA	NA	NA	NA	NA	NA	NA	NA	NA	NA	NA	NA	NA	NA	NA	NA	NA	NA	NA	NA	NA	NA	NA
NA	NA	NA	NA	NA	NA	NA	NA	NA	NA	NA	NA	NA	NA	NA	NA	NA	NA	NA	NA	NA	NA	NA	NA	NA	NA	NA	NA	NA	NA	NA	NA	NA	NA	NA	NA	NA	NA	NA	NA	NA	NA	NA	NA	NA	NA	NA	NA	NA	NA
NA	NA	NA	NA	NA	NA	NA	NA	NA	NA	NA	NA	NA	NA	NA	NA	NA	NA	NA	NA	NA	NA	NA	NA	NA	NA	NA	NA	NA	NA	NA	NA	NA	NA	NA	NA	NA	NA	NA	NA	NA	NA	NA	NA	NA	NA	NA	NA	NA	NA
NA	NA	NA	NA	NA	NA	NA	NA	NA	NA	NA	NA	NA	NA	NA	NA	NA	NA	NA	NA	NA	NA	NA	NA	NA	NA	NA	NA	NA	NA	NA	NA	NA	NA	NA	NA	NA	NA	NA	NA	NA	NA	NA	NA	NA	NA	NA	NA	NA	NA
NA	NA	NA	NA	NA	NA	NA	NA	NA	NA	NA	NA	NA	NA	NA	NA	NA	NA	NA	NA	NA	NA	NA	NA	NA	NA	NA	NA	NA	NA	NA	NA	NA	NA	NA	NA	NA	NA	NA	NA	NA	NA	NA	NA	NA	NA	NA	NA	NA	NA
NA	NA	NA	NA	NA	NA	NA	NA	NA	NA	NA	NA	NA	NA	NA	NA	NA	NA	NA	NA	NA	NA	NA	NA	NA	NA	NA	NA	NA	NA	NA	NA	NA	NA	NA	NA	NA	NA	NA	NA	NA	NA	NA	NA	NA	NA	NA	NA	NA	NA
NA	NA	NA	NA	NA	NA	NA	NA	NA	NA	NA	NA	NA	NA	NA	NA	NA	NA	NA	NA	NA	NA	NA	NA	NA	NA	NA	NA	NA	NA	NA	NA	NA	NA	NA	NA	NA	NA	NA	NA	NA	NA	NA	NA	NA	NA	NA	NA	NA	NA
NA	NA	NA	NA	NA	NA	NA	NA	NA	NA	NA	NA	NA	NA	NA	NA	NA	NA	NA	NA	NA	NA	NA	NA	NA	NA	NA	NA	NA	NA	NA	NA	NA	NA	NA	NA	NA	NA	NA	NA	NA	NA	NA	NA	NA	NA	NA	NA	NA	NA
NA	NA	NA	NA	NA	NA	NA	NA	NA	NA	NA	NA	NA	NA	NA	NA	NA	NA	NA	NA	NA	NA	NA	NA	NA	NA	NA	NA	NA	NA	NA	NA	NA	NA	NA	NA	NA	NA	NA	NA	NA	NA	NA	NA	NA	NA	NA	NA	NA	NA
NA	NA	NA	NA	NA	NA	NA	NA	NA	NA	NA	NA	NA	NA	NA	NA	NA	NA	NA	NA	NA	NA	NA	NA	NA	NA	NA	NA	NA	NA	NA	NA	NA	NA	NA	NA	NA	NA	NA	NA	NA	NA	NA	NA	NA	NA	NA	NA	NA	NA
NA	NA	NA	NA	NA	NA	NA	NA	NA	NA	NA	NA	NA	NA	NA	NA	NA	NA	NA	NA	NA	NA	NA	NA	NA	NA	NA	NA	NA	NA	NA	NA	NA	NA	NA	NA	NA	NA	NA	NA	NA	NA	NA	NA	NA	NA	NA	NA	NA	NA
NA	NA	NA	NA	NA	NA	NA	NA	NA	NA	NA	NA	NA	NA	NA	NA	NA	NA	NA	NA	NA	NA	NA	NA	NA	NA	NA	NA	NA	NA	NA	NA	NA	NA	NA	NA	NA	NA	NA	NA	NA	NA	NA	NA	NA	NA	NA	NA	NA	NA
NA	NA	NA	NA	NA	NA	NA	NA	NA	NA	NA	NA	NA	NA	NA	NA	NA	NA	NA	NA	NA	NA	NA	NA	NA	NA	NA	NA	NA	NA	NA	NA	NA	NA	NA	NA	NA	NA	NA	NA	NA	NA	NA	NA	NA	NA	NA	NA	NA	NA
NA	NA	NA	NA	NA	NA	NA	NA	NA	NA	NA	NA	NA	NA	NA	NA	NA	NA	NA	NA	NA	NA	NA	NA	NA	NA	NA	NA	NA	NA	NA	NA	NA	NA	NA	NA	NA	NA	NA	NA	NA	NA	NA	NA	NA	NA	NA	NA	NA	NA
0	5.51565e-15	1.18416e-31	1.09052e-41	7.3078e-51	2.27322e-61	2.2457e-70	6.64955e-84	2.68606e-99	1.8082e-111	1.69297e-116	1.54456e-124	1.71383e-128	3.30973e-131	3.13709e-136	6.46562e-144	3.04623e-150	3.38505e-157	7.58352e-162	1.9801e-173	2.76272e-179	2.39895e-183	1.45185e-187	6.2788e-192	1.22471e-193	2.74076e-198	2.52629e-200	4.50168e-202	1.18574e-206	3.99346e-209	1.72309e-213	1.0077e-219	2.68591e-224	3.52849e-224	3.05292e-227	1.05734e-228	2.06736e-235	4.46159e-240	1.41389e-240	7.10529e-233	1.14707e-231	5.25434e-227	6.54106e-231	1.63498e-232	3.39602e-236	1.58486e-230	6.93267e-231	2.84959e-233	2.3371e-235	4.55922e-239
0	4.60296e-15	3.22735e-31	2.40467e-41	1.37283e-50	2.77686e-62	2.57133e-71	2.23586e-84	7.19646e-100	4.15294e-112	3.8861e-117	3.32129e-125	1.26632e-128	7.45379e-132	6.97163e-137	1.35285e-144	6.14854e-151	2.03225e-157	4.71962e-163	3.36442e-174	4.57892e-180	1.30975e-184	2.66126e-189	3.92143e-194	8.35083e-196	5.52572e-200	1.547e-201	1.01805e-203	2.68919e-208	1.20766e-211	5.28141e-216	8.35339e-222	2.23569e-226	8.81375e-226	1.05443e-229	1.44441e-231	7.31334e-238	5.82422e-243	2.01859e-243	1.9234e-236	1.38025e-235	3.15923e-231	3.94668e-235	4.17526e-237	3.45544e-241	5.38017e-235	1.05137e-235	4.48145e-238	9.4098e-240	4.47655e-243
0	9.44945e-16	1.9978e-31	3.28551e-42	6.73292e-51	3.09395e-63	2.67294e-72	6.94441e-85	6.63517e-100	3.25439e-112	1.04831e-116	2.84357e-124	9.80053e-128	1.72642e-130	4.63958e-135	2.58605e-142	3.30026e-148	3.17725e-155	2.05971e-160	4.36616e-171	5.39963e-177	1.39429e-181	2.58648e-186	3.51395e-191	1.96966e-192	1.43013e-197	1.06324e-198	6.48661e-201	4.58111e-205	5.38226e-208	6.20024e-212	9.55409e-218	8.89819e-223	3.18899e-222	1.35826e-226	4.77533e-228	3.31906e-235	7.05928e-240	6.23156e-240	1.34911e-232	2.3069e-231	4.60108e-227	2.27172e-231	2.34192e-233	1.94804e-237	1.0825e-231	5.04653e-232	2.13431e-234	1.81089e-236	8.69713e-240
0	7.55641e-16	5.26945e-31	6.8738e-42	1.1832e-50	1.69745e-62	4.46216e-71	3.62694e-83	1.14992e-97	4.83018e-110	1.22458e-114	9.81071e-122	8.01703e-126	1.19842e-128	2.79195e-134	1.4259e-141	5.39106e-148	1.58723e-156	3.14451e-161	1.83992e-171	2.18011e-177	1.80104e-182	1.08789e-187	4.4019e-192	8.73402e-194	1.82774e-198	4.0663e-199	7.09984e-201	1.38425e-204	4.45963e-207	1.38632e-210	5.73663e-216	5.19507e-221	4.88471e-220	7.4854e-225	6.89103e-226	4.74756e-233	9.9345e-238	2.26749e-237	1.17085e-229	7.39185e-229	3.48448e-224	1.7183e-228	4.35112e-230	1.44759e-234	7.4193e-229	1.37943e-229	2.38185e-232	8.28222e-235	6.71804e-239
0	2.46757e-15	3.10961e-31	1.40322e-41	2.01414e-50	2.39124e-62	4.08317e-72	1.00681e-83	2.49546e-98	3.29648e-110	2.87242e-114	7.24144e-121	5.3098e-125	7.2545e-128	4.81676e-134	2.25813e-141	7.9366e-148	2.13172e-156	1.24772e-160	2.06866e-170	2.28175e-176	1.76842e-181	3.31109e-187	3.86311e-191	2.17827e-192	4.32337e-197	2.6421e-197	4.36504e-199	2.28037e-202	8.98255e-206	7.47263e-209	8.2527e-214	7.23065e-219	1.74939e-217	2.60688e-222	2.28996e-223	1.56447e-230	8.62436e-235	4.94223e-234	8.61769e-227	1.31781e-225	2.24351e-221	2.76109e-225	2.72511e-227	3.63441e-232	1.7572e-226	7.82473e-227	1.34564e-229	4.65837e-232	9.29558e-236
0	7.88357e-15	7.93915e-31	1.12649e-40	8.7256e-51	3.2269e-62	4.6692e-72	9.56351e-84	7.16589e-98	2.05596e-110	6.23414e-114	1.40743e-120	3.24971e-124	1.31916e-126	7.81502e-133	1.03365e-140	3.32543e-147	8.09426e-156	1.38075e-159	6.50275e-169	6.59539e-175	1.44755e-179	7.59943e-185	2.43054e-188	1.22357e-189	2.24866e-194	3.54066e-194	1.49372e-195	2.57114e-199	3.40946e-203	2.67755e-206	7.80044e-211	1.80301e-215	1.45747e-214	5.66641e-219	4.65261e-220	8.49485e-227	4.54575e-231	9.06964e-231	1.38947e-223	5.04385e-222	1.90996e-217	5.79671e-221	1.36555e-222	1.84878e-227	1.26631e-222	1.30442e-222	5.3696e-225	3.14361e-228	1.53098e-231
0	6.23574e-15	1.9924e-30	2.19801e-40	5.29981e-50	1.8216e-64	2.44684e-74	4.08556e-86	2.19184e-100	3.15054e-114	4.95334e-117	1.17659e-123	1.12392e-126	5.3452e-129	1.02147e-134	4.01959e-142	3.82663e-149	2.67856e-157	1.47564e-161	6.10659e-171	1.87638e-176	4.07465e-181	6.38339e-186	6.15817e-189	9.34622e-190	1.65144e-194	7.6088e-194	3.1672e-195	1.48099e-198	2.43735e-203	6.80662e-207	1.93288e-211	4.35332e-216	3.68904e-215	3.79633e-219	3.15087e-220	1.47797e-226	7.74828e-231	1.56895e-230	2.55972e-223	9.4978e-222	3.74509e-217	1.12481e-220	1.06936e-222	5.7003e-228	7.02963e-224	3.10168e-224	3.13427e-226	1.82838e-229	1.49819e-233
0	4.85732e-15	1.10078e-30	1.03076e-40	2.12441e-50	2.17173e-64	9.35362e-74	1.26356e-85	2.11597e-99	9.75522e-113	4.59774e-115	8.86993e-122	1.99762e-125	2.75046e-127	1.48012e-132	5.09639e-140	1.36515e-146	2.71209e-154	1.2773e-158	1.52213e-167	1.27379e-172	7.35244e-177	1.00322e-181	2.46966e-184	8.95396e-185	4.08853e-189	5.19645e-189	2.34157e-191	2.76861e-194	5.51898e-200	3.95491e-203	2.9068e-207	1.69486e-211	1.23788e-210	1.2041e-214	1.27814e-216	8.24523e-224	1.11889e-227	2.11743e-227	1.18938e-220	1.0577e-218	1.52589e-214	4.50403e-218	4.17721e-220	2.22291e-225	2.58541e-221	1.10934e-221	4.55448e-224	2.64347e-227	5.26437e-231
0	1.93361e-16	2.60785e-32	1.09527e-41	5.05118e-52	1.491e-65	1.4404e-75	2.38749e-89	1.13593e-102	3.85062e-116	9.88514e-118	7.17466e-124	6.26871e-127	2.80798e-129	4.98073e-134	1.56653e-141	3.93141e-148	2.28322e-155	1.05152e-159	1.10443e-168	2.78733e-173	5.02855e-178	2.0304e-182	1.49736e-184	5.48393e-185	2.40241e-189	1.08853e-189	1.73348e-192	5.73525e-195	3.03189e-200	2.13044e-203	1.51851e-207	8.58684e-212	1.75071e-210	1.65428e-214	4.65144e-216	1.06267e-223	1.95356e-228	1.44635e-228	9.43602e-222	9.00814e-220	3.59778e-215	2.61549e-218	6.03502e-220	3.12694e-225	9.3132e-221	9.76627e-221	9.66713e-223	2.29394e-226	1.10184e-229
0	6.40119e-16	2.99012e-31	3.44576e-40	7.06556e-52	6.51466e-65	1.97357e-74	6.33033e-89	9.57847e-102	1.04809e-114	8.18649e-116	1.28255e-122	3.35071e-125	4.19866e-127	6.21853e-132	5.17715e-140	1.13914e-146	5.84115e-154	7.60508e-158	2.26253e-166	5.03935e-171	8.10548e-176	8.97266e-180	1.75038e-181	1.62026e-181	6.38337e-186	7.11392e-186	1.00856e-188	8.29359e-191	1.47539e-196	3.43918e-200	8.33671e-205	4.44991e-209	8.33025e-208	2.01314e-211	1.40738e-212	3.18328e-220	5.63924e-225	1.46017e-225	3.30302e-219	2.9762e-217	4.44302e-213	3.15628e-216	7.10113e-218	3.63303e-223	1.04142e-218	1.06665e-218	2.51872e-220	5.93154e-224	2.82825e-227
0	4.62862e-16	7.02701e-31	1.44862e-40	9.52525e-52	1.58241e-65	1.62506e-74	1.58055e-88	7.59098e-101	2.66331e-113	6.2954e-114	7.86765e-121	5.81146e-123	5.7646e-125	2.17354e-130	5.12153e-138	9.74585e-145	1.35619e-152	4.9773e-156	4.15985e-164	8.15646e-169	1.16642e-173	1.15497e-177	2.02205e-179	1.68895e-179	2.10599e-184	2.19685e-184	1.03637e-187	2.91713e-190	1.35728e-195	8.32804e-199	5.26599e-203	9.6995e-208	4.74437e-206	1.09456e-209	1.03423e-211	2.21052e-219	1.01046e-223	6.78341e-224	1.49426e-217	5.14022e-216	7.62107e-212	1.32132e-214	2.90861e-216	3.63284e-221	2.45655e-216	2.43875e-216	5.63752e-218	1.31436e-221	2.56297e-225
0	1.50747e-15	1.62385e-30	2.47274e-40	5.0967e-51	2.6698e-64	2.04704e-73	6.29498e-87	9.55886e-99	1.06998e-110	1.18897e-112	3.27472e-120	6.11964e-123	1.70441e-125	5.92365e-131	1.229e-138	6.8727e-145	2.72867e-152	9.30608e-156	2.17608e-163	3.88849e-168	5.27815e-174	5.24719e-179	2.85039e-180	8.40275e-181	2.92282e-185	3.17083e-185	5.13668e-189	1.4474e-191	2.26004e-197	4.93494e-201	1.09183e-205	5.38685e-210	2.98114e-208	1.83984e-211	1.76837e-213	9.20863e-221	4.06985e-225	3.99024e-226	4.17152e-220	4.13054e-218	7.1328e-214	1.23282e-216	6.93029e-218	1.31114e-223	4.27672e-219	1.85162e-219	4.39945e-221	2.44009e-224	1.89254e-228
0	1.07248e-15	3.6906e-30	4.11315e-40	2.64786e-50	4.32177e-63	2.46817e-72	2.37101e-85	1.12224e-96	3.94292e-108	1.12681e-109	2.36607e-117	1.12678e-119	5.99477e-124	5.30664e-130	9.46235e-138	4.62343e-144	1.59955e-151	1.57605e-154	3.23735e-162	1.64898e-167	2.0191e-173	5.67683e-178	2.87735e-179	2.36413e-179	2.21001e-183	2.66547e-184	1.15227e-187	8.56977e-190	1.24371e-195	2.53797e-199	1.88405e-204	2.44058e-208	3.51278e-206	2.04795e-209	1.86456e-211	9.25277e-219	1.05377e-222	1.36514e-224	3.66553e-218	8.96872e-216	3.67668e-211	2.44089e-214	1.32429e-215	6.16295e-221	7.64336e-217	3.2101e-217	2.08912e-220	2.78577e-223	5.19308e-227
0	7.46634e-16	1.70932e-30	6.66481e-40	1.33631e-49	6.71864e-62	1.13379e-70	3.41056e-83	4.93432e-94	5.34008e-105	6.97905e-108	4.25751e-115	5.35802e-117	6.59351e-122	1.45685e-128	6.65163e-137	9.26896e-143	9.01903e-150	7.56256e-154	1.3566e-161	6.21001e-167	2.14184e-172	5.44758e-177	2.57292e-178	5.91797e-178	1.48442e-181	1.63837e-182	1.85477e-185	4.48374e-188	1.69515e-193	8.95531e-197	2.21572e-202	3.45834e-207	4.85824e-205	3.64448e-209	3.23721e-211	4.03464e-218	2.20004e-223	1.05165e-225	4.73496e-220	3.34396e-217	1.56258e-212	2.45644e-217	3.50281e-218	3.84692e-223	1.37631e-218	2.43144e-219	3.83151e-222	5.04474e-225	2.25293e-228
0	2.40731e-15	1.81478e-29	4.54282e-39	2.65962e-48	1.004e-60	1.25328e-69	1.14732e-81	5.02018e-92	1.64851e-102	4.03904e-106	1.94583e-113	1.95879e-115	5.89877e-121	3.30745e-128	4.2661e-136	1.69691e-141	4.62839e-148	3.35073e-152	1.665e-159	2.08929e-164	1.95625e-169	4.2973e-174	5.23736e-175	2.95402e-174	1.87491e-177	1.72941e-178	4.82604e-181	3.62245e-184	1.2584e-189	5.97255e-193	1.37409e-198	1.98345e-203	2.40426e-201	4.54491e-205	3.66659e-207	4.42785e-214	6.21405e-219	2.73096e-221	1.48628e-216	1.41564e-214	1.55285e-209	6.00155e-214	3.20531e-215	3.43606e-220	1.13705e-215	7.80898e-217	2.95062e-219	3.79047e-222	6.74469e-226
0	7.61368e-15	3.92753e-29	3.01712e-38	7.61262e-49	8.5169e-61	3.35274e-69	9.17549e-81	1.21205e-90	3.0398e-101	4.18858e-106	1.68478e-113	4.53516e-116	4.20755e-121	2.01624e-128	2.20268e-136	2.60095e-141	6.17209e-148	4.06023e-152	1.75035e-159	1.98916e-164	1.69644e-170	1.11294e-175	4.64604e-177	2.94768e-176	1.85473e-179	5.21809e-180	5.0654e-183	1.06347e-185	9.6382e-191	4.42588e-194	9.38116e-200	4.53452e-205	6.09762e-203	1.1124e-206	1.21869e-209	4.7735e-217	6.31133e-222	7.66546e-224	5.09703e-219	7.99407e-218	1.11539e-212	4.07882e-217	5.77275e-218	1.47363e-222	5.77559e-218	4.07179e-219	1.53086e-221	1.93483e-224	3.31996e-228
0	2.36245e-14	3.95849e-28	8.16133e-37	5.87695e-47	1.99826e-58	2.07184e-66	1.71943e-77	6.44716e-87	1.23554e-97	4.09697e-102	1.19802e-109	7.29873e-112	4.89364e-117	1.8704e-124	1.50183e-133	4.70142e-138	3.00514e-144	4.92817e-149	1.81285e-156	1.73234e-161	1.26689e-167	7.1436e-173	7.74762e-174	1.20817e-172	6.5372e-176	4.45745e-176	1.32201e-179	2.44843e-182	5.66716e-187	6.48621e-190	3.53869e-195	1.57797e-200	6.4417e-199	2.93158e-202	7.88986e-205	3.02022e-212	3.75498e-217	4.12325e-219	2.26245e-214	1.19475e-213	3.6156e-208	3.25325e-212	4.20922e-213	4.13974e-218	1.39892e-213	2.29002e-214	8.2371e-217	1.65187e-220	2.77883e-224
0	1.63521e-14	8.32416e-28	5.11307e-36	2.65245e-46	2.66593e-57	5.19991e-66	1.2613e-76	3.59581e-86	2.02812e-96	1.42704e-101	9.2096e-110	1.81054e-111	3.51806e-116	1.11678e-123	2.47724e-132	2.1713e-136	3.80604e-142	5.25293e-147	1.64732e-154	4.25615e-160	2.70111e-166	1.33644e-171	4.54605e-174	2.15287e-172	1.08261e-175	2.07476e-175	5.68911e-179	2.78889e-181	7.43367e-187	2.87331e-190	1.44096e-195	1.65676e-200	2.50289e-199	1.08734e-202	1.04131e-205	1.28938e-213	4.1079e-218	4.4651e-220	2.75395e-215	3.96885e-214	1.32708e-208	1.13788e-212	3.7478e-213	3.48065e-218	5.01245e-214	2.04826e-214	7.20981e-217	1.39514e-220	5.62943e-224
0	1.10536e-14	3.61627e-28	1.8181e-36	6.99984e-47	2.0889e-57	3.15198e-66	5.64939e-77	4.85376e-86	2.06251e-96	4.62076e-101	2.36573e-109	1.43958e-110	7.91891e-115	6.92275e-122	1.26292e-130	2.79339e-135	1.35461e-140	5.09803e-145	4.33952e-152	9.49976e-158	1.62694e-163	2.14889e-168	6.1169e-171	7.07228e-169	3.04695e-172	4.87569e-172	4.1215e-176	6.34144e-179	4.32409e-184	1.50735e-187	1.93203e-192	5.67151e-197	2.72413e-196	3.96925e-200	9.55461e-203	1.48002e-211	1.60012e-216	4.49278e-218	2.65e-213	9.54744e-212	2.99578e-206	6.26356e-210	1.94758e-210	4.42637e-215	5.86159e-211	2.26804e-211	7.6731e-214	1.44046e-217	5.64164e-221
0	3.40974e-14	3.51456e-27	1.10309e-35	2.992e-46	2.62015e-56	1.12837e-64	3.75039e-76	9.46317e-85	1.17664e-94	7.26883e-99	1.04479e-106	4.4759e-108	6.32636e-112	1.32915e-119	6.67147e-128	3.57891e-133	1.43406e-138	4.51012e-143	1.0352e-149	1.91427e-155	8.78353e-161	3.06963e-165	7.30857e-168	6.92845e-166	7.5532e-169	2.88243e-168	6.05004e-172	2.24853e-174	1.37835e-179	4.22072e-183	4.89556e-188	1.29964e-192	1.93549e-192	6.99314e-196	4.08988e-198	6.23936e-207	6.28558e-212	4.27872e-213	1.10136e-209	3.56696e-208	2.49736e-202	4.95271e-206	3.58367e-206	7.87694e-211	1.46985e-207	5.34526e-208	7.01488e-211	3.15095e-214	1.19592e-217
0	1.03271e-13	3.29193e-26	6.53847e-35	1.24513e-45	7.77908e-56	2.48486e-64	2.37452e-75	1.75313e-83	1.61851e-93	7.76352e-98	8.67405e-106	8.95123e-108	3.69021e-111	1.87485e-119	2.56695e-127	3.87256e-132	4.27127e-137	3.64086e-141	2.23994e-147	3.48757e-153	4.25914e-158	1.25998e-162	7.7734e-165	6.93953e-164	6.67653e-167	3.39163e-168	1.8694e-171	1.82446e-173	2.83388e-178	2.84303e-182	8.37005e-187	2.0308e-191	7.87375e-191	7.1639e-194	3.88309e-196	1.48116e-204	1.38164e-209	3.23117e-211	2.99664e-208	1.36771e-207	2.56196e-201	1.23013e-204	8.61465e-205	4.54759e-209	3.31419e-206	4.73123e-207	1.48186e-209	6.40492e-213	5.80165e-216
0	6.90516e-14	6.53998e-26	3.78817e-34	2.08045e-44	9.1445e-55	2.08293e-63	5.75799e-74	3.08813e-82	8.23167e-92	1.07799e-95	9.11185e-104	2.01654e-106	2.26483e-109	2.74393e-118	8.95879e-127	1.02793e-132	3.29703e-137	8.08264e-141	4.22352e-147	1.80079e-152	6.01861e-157	1.58601e-162	2.78972e-164	8.00521e-164	7.10757e-167	3.4465e-168	1.75719e-171	4.60558e-173	1.82387e-177	4.68433e-181	3.5006e-185	2.15137e-189	2.10483e-188	1.75108e-191	2.35361e-193	2.27743e-201	5.35679e-206	3.0734e-207	6.55066e-204	6.88823e-203	4.0996e-197	4.697e-200	2.96304e-200	3.78191e-204	5.8729e-201	1.88457e-201	2.27041e-204	3.84698e-208	8.24898e-211
0	1.74763e-15	5.58406e-27	2.86075e-35	4.75161e-45	6.13711e-55	4.20547e-63	4.94307e-75	8.33858e-83	6.50701e-92	2.74829e-95	1.79379e-103	9.71215e-107	9.90803e-110	3.19675e-118	8.25429e-127	7.95361e-133	2.22658e-137	1.59392e-140	2.27129e-146	8.26499e-152	2.37835e-157	5.45066e-163	2.83688e-164	2.39663e-163	1.93341e-166	2.55862e-167	3.40455e-170	2.8705e-172	1.02486e-176	3.01559e-181	2.06566e-185	4.14064e-190	4.18414e-189	9.03563e-192	1.17052e-193	2.67823e-201	1.58759e-205	1.18621e-207	2.7e-204	1.10442e-203	1.1389e-198	1.25366e-201	3.203e-202	9.06105e-208	4.30138e-204	1.44905e-204	4.19598e-207	6.68197e-211	3.46809e-213
0	5.56361e-15	5.20998e-26	8.34077e-36	4.27008e-45	1.62896e-54	3.26504e-62	2.68038e-74	1.32679e-81	2.97563e-90	2.44168e-94	3.22894e-103	1.49027e-106	1.32211e-109	3.33142e-118	2.33059e-126	6.32273e-132	4.96148e-136	9.13006e-140	1.08996e-145	1.08483e-150	8.44426e-156	5.19424e-161	7.19818e-162	1.55178e-160	1.06851e-163	4.15858e-165	4.86502e-168	3.63686e-170	3.27282e-174	8.57359e-179	6.5921e-184	3.35355e-188	3.13037e-187	2.24937e-190	2.71012e-192	7.27441e-201	1.09348e-204	2.10862e-206	4.72943e-203	1.86778e-202	7.48502e-198	2.00547e-200	4.93853e-201	3.32617e-206	6.1728e-203	5.04835e-203	3.48443e-205	2.11934e-209	1.05789e-211
0	3.25973e-15	9.83568e-26	1.03415e-35	3.65284e-45	9.75787e-55	1.47358e-62	7.80546e-75	3.00947e-82	2.02817e-90	5.37832e-94	2.00609e-102	2.70714e-105	6.63164e-108	1.3087e-116	2.49306e-124	1.5639e-130	3.37854e-134	5.08629e-138	4.9863e-144	1.33277e-148	2.75587e-153	1.41117e-158	1.70717e-160	1.00318e-158	2.0255e-162	7.10406e-164	2.15025e-166	1.43972e-168	3.27583e-172	7.62954e-177	5.22287e-182	2.97549e-187	2.66612e-186	6.36656e-190	7.23956e-192	4.62636e-200	1.77035e-203	1.16761e-205	9.83106e-203	3.84968e-202	1.62212e-197	1.59577e-200	3.87829e-201	2.39166e-206	1.84743e-203	6.04458e-204	4.0557e-206	5.78443e-210	1.11402e-212
0	1.02962e-14	8.78205e-25	5.70442e-35	5.75441e-44	4.34235e-53	1.75871e-60	2.8403e-72	2.89282e-79	5.26185e-87	3.16617e-90	3.20893e-98	9.36045e-101	1.43338e-103	7.79774e-112	3.96524e-119	6.26632e-125	2.8391e-129	9.63333e-134	7.52765e-140	5.03619e-144	8.23562e-149	3.42131e-154	3.20331e-156	1.57079e-155	2.67527e-159	2.70138e-161	7.07349e-164	1.1777e-165	6.63342e-169	1.3614e-173	2.33498e-178	1.18583e-183	9.10172e-183	2.53662e-187	2.60458e-189	1.50312e-197	1.44616e-200	8.66785e-203	1.78487e-199	1.67665e-198	1.59822e-193	1.45468e-196	3.2148e-197	4.84244e-202	3.2822e-199	9.83278e-200	1.54504e-201	2.11029e-205	3.84927e-208
0	3.19776e-14	7.57115e-24	1.37806e-33	8.76301e-43	4.38979e-52	2.99773e-60	3.16424e-72	2.40688e-79	3.24467e-87	6.35655e-90	1.79848e-97	4.28702e-100	1.85541e-102	2.66712e-110	1.06471e-117	4.51001e-123	5.39905e-127	1.46913e-131	9.32173e-138	5.11819e-142	2.18859e-147	7.60783e-153	2.0008e-155	2.74424e-154	1.21155e-157	1.07636e-159	7.20315e-162	1.29563e-164	1.85758e-167	9.53805e-172	1.44753e-176	2.29437e-182	5.95818e-182	1.48986e-186	3.93413e-188	5.48823e-196	4.83209e-199	7.37857e-201	1.44559e-197	1.28094e-196	3.05275e-191	2.58502e-194	5.36181e-195	7.52525e-200	4.86703e-197	3.47169e-197	1.28803e-198	4.17414e-202	7.22049e-205
0	9.76593e-14	6.30274e-23	7.25241e-33	3.02217e-42	5.44322e-53	1.15927e-60	7.51721e-73	1.03265e-80	4.3631e-88	3.07862e-90	6.5735e-98	1.40753e-100	5.55631e-103	2.10873e-110	6.54895e-118	2.29271e-123	7.91814e-127	5.95232e-131	3.07729e-137	4.61034e-141	1.63941e-146	4.75812e-152	3.42973e-154	1.28788e-152	1.46177e-155	3.29237e-157	5.48039e-159	2.42209e-161	2.98769e-164	3.78195e-168	5.04998e-173	2.01016e-178	1.22244e-177	2.72638e-182	1.71131e-183	8.09367e-192	1.74973e-194	2.34668e-196	1.02951e-192	2.94929e-192	5.83432e-187	1.76863e-190	5.09956e-192	6.69107e-197	4.00187e-194	6.67811e-194	5.77508e-195	1.77398e-198	7.22816e-201
0	5.67356e-14	1.14493e-22	3.74046e-32	2.32355e-42	2.64103e-53	4.06008e-61	6.99111e-73	2.93417e-80	3.68451e-87	7.66313e-89	4.50981e-96	7.07235e-99	7.32431e-101	7.33979e-108	1.76208e-115	4.7526e-121	1.27878e-124	2.49311e-128	3.35416e-134	1.27025e-137	3.64082e-143	8.59422e-149	4.96455e-151	1.48452e-149	1.40287e-152	7.72174e-154	1.07382e-155	4.0269e-158	1.20401e-160	3.70858e-164	1.21975e-168	4.31396e-174	7.85856e-174	1.56159e-178	8.54281e-180	3.71936e-188	1.96799e-190	2.33493e-192	3.27248e-189	2.20772e-188	1.4533e-183	1.04518e-186	2.75372e-188	8.69078e-193	4.57955e-190	2.77988e-190	5.53947e-191	1.68125e-196	1.04226e-199
0	1.72244e-13	2.05066e-22	1.89134e-31	3.31784e-41	1.09044e-51	4.51868e-59	2.33805e-70	2.60338e-77	2.07848e-84	9.93442e-86	1.53496e-92	5.42905e-95	1.20214e-96	3.09824e-103	1.97157e-110	1.29879e-115	7.81012e-119	1.06962e-122	1.12795e-128	3.11419e-132	2.22346e-137	1.35389e-143	1.89915e-146	1.37455e-145	3.116e-148	3.9284e-149	1.5359e-151	1.35119e-153	3.36728e-156	1.14119e-160	1.17517e-165	3.65895e-171	5.83096e-171	2.83736e-175	1.83035e-177	1.94525e-185	3.35522e-188	9.89459e-190	1.26948e-186	1.12835e-186	7.24189e-182	4.81411e-185	3.04204e-186	3.4512e-191	1.77366e-188	1.02947e-188	1.95989e-189	5.48555e-195	3.19897e-198
0	5.14393e-13	7.76708e-23	4.50944e-34	5.15268e-44	4.75205e-54	7.33498e-61	9.75292e-72	3.66154e-78	1.19913e-86	2.66316e-87	1.2215e-93	4.07504e-96	3.03267e-97	1.77174e-104	2.94758e-111	5.42539e-116	2.85013e-119	3.17304e-124	2.71654e-130	2.17306e-133	1.3044e-138	6.42578e-145	2.60174e-147	5.85457e-146	3.58546e-148	4.2303e-149	1.50168e-151	3.45731e-153	2.19085e-155	1.82156e-159	1.63037e-164	1.23792e-169	1.81524e-169	2.16261e-173	1.25699e-175	3.20989e-183	1.3736e-185	4.86915e-188	1.6057e-184	1.3222e-184	2.08923e-179	3.2869e-182	4.88636e-183	1.32004e-187	1.53458e-184	8.11036e-185	1.41863e-185	1.51893e-191	8.3346e-195
0	5.22518e-14	5.35634e-24	8.8006e-35	6.17365e-45	1.73555e-54	1.93907e-61	1.52723e-72	1.94106e-78	4.2913e-87	8.98193e-88	2.01121e-95	2.49976e-97	1.86746e-98	2.87388e-105	1.2802e-111	6.64012e-116	9.87672e-119	8.89731e-124	1.99138e-129	4.13991e-133	6.03082e-140	7.29153e-147	8.99991e-149	6.76817e-147	1.16403e-148	1.3092e-149	1.45265e-152	9.1954e-154	5.39996e-156	3.95146e-160	3.033e-165	1.97427e-170	8.13354e-170	3.0825e-174	2.16864e-177	1.22696e-184	4.95792e-187	4.60661e-189	4.58875e-185	1.40111e-185	1.44526e-181	5.5703e-184	3.20177e-185	1.98197e-189	2.62232e-186	5.58236e-187	2.47841e-187	8.89961e-194	1.14854e-196
0	1.59857e-13	4.58037e-23	2.1855e-33	4.36806e-43	3.43168e-52	9.61661e-59	2.29115e-69	7.0164e-75	9.9004e-84	4.28546e-84	2.5456e-91	4.92625e-94	8.157e-95	9.34459e-102	1.06634e-107	1.33517e-111	4.53486e-114	3.06461e-119	5.30317e-125	2.63298e-128	9.9869e-135	9.88447e-142	2.79659e-143	1.39036e-141	1.79844e-143	4.44754e-144	4.67547e-148	8.23383e-150	1.13787e-151	2.5121e-156	2.06684e-162	3.31815e-167	1.17149e-166	1.08598e-170	8.58867e-175	1.19362e-181	4.2623e-184	3.5214e-186	8.57213e-182	8.73216e-183	2.15371e-178	7.54568e-181	1.02304e-181	2.24628e-186	6.94141e-183	3.42552e-183	3.48172e-183	4.74221e-190	1.44411e-192
0	4.81403e-13	7.54539e-23	2.04342e-33	2.4008e-43	5.72045e-52	1.07556e-58	7.09664e-69	6.59175e-74	2.62032e-82	3.12516e-82	4.98295e-89	6.60721e-92	2.69392e-92	7.96334e-99	6.76808e-105	6.27633e-109	4.89121e-112	8.40185e-117	1.14041e-122	1.42882e-125	4.32408e-132	1.09759e-138	7.8059e-141	3.20396e-139	1.02922e-140	2.10977e-141	5.41527e-145	7.98204e-147	2.63745e-148	4.99916e-153	1.01189e-158	3.98408e-163	1.1615e-162	9.37206e-167	1.802e-170	6.32074e-177	1.94442e-179	1.38837e-181	1.01917e-177	2.43538e-178	2.80629e-175	8.92002e-178	1.1007e-178	2.21137e-183	2.46501e-180	4.47671e-181	1.07668e-180	1.34467e-187	3.81919e-190
0	2.52583e-13	2.28914e-23	1.81857e-33	6.34128e-43	4.46417e-51	2.39308e-57	4.49978e-67	2.56283e-72	2.83822e-80	1.41055e-81	1.58717e-88	4.44974e-92	4.72485e-93	3.66885e-99	2.37798e-105	5.32224e-110	1.22635e-112	5.17406e-118	1.82593e-123	2.01961e-126	1.53038e-132	2.99943e-139	6.1528e-141	8.13549e-140	7.34237e-141	4.77086e-142	3.14407e-145	4.24343e-147	4.54703e-149	2.09372e-153	1.00664e-158	3.40719e-163	9.70306e-163	6.82788e-167	1.15877e-170	3.34512e-177	9.41818e-180	1.74275e-181	1.82335e-178	1.15123e-178	1.08184e-177	8.57043e-180	2.76697e-180	1.27074e-184	1.57646e-181	7.25037e-182	4.47671e-181	4.69492e-188	4.88136e-191
0	7.59128e-13	1.93972e-22	4.38439e-32	4.26074e-41	7.94062e-49	1.03747e-54	5.59567e-64	7.43773e-69	2.1958e-76	5.44015e-78	1.57736e-84	7.31869e-89	4.91498e-90	2.78567e-96	3.82962e-103	2.19346e-107	3.75661e-110	1.21188e-115	3.29641e-121	9.27276e-124	5.50951e-130	8.47401e-137	4.35197e-139	4.91007e-138	1.13821e-138	2.09115e-140	1.166e-143	1.3616e-145	4.40469e-148	4.97058e-152	5.79867e-157	4.82404e-161	1.22157e-160	7.42802e-165	1.09647e-168	2.68696e-175	1.89565e-177	3.12507e-179	3.03702e-176	4.73307e-176	1.07924e-174	7.70252e-177	2.25651e-177	2.46784e-181	7.15158e-178	2.9814e-178	4.21926e-177	4.18618e-184	1.02801e-186
0	2.24658e-12	3.02264e-22	1.97284e-31	2.09293e-41	1.21241e-48	4.78866e-54	7.12117e-63	2.62382e-67	2.09898e-74	1.2857e-75	2.55706e-82	8.18379e-87	1.11795e-88	1.32842e-95	4.68966e-102	7.12068e-106	2.83286e-109	2.3549e-114	1.64362e-119	3.69382e-122	5.5511e-128	2.16761e-134	2.84956e-136	8.25565e-136	4.81693e-136	2.44218e-138	1.13769e-141	3.30583e-143	2.61573e-145	7.16973e-149	2.04097e-153	4.1359e-157	2.43043e-156	4.51976e-161	5.75043e-165	3.49783e-171	5.95763e-173	8.3996e-175	1.84229e-171	2.42902e-171	1.76189e-170	2.94602e-172	7.55043e-173	1.96905e-176	1.86011e-173	6.91413e-174	3.44019e-173	3.21627e-180	7.27802e-183
0	6.54651e-12	2.47706e-21	8.70968e-31	2.63878e-40	8.6221e-48	9.98971e-55	4.13356e-63	2.61307e-68	6.09658e-75	1.32616e-75	7.09064e-82	4.51236e-87	1.48256e-89	4.49268e-96	3.19441e-103	4.05643e-107	4.78215e-110	1.06479e-114	1.96388e-119	1.233e-121	4.70736e-127	4.23268e-134	4.82143e-136	4.13545e-136	2.40178e-137	1.11061e-139	1.49208e-143	1.3939e-145	3.08654e-147	2.17173e-150	5.16991e-155	9.1051e-159	5.63329e-158	8.74412e-163	2.76308e-166	3.84506e-172	1.74937e-173	2.28696e-175	1.97932e-172	2.61431e-172	7.2448e-172	1.14788e-173	2.91374e-174	1.79421e-177	7.20085e-175	1.03357e-175	1.38001e-174	1.02304e-181	2.1439e-184
0	3.39065e-12	3.78065e-21	3.77333e-30	6.20627e-40	5.936e-47	1.93131e-53	1.01275e-62	4.30574e-68	2.88733e-74	1.9022e-74	2.6956e-80	3.14568e-86	2.87942e-88	2.25307e-94	4.1415e-101	3.8353e-105	3.38748e-108	5.67801e-113	2.33569e-118	1.19304e-120	1.16577e-125	7.86555e-133	2.25229e-135	5.50281e-135	2.74068e-136	1.07389e-138	1.19334e-142	2.91259e-144	5.58473e-146	3.33841e-149	2.22751e-154	9.85146e-158	1.63868e-156	2.13736e-161	2.01172e-165	6.70166e-171	7.89551e-172	9.18021e-174	2.11998e-170	7.00931e-170	6.53721e-170	2.5172e-171	1.55038e-171	8.56095e-175	8.31984e-172	2.8122e-172	3.40727e-171	2.31173e-178	6.61751e-182
0	9.88217e-12	3.00003e-20	8.22161e-29	7.46435e-39	1.94711e-45	3.6046e-52	5.24856e-61	5.9256e-66	1.04429e-71	3.93829e-72	1.42431e-77	4.22889e-83	2.4651e-85	4.89386e-91	2.32301e-97	1.48101e-101	3.11398e-104	3.78673e-109	3.90913e-114	1.40802e-116	3.42196e-121	6.05493e-128	4.06951e-130	6.72275e-130	2.43227e-131	2.206e-133	2.10644e-138	4.02645e-140	6.14424e-142	8.83146e-145	1.67051e-150	1.80007e-153	2.39341e-152	7.65107e-157	6.10391e-161	5.06552e-166	4.92489e-167	4.82386e-169	8.99792e-166	6.80981e-165	1.98887e-165	6.66858e-167	3.56668e-167	4.66634e-170	3.82772e-167	1.14092e-167	1.20851e-166	2.00348e-173	5.27772e-177
0	2.83677e-11	2.30605e-19	1.7063e-27	4.50571e-37	2.92885e-43	1.36272e-49	5.55719e-58	7.72385e-64	3.52794e-69	5.10966e-71	1.2685e-76	6.87216e-83	3.21536e-85	4.59203e-91	5.59908e-97	9.67694e-101	5.53789e-103	5.04721e-108	1.14854e-113	1.0127e-116	5.73418e-122	2.45653e-128	4.73661e-130	2.32014e-129	7.28517e-131	5.68525e-133	1.33157e-137	7.25656e-140	3.24797e-142	1.20675e-144	5.40959e-150	4.99929e-153	7.52291e-153	5.81985e-157	1.33601e-161	3.06375e-167	8.29517e-168	2.14266e-169	1.20963e-165	2.48149e-164	2.5e-165	7.77708e-167	1.07147e-166	4.69541e-170	4.06421e-167	1.16525e-167	1.24062e-166	4.36136e-173	1.02526e-176
0	8.01978e-11	1.71667e-18	7.02621e-27	5.11356e-36	1.87034e-42	2.36903e-48	2.61384e-56	9.54399e-62	2.65828e-67	6.25554e-70	1.05219e-75	1.49265e-81	5.06905e-84	1.8645e-89	5.8427e-95	7.2738e-99	1.07352e-100	2.08767e-106	1.20585e-111	7.01146e-116	1.01516e-120	3.20102e-127	4.51326e-130	2.08994e-129	1.8371e-130	3.91596e-133	2.28769e-137	3.47203e-140	4.153e-142	4.40986e-145	4.73754e-150	1.13244e-152	4.7283e-152	3.04669e-156	1.70566e-160	9.41427e-166	2.28937e-166	5.24076e-168	1.03212e-164	2.0406e-163	5.19906e-164	4.00066e-165	1.3765e-164	1.43414e-167	3.06446e-164	2.07988e-164	5.17089e-163	4.28861e-169	9.16291e-173
0	2.23265e-10	2.57293e-18	2.84387e-26	5.65947e-35	1.15797e-41	8.79012e-48	2.60196e-55	2.58887e-60	4.52039e-66	2.85862e-68	1.24064e-73	4.51808e-79	2.75148e-82	2.58711e-87	5.67411e-93	5.05692e-97	5.57083e-99	2.73023e-104	3.99179e-109	1.71839e-113	1.85373e-118	1.4786e-124	5.33595e-127	1.88746e-126	4.10324e-127	2.13473e-129	9.83628e-134	3.80743e-137	1.12326e-138	9.62347e-142	8.38681e-147	4.95433e-149	4.98732e-148	7.86117e-152	1.08127e-155	1.70335e-161	1.16915e-162	2.26291e-164	4.7542e-162	2.34747e-160	1.90814e-161	4.77023e-163	4.08648e-162	1.01482e-164	5.27708e-161	8.40835e-161	1.87559e-159	3.64608e-165	2.71084e-169
0	6.11991e-10	1.85671e-17	1.13159e-25	6.1111e-34	3.31682e-40	6.4861e-46	2.47841e-54	1.53441e-59	7.29424e-65	3.13478e-67	3.56313e-72	8.70716e-78	1.402e-80	3.36216e-85	1.87253e-90	1.16877e-94	3.21077e-96	3.9356e-101	1.43298e-105	4.48783e-110	1.2122e-114	2.46746e-120	6.4175e-123	1.61797e-122	2.61134e-123	1.04405e-125	3.78961e-130	1.15807e-133	8.27162e-135	5.67098e-138	1.31631e-143	2.10019e-146	2.06017e-146	2.68812e-150	9.10096e-154	3.44733e-159	6.03342e-160	2.92226e-161	1.5338e-158	6.55333e-157	1.27623e-157	7.58066e-159	5.58096e-158	3.2741e-160	5.4751e-157	2.00064e-156	3.89516e-155	1.79792e-160	1.22068e-164
0	5.63687e-11	5.45121e-18	8.82863e-26	1.28133e-33	1.94574e-39	2.25738e-45	2.25684e-53	3.81023e-58	4.78554e-63	1.29563e-65	3.77581e-70	6.08979e-76	6.70457e-79	1.11373e-83	1.58095e-88	2.51122e-92	1.71409e-93	1.51697e-98	1.17083e-103	9.24722e-108	1.58328e-113	8.0589e-119	1.63972e-121	3.49761e-121	4.7228e-122	1.54123e-124	4.37963e-129	1.07686e-132	2.04168e-133	3.50089e-136	6.35985e-142	2.56453e-144	6.5005e-144	2.07664e-147	5.81153e-151	5.36895e-156	2.68852e-157	1.11824e-158	5.31501e-156	7.31116e-155	3.53115e-155	1.85753e-156	1.2484e-155	2.39688e-158	3.89591e-155	1.3329e-154	2.46788e-153	9.7972e-159	5.82715e-163
0	1.60479e-10	3.95426e-17	1.70299e-24	1.32663e-32	5.26045e-38	1.56126e-43	9.17482e-52	9.06249e-57	2.99569e-61	1.26819e-64	6.23133e-70	2.62094e-75	7.99121e-78	3.42685e-82	1.24238e-86	5.01888e-90	8.48666e-91	1.85766e-95	3.55652e-100	6.87521e-104	2.9674e-109	3.79662e-114	1.82912e-116	2.60198e-116	2.48655e-117	6.06737e-120	4.21586e-124	8.25666e-129	3.94809e-130	1.64906e-132	7.3804e-138	2.37199e-140	4.80327e-140	3.72812e-143	8.55566e-147	1.95067e-151	7.96361e-153	2.72937e-154	1.06142e-151	3.40389e-150	4.98586e-151	2.24996e-152	1.29999e-151	5.88852e-154	8.14162e-151	2.42516e-150	3.9239e-149	1.41248e-154	7.56714e-159
0	4.50212e-10	2.77799e-16	3.12832e-23	6.66506e-31	1.37363e-36	1.02769e-41	1.643e-49	3.99349e-54	7.55773e-59	7.61524e-62	9.28438e-67	9.7048e-72	6.57166e-74	5.00829e-79	4.4381e-83	4.23931e-86	4.54704e-87	7.13261e-92	9.8592e-97	1.37231e-100	4.35249e-106	4.08931e-111	1.46244e-113	4.90243e-114	3.71704e-115	7.15567e-118	1.22866e-122	1.85259e-127	2.38602e-129	2.56338e-131	2.73191e-136	2.22768e-138	4.31086e-139	8.33213e-142	1.56361e-145	8.59196e-150	9.04041e-151	7.86117e-152	9.68619e-150	2.86341e-148	3.73276e-149	4.1315e-150	2.17916e-149	2.35112e-151	3.03854e-148	3.15466e-148	1.85239e-147	1.47326e-152	6.85348e-157
0	2.09276e-10	3.94912e-16	1.16869e-22	6.54944e-30	3.46568e-35	6.43898e-40	2.76027e-47	3.80195e-52	4.30824e-57	2.72396e-60	5.4182e-66	1.46951e-70	2.63925e-72	5.03306e-77	3.06766e-81	7.37903e-84	5.69491e-85	6.41261e-90	6.37801e-95	2.21108e-98	5.06255e-104	1.17968e-108	9.42487e-112	2.54095e-112	4.84415e-114	2.36773e-116	9.83483e-121	3.6084e-125	1.18447e-127	3.33845e-130	8.55554e-135	1.79425e-136	2.9531e-137	1.42485e-139	6.5536e-143	2.90455e-147	2.59665e-148	1.93182e-149	7.44377e-148	2.0316e-146	2.34959e-147	6.45524e-148	1.13267e-147	1.07767e-149	1.37006e-146	1.31954e-146	7.3304e-146	1.29316e-150	5.17578e-155
0	5.91275e-10	2.69787e-15	2.01727e-21	2.99117e-28	8.45156e-34	8.96876e-39	2.22256e-46	8.06507e-51	2.34891e-55	9.28321e-59	4.66974e-64	8.14508e-69	9.94536e-71	4.74632e-75	7.20742e-79	1.19796e-81	6.63248e-83	1.81944e-87	4.42969e-92	3.73783e-95	1.82661e-101	1.055e-105	1.82799e-109	1.16077e-110	5.70372e-112	2.18221e-114	2.20929e-118	1.98301e-122	5.1045e-125	3.57762e-127	7.13121e-132	3.74203e-133	1.52095e-133	1.78598e-135	6.62296e-139	2.37507e-143	1.73507e-144	3.16044e-145	3.45572e-144	2.28036e-142	6.25537e-143	5.20584e-144	7.84648e-144	2.34985e-146	3.72577e-144	8.65825e-144	1.66847e-143	2.51558e-148	2.30634e-152
0	2.54498e-10	3.77518e-15	7.32929e-21	2.79238e-27	4.42901e-33	1.21296e-37	7.7339e-45	7.06073e-49	1.22567e-53	1.82903e-58	5.81208e-64	2.68345e-68	9.28729e-70	7.95697e-75	8.56131e-79	3.91321e-81	1.72946e-82	3.34885e-87	5.76028e-92	1.28011e-94	1.45396e-100	2.11253e-104	9.29217e-108	1.38278e-109	5.53348e-111	1.68167e-113	1.29055e-117	2.69149e-122	5.62676e-125	3.28524e-127	1.57287e-131	2.25816e-132	8.12572e-133	2.4763e-134	7.3804e-138	2.06438e-142	4.00867e-143	1.92433e-143	1.91809e-142	3.39145e-140	2.31703e-140	5.9822e-142	8.1569e-142	5.8263e-144	8.62626e-142	1.82904e-141	1.22024e-141	1.54084e-146	1.65221e-151
0	7.26036e-10	5.16698e-15	2.62283e-20	2.55085e-26	1.02499e-31	3.64161e-37	5.76346e-44	1.3872e-47	6.12478e-52	5.59347e-57	4.50876e-62	3.21093e-67	3.04231e-68	6.51334e-73	1.75949e-76	1.98551e-78	2.08718e-79	9.85345e-84	4.15397e-88	6.35554e-91	1.81149e-96	6.40395e-100	5.84687e-104	2.08669e-105	5.97689e-107	1.26178e-110	2.37315e-114	3.71213e-119	1.92932e-121	2.77833e-123	1.02186e-127	3.59963e-129	3.2486e-129	2.56338e-131	6.07076e-135	4.1384e-139	6.62224e-140	2.6585e-140	2.27264e-139	3.53107e-137	2.08314e-137	1.29826e-138	4.27292e-138	2.61291e-140	9.22251e-138	4.5396e-137	6.93832e-137	7.80272e-142	1.99956e-146
0	2.04256e-09	3.46031e-14	4.20415e-19	2.28108e-25	5.11874e-31	4.63897e-36	4.0959e-43	2.61717e-46	2.93275e-50	6.72243e-55	1.35813e-59	5.9799e-65	1.3697e-65	1.90614e-70	8.98211e-75	7.11943e-77	5.53028e-78	6.37582e-82	6.56634e-86	2.47939e-88	1.72092e-93	1.48989e-96	9.77241e-101	8.49758e-102	1.77794e-103	2.79001e-107	3.92019e-111	4.56299e-116	5.53309e-119	2.02257e-120	5.62676e-125	4.91588e-127	1.1722e-126	7.43903e-129	1.38542e-132	7.35947e-137	3.06674e-137	3.42541e-138	8.75903e-138	3.76948e-135	1.96603e-135	1.066e-136	1.13892e-136	5.99385e-139	7.64732e-137	3.60671e-136	1.39498e-135	1.27041e-140	7.25006e-145
0	8.18201e-10	8.97336e-15	3.20979e-19	8.98554e-26	1.1006e-31	2.77137e-36	5.82275e-43	2.42566e-46	7.53789e-50	4.48862e-54	5.59457e-59	6.21423e-64	3.98623e-64	3.57087e-69	1.10389e-73	2.33444e-75	4.72048e-76	1.3288e-79	9.53103e-84	8.90679e-86	4.32888e-91	9.26248e-94	1.48743e-97	3.14181e-98	1.46304e-100	5.57365e-104	1.90586e-107	5.4444e-112	1.6104e-114	4.37563e-116	2.86304e-121	6.18523e-123	1.15083e-123	1.81255e-125	8.25666e-129	1.07686e-132	1.10411e-132	9.82898e-134	6.05032e-133	8.38759e-132	1.28585e-132	1.70424e-133	1.5767e-133	1.98346e-135	8.10491e-134	4.5866e-134	1.63651e-133	3.31654e-138	4.34548e-142
0	2.79729e-10	1.13184e-14	1.09764e-18	1.57014e-25	4.98981e-31	6.94943e-36	3.65491e-42	9.033e-46	1.74125e-49	1.45496e-54	1.08622e-59	3.16813e-64	6.98582e-64	1.54406e-68	7.67581e-74	4.85489e-75	2.1689e-76	1.57195e-79	7.71735e-84	1.99551e-85	2.2566e-90	3.595e-93	1.44035e-96	2.47368e-97	7.79945e-101	7.45661e-104	6.36322e-107	4.33326e-111	2.98221e-114	2.21022e-115	3.36068e-120	1.93334e-121	9.66262e-122	1.22909e-123	1.37872e-126	4.34566e-131	1.21621e-130	2.94783e-132	5.00366e-131	1.86254e-129	2.86075e-131	1.14611e-132	2.81013e-132	3.03659e-134	4.30418e-133	6.27614e-133	2.12239e-132	3.4153e-137	1.01711e-140
0	8.21614e-10	7.80872e-14	1.70922e-17	6.63834e-24	1.09048e-29	3.80858e-34	5.22703e-40	3.07529e-43	3.21988e-47	6.77099e-52	1.27736e-56	2.16145e-61	6.83979e-62	9.43328e-67	2.88442e-72	4.90674e-73	1.51241e-74	7.48689e-78	9.03527e-82	1.67193e-83	4.5714e-88	5.1467e-91	5.13764e-94	2.23962e-94	5.07536e-98	1.19593e-100	7.45661e-104	1.24427e-107	2.11639e-110	3.85065e-111	4.37789e-116	1.89776e-117	7.28401e-118	2.27603e-119	1.97487e-122	1.4999e-127	1.07185e-126	6.42139e-128	8.78189e-127	3.4379e-127	4.40574e-129	4.41322e-130	1.13098e-130	1.03686e-132	1.38825e-131	1.86167e-131	2.1191e-131	7.46442e-136	5.15473e-139
0	2.38324e-09	5.21688e-13	2.52274e-16	5.53729e-23	2.31418e-28	1.99936e-32	7.05965e-38	2.19103e-41	5.64617e-45	2.94743e-49	1.38376e-53	3.22006e-59	6.30553e-60	2.15748e-64	1.65022e-69	6.81122e-70	4.93786e-71	4.39314e-75	1.29878e-78	5.77664e-80	3.8797e-84	1.05041e-86	7.20767e-90	2.13596e-90	1.17345e-93	6.60376e-96	2.97286e-99	1.21353e-102	1.49687e-105	1.95572e-106	1.67579e-111	1.75614e-112	1.58702e-112	3.71688e-114	7.87123e-118	4.46282e-124	2.61134e-123	1.25937e-124	4.76189e-124	4.74269e-124	4.98321e-126	1.40832e-127	3.10758e-128	6.98759e-130	8.38037e-129	9.93716e-129	1.00571e-128	8.13283e-133	1.33576e-135
0	6.82574e-09	6.53103e-13	8.36086e-16	4.52975e-22	4.77068e-27	1.00531e-30	8.99993e-36	6.57567e-39	3.96155e-42	4.9906e-46	5.67982e-50	3.46586e-55	8.72067e-57	7.35299e-61	3.56195e-66	2.30029e-67	1.10432e-68	2.39155e-72	1.7248e-75	1.832e-76	2.99306e-80	1.92541e-82	9.13472e-86	6.21373e-86	2.43439e-89	9.73282e-92	1.05622e-94	1.04281e-97	9.36709e-101	2.85639e-101	6.14197e-106	1.35438e-108	9.40121e-109	5.36724e-110	8.71329e-114	3.7031e-120	1.73086e-119	6.61726e-121	6.29859e-120	1.68394e-120	4.32086e-122	3.32868e-124	6.16527e-125	3.40349e-126	3.52591e-125	1.02745e-124	2.50989e-124	1.70057e-128	6.70473e-131
0	2.07121e-09	7.89073e-13	6.10842e-16	7.41862e-22	1.98212e-26	2.31876e-30	1.0858e-35	2.21648e-38	8.13604e-42	2.61845e-45	1.78413e-49	2.60463e-54	1.80546e-55	3.75846e-59	4.41615e-64	1.8773e-65	2.29426e-66	8.73625e-71	1.57155e-73	1.19888e-74	1.32019e-78	6.0836e-81	7.08564e-84	1.26915e-83	1.03219e-87	8.93018e-91	7.0499e-94	1.72472e-96	3.33328e-100	8.61789e-101	1.24758e-105	7.00892e-108	4.23103e-108	6.46825e-109	2.48537e-112	2.28874e-118	2.90024e-118	9.13394e-120	2.52323e-118	1.78464e-118	3.77812e-120	7.22434e-122	1.14068e-122	1.58937e-123	1.47677e-122	1.1053e-121	6.76549e-121	1.06646e-124	1.0097e-126
0	1.69273e-11	1.4102e-13	1.43517e-17	3.673e-23	2.85628e-27	3.56373e-32	4.06636e-37	2.9737e-39	3.17205e-42	6.21434e-46	2.4182e-50	8.57681e-55	1.97461e-55	2.53018e-59	1.64639e-64	5.4e-66	1.37474e-67	3.08173e-72	3.95217e-75	9.88453e-76	2.61719e-79	3.31815e-81	9.97895e-84	1.57151e-83	2.97858e-87	6.42568e-90	3.595e-93	1.83798e-96	8.57875e-100	6.40395e-100	2.11253e-104	8.98047e-107	4.0138e-108	5.25716e-109	4.88608e-112	9.43347e-118	3.55938e-117	2.76216e-119	2.40248e-117	4.73981e-117	8.23072e-119	4.02567e-120	5.43702e-121	1.97873e-121	1.68221e-120	3.37887e-119	2.26404e-119	8.08835e-123	1.86732e-124
0	5.43299e-11	1.0084e-12	6.97948e-18	4.60419e-23	1.01678e-26	3.31604e-31	9.8432e-36	1.86469e-37	4.91062e-40	5.23476e-44	5.11021e-48	4.56605e-52	5.87445e-53	1.86288e-56	7.15623e-62	5.87356e-63	3.61876e-64	2.02611e-68	6.3126e-71	3.57219e-71	2.30924e-74	6.72932e-76	4.73607e-78	1.52798e-77	7.12141e-81	3.58987e-83	4.85882e-86	6.05028e-89	2.03141e-92	9.39716e-93	2.3905e-97	2.41667e-99	2.21446e-101	6.61098e-102	1.50945e-104	8.0257e-110	6.45874e-109	3.6913e-111	2.05664e-110	2.93099e-110	3.92097e-112	4.53547e-113	4.69293e-114	1.44522e-115	9.65904e-115	4.47604e-113	6.92053e-113	6.05828e-116	1.15619e-117
0	1.7299e-10	6.99263e-12	1.24421e-16	2.12526e-21	1.09594e-24	1.65268e-29	1.25143e-33	5.39964e-35	3.25109e-37	8.45794e-41	2.02543e-44	4.46593e-48	1.1524e-48	8.69124e-52	9.15441e-57	2.41572e-59	8.813e-61	1.21946e-64	9.10441e-67	8.43942e-68	3.57219e-71	2.53249e-72	3.33551e-75	7.81334e-75	2.50784e-78	3.09441e-80	1.01221e-82	8.90679e-86	7.22691e-89	8.28649e-89	5.09823e-93	1.25681e-94	2.79531e-96	6.06242e-97	3.36319e-99	1.35632e-104	2.48362e-104	1.0759e-106	1.49106e-105	5.13819e-105	1.65749e-106	1.4958e-107	3.69457e-108	2.71719e-109	1.40357e-108	1.74792e-107	7.69011e-108	1.60548e-110	2.54915e-112
0	5.46484e-10	4.69625e-11	3.52297e-16	2.49253e-21	3.76248e-24	1.44256e-28	2.83798e-32	3.12796e-33	4.51816e-35	6.53674e-39	8.7594e-43	4.78695e-46	3.04841e-46	3.4254e-50	8.50245e-55	5.64112e-57	8.2496e-60	2.75651e-63	5.38159e-65	1.31733e-65	3.58286e-69	3.41126e-72	1.13131e-74	2.26422e-74	4.73077e-78	1.54281e-79	3.57466e-82	7.65074e-85	1.19001e-88	3.42296e-89	4.64812e-93	8.94719e-95	1.55909e-96	9.8592e-97	4.11776e-99	3.39464e-104	5.62718e-104	6.19666e-106	2.49921e-105	2.5274e-105	6.73015e-107	1.64101e-108	3.66697e-109	7.46615e-111	4.02137e-110	1.95133e-110	8.4001e-111	1.32594e-113	5.30899e-115
0	1.713e-09	5.12495e-11	9.68002e-16	2.55586e-21	1.21058e-23	3.22913e-29	3.09165e-33	1.47661e-33	6.68891e-35	2.37765e-38	7.84529e-42	2.40144e-45	4.60073e-45	1.2323e-48	1.69073e-53	2.94821e-55	2.62909e-58	2.17011e-61	4.00181e-65	3.09916e-65	3.13364e-70	1.89301e-73	1.72372e-75	1.22564e-74	5.9828e-78	5.47856e-79	3.21361e-81	1.73248e-83	6.37879e-87	1.42302e-87	4.56974e-91	1.78359e-93	8.29324e-95	4.26688e-95	1.29567e-97	6.5943e-103	7.65854e-104	5.18413e-107	6.0353e-107	1.99521e-106	1.45262e-107	9.5539e-109	1.87369e-109	1.00796e-110	1.68704e-109	7.31782e-110	8.75946e-110	3.28892e-112	3.3998e-113
0	5.32853e-09	3.41809e-10	1.67121e-14	1.22553e-19	1.2609e-21	9.48281e-27	2.27109e-30	1.98338e-30	1.76157e-31	1.49952e-34	1.19385e-37	2.05108e-41	7.21437e-41	4.73933e-44	1.7823e-48	6.62945e-50	3.55861e-53	7.0729e-56	3.30402e-59	1.30527e-59	3.61876e-64	2.13875e-69	4.82538e-71	7.97944e-70	9.63411e-73	5.59203e-74	1.58718e-77	5.75736e-80	5.22104e-83	2.22877e-84	1.75523e-87	4.71854e-90	5.71648e-91	1.71184e-92	1.31277e-94	1.5396e-99	1.34112e-100	2.27956e-103	2.07648e-103	1.60315e-103	9.09608e-105	1.59454e-105	8.36865e-106	1.06367e-107	1.47816e-107	1.59831e-109	1.76943e-109	5.07872e-112	4.51318e-113
0	1.64501e-08	2.20281e-09	2.73826e-13	5.49484e-18	2.22707e-20	4.31255e-25	2.61544e-28	1.0351e-28	2.16027e-29	2.32678e-33	1.0213e-36	4.19319e-40	4.09729e-39	6.39315e-42	1.37133e-46	3.20369e-48	4.13257e-51	2.01556e-53	2.28209e-56	5.84578e-57	3.82386e-61	5.4e-66	3.07613e-67	3.32389e-66	9.808e-69	1.38761e-69	9.6979e-73	8.61873e-75	1.93929e-77	1.98551e-78	3.91321e-81	1.96914e-84	5.81141e-85	4.23931e-86	8.00222e-88	2.51122e-92	5.2701e-93	2.28048e-95	1.37722e-95	7.2339e-96	9.9263e-97	1.23584e-97	1.40141e-98	4.42751e-100	1.44331e-99	3.87305e-101	3.12628e-101	2.27669e-103	1.54961e-104
0	5.04064e-08	1.36873e-08	4.24348e-12	2.29393e-16	6.76958e-20	3.14787e-24	1.32557e-28	2.09712e-28	1.34106e-28	3.33671e-32	7.64611e-36	7.67618e-39	1.26355e-38	4.7989e-41	2.21673e-45	7.58909e-48	2.42511e-50	7.24245e-53	2.02289e-55	3.74038e-56	5.39653e-60	1.64639e-64	3.53642e-67	8.82555e-67	6.66821e-69	2.86316e-69	3.05912e-73	1.86133e-75	1.05529e-77	2.17598e-79	2.74704e-82	8.18947e-86	2.09226e-86	4.65367e-87	6.51082e-89	4.10164e-93	7.24648e-94	2.17154e-96	3.19017e-97	4.20312e-98	4.99275e-99	5.37149e-100	5.25461e-101	4.68966e-102	1.58844e-101	3.40073e-103	2.65602e-103	4.88548e-105	2.80959e-106
0	1.53321e-07	2.40094e-09	2.90185e-13	3.45104e-17	2.84579e-20	3.13722e-24	4.3447e-29	5.92292e-29	6.10254e-30	6.43092e-34	6.11937e-38	3.03585e-41	2.92493e-40	6.49308e-43	5.67211e-47	1.12276e-49	1.01083e-51	8.29397e-54	1.33517e-56	4.33457e-58	1.32912e-61	7.93157e-66	9.79363e-69	1.07674e-67	2.29228e-69	3.37748e-69	7.9232e-73	1.29767e-74	1.96173e-76	1.12213e-77	3.55874e-80	6.25332e-84	1.18909e-84	7.87244e-85	2.95998e-86	4.37628e-90	5.67339e-91	1.13338e-93	1.24565e-94	4.70996e-95	1.57327e-95	4.67737e-96	1.24574e-96	2.98908e-97	2.78567e-96	4.46226e-98	7.96334e-99	9.34459e-102	4.2204e-103
0	4.62977e-07	2.18328e-10	7.72776e-14	2.52567e-17	6.3537e-20	1.81439e-23	6.15895e-28	4.28432e-28	1.33121e-28	3.42274e-32	8.12495e-36	1.03907e-38	5.23448e-38	5.94389e-41	1.25503e-44	1.25769e-47	3.04673e-49	6.58258e-51	5.6146e-54	1.0453e-55	7.95418e-59	1.15892e-62	7.61707e-66	2.61525e-66	1.60406e-67	7.57949e-67	4.29325e-70	1.90638e-71	1.80459e-73	1.59721e-75	3.09745e-78	1.29869e-81	1.75417e-82	3.62093e-82	9.3439e-84	7.9429e-88	3.06064e-88	1.58697e-90	1.2573e-91	1.4155e-91	9.21507e-93	2.11809e-93	4.39904e-94	3.0757e-94	2.49249e-93	2.93625e-95	1.4794e-95	4.31031e-98	5.28816e-99
0	1.38803e-06	1.21282e-10	1.47261e-13	1.39091e-16	9.95057e-19	7.49539e-22	6.74899e-26	2.63621e-27	2.67439e-27	1.69373e-30	1.6639e-34	9.16427e-38	1.695e-36	4.83053e-39	2.48499e-42	1.18708e-45	2.8798e-48	6.58802e-51	1.42054e-53	1.5348e-55	5.5173e-59	1.83153e-62	3.09513e-65	3.8677e-65	1.49829e-66	5.79323e-66	7.97359e-69	1.05989e-69	2.76248e-71	3.24587e-74	3.55889e-77	3.63712e-80	7.51567e-82	5.82328e-81	4.36878e-82	8.43571e-86	1.04688e-85	3.42711e-88	8.13369e-89	7.13674e-89	1.3477e-89	5.77817e-91	9.16227e-92	2.00823e-91	5.31846e-90	1.65951e-91	6.60721e-92	1.33541e-94	4.64331e-95
0	4.13201e-06	9.82946e-10	2.98116e-12	7.06895e-15	1.16503e-16	2.23051e-19	5.64042e-23	7.11515e-25	2.86854e-25	4.58989e-28	1.16209e-31	2.63327e-35	4.61258e-35	3.40517e-37	7.66787e-41	9.06719e-44	5.84827e-46	3.5446e-48	2.02204e-50	5.93793e-52	5.50753e-55	4.78231e-58	2.16747e-60	7.3637e-60	7.48308e-61	1.53675e-60	5.53918e-63	8.8662e-65	6.14537e-66	4.0885e-69	1.18005e-71	6.77242e-75	8.19405e-77	4.217e-76	8.84211e-77	9.7648e-81	8.15536e-81	1.62041e-83	2.60071e-84	6.90207e-84	3.72541e-84	1.07482e-85	4.82088e-86	3.02768e-85	2.25396e-83	1.86245e-84	1.44423e-85	2.04459e-88	1.95793e-88
0	1.22148e-05	7.79626e-09	5.77294e-11	3.7499e-14	1.76969e-15	8.74798e-18	5.74364e-21	1.83182e-22	2.95623e-23	1.19002e-25	1.2317e-29	6.97198e-33	3.42274e-32	1.15751e-34	6.44657e-38	1.96941e-40	5.72386e-43	1.5811e-45	2.45324e-47	2.01298e-48	4.84498e-51	1.10398e-53	2.3793e-56	8.51807e-57	2.56493e-57	1.60518e-56	3.097e-59	1.34406e-60	5.44948e-62	9.15571e-65	6.98393e-67	1.0396e-69	3.45944e-71	5.14308e-70	6.57001e-71	1.88286e-74	4.387e-74	2.34955e-76	1.0228e-76	4.00327e-77	5.90705e-77	4.58104e-78	1.35462e-78	5.76034e-78	1.12248e-75	2.41183e-76	9.59545e-79	9.42108e-82	4.70316e-83
0	3.5861e-05	6.0434e-08	1.06459e-09	1.84161e-12	1.87194e-13	2.23589e-15	3.9875e-18	2.78771e-19	8.87642e-20	8.8648e-22	2.86854e-25	4.57565e-28	3.63421e-27	6.10254e-30	9.41569e-33	1.34037e-35	1.01454e-37	7.35067e-40	2.8435e-41	1.02876e-42	6.55593e-45	7.25995e-48	7.42387e-51	4.07347e-53	6.75637e-54	2.7342e-53	1.34095e-55	1.6385e-56	1.84032e-57	1.59916e-60	6.5225e-63	2.51769e-65	2.40035e-66	1.1434e-64	4.08161e-65	3.02296e-68	4.44444e-68	6.39353e-70	3.94618e-71	1.01821e-71	4.45487e-71	9.53556e-72	1.90301e-72	2.31564e-71	3.33355e-69	1.8998e-69	1.97289e-71	5.11521e-74	6.83266e-75
0	0.000104572	4.56991e-07	1.85827e-08	8.39644e-11	1.76099e-11	4.92349e-13	2.33757e-15	6.25211e-17	4.31216e-17	2.0841e-19	1.70718e-22	6.94676e-25	2.44291e-24	1.01775e-26	3.96896e-29	1.45255e-31	2.81159e-33	5.23274e-35	1.68548e-37	1.61051e-38	2.662e-40	7.68333e-43	2.0803e-45	3.05266e-47	7.44988e-50	1.78067e-49	2.29567e-51	8.05756e-52	2.53257e-52	5.67165e-55	6.18883e-57	6.45279e-59	1.70583e-59	9.78169e-59	4.41383e-60	8.24671e-63	7.80975e-63	6.49255e-65	1.14728e-65	8.67645e-66	2.61224e-65	8.44994e-67	1.13878e-67	4.55274e-66	2.11606e-63	3.31369e-63	2.33888e-65	1.55121e-67	1.46959e-68
0	0.000302937	3.36223e-06	3.04431e-07	3.5127e-09	2.60639e-10	3.02868e-12	3.4218e-14	2.33757e-15	8.05406e-16	9.03594e-18	1.68172e-20	2.65858e-23	3.04122e-22	3.02844e-24	2.87921e-26	2.61544e-28	1.29933e-29	1.10273e-31	8.9363e-34	4.05435e-35	3.05556e-37	2.19653e-39	2.42892e-42	9.84469e-44	6.13472e-46	4.8832e-45	1.70075e-46	1.72435e-46	5.49034e-48	3.11341e-50	1.67038e-52	4.75194e-54	3.81931e-54	6.89262e-53	8.54612e-54	4.21744e-56	2.36241e-56	1.08907e-58	5.55016e-59	5.524e-60	1.13271e-59	2.21168e-61	1.90628e-62	6.15304e-61	6.2911e-59	7.56636e-59	1.33111e-60	5.4476e-63	1.46053e-63
0	0.000872139	1.74548e-06	3.3648e-09	1.66928e-10	6.87696e-11	2.03904e-12	5.85931e-14	1.24789e-14	2.23589e-15	5.86887e-17	2.23051e-19	7.49539e-22	5.72183e-21	2.14115e-23	7.14801e-26	2.14663e-28	5.83808e-31	1.44574e-33	2.91923e-35	4.73122e-36	8.87457e-38	1.94213e-40	3.9003e-43	5.73206e-44	9.31475e-46	9.54702e-46	1.1013e-46	8.46339e-47	1.20776e-48	1.65737e-50	2.18561e-52	1.96721e-53	7.46156e-53	2.26592e-52	9.80054e-53	1.1543e-54	4.50481e-55	4.97278e-57	1.76135e-57	1.81722e-59	1.78865e-58	9.65048e-60	2.6776e-60	4.54941e-58	5.13091e-56	4.87147e-56	2.20516e-57	2.12957e-59	4.03743e-60
0	0.00249744	1.42646e-05	7.91425e-08	9.4951e-09	7.91792e-09	6.87696e-11	5.19008e-12	3.7486e-13	1.87194e-13	1.23523e-14	1.16503e-16	9.95057e-19	1.90245e-17	1.88212e-19	1.69137e-21	1.39043e-23	1.05161e-25	7.35144e-28	4.06808e-29	2.18104e-30	1.1335e-31	7.00601e-34	4.03282e-36	1.95338e-37	9.14604e-39	3.44005e-39	1.49445e-40	3.65865e-40	1.48249e-41	5.82231e-43	2.21536e-44	1.09785e-46	2.91133e-47	5.01733e-47	1.13719e-47	3.70903e-49	4.97607e-49	1.5343e-50	2.89779e-51	1.3124e-53	9.00626e-53	1.48676e-53	1.37091e-53	9.61399e-51	1.65063e-49	4.9108e-49	6.22706e-50	3.43168e-52	8.50841e-54
0	0.00712995	0.000115079	1.82532e-06	5.06986e-07	7.88365e-07	1.98664e-08	3.5127e-09	5.97754e-10	5.65391e-10	8.88999e-11	2.52108e-12	6.5275e-14	3.15692e-13	8.87041e-15	2.29393e-16	5.49484e-18	1.22553e-19	2.55586e-21	3.67802e-22	7.17494e-24	9.99212e-25	1.82452e-26	3.14209e-28	4.19106e-29	5.4211e-30	5.0225e-30	6.04294e-31	3.12696e-30	3.52054e-31	3.87087e-32	4.1558e-33	6.84868e-35	7.02527e-36	4.44849e-36	4.33224e-37	4.11461e-38	1.3701e-37	1.24022e-38	1.09446e-39	1.58493e-41	4.56013e-41	2.10852e-41	1.68806e-42	5.44143e-40	2.11454e-40	3.80521e-40	2.88833e-41	4.36806e-43	3.09944e-44
0	0.0204266	0.000917276	4.12921e-05	2.4916e-05	1.13191e-05	6.86688e-07	3.04431e-07	1.24708e-07	2.44393e-07	8.76575e-08	6.70517e-09	4.75946e-10	8.4717e-10	6.19387e-11	4.24348e-12	2.73826e-13	1.67121e-14	9.68002e-16	3.52297e-16	1.96178e-17	6.97948e-18	3.73269e-19	1.90658e-20	6.64884e-21	2.24876e-21	1.10567e-22	3.63766e-23	1.16407e-23	3.62941e-24	1.10406e-24	3.28047e-25	1.52294e-26	4.39521e-27	1.23964e-27	5.42505e-29	1.48316e-29	3.96346e-30	1.03575e-30	2.64777e-31	1.06283e-32	1.62145e-32	2.2911e-32	5.34357e-33	1.97284e-31	2.2357e-31	1.15982e-30	2.48649e-31	1.08411e-32	2.23292e-33
0	0	0	0	0.000115079	0.000164769	2.39762e-05	2.68298e-05	2.51954e-05	2.14858e-05	1.7251e-05	3.20013e-06	5.64194e-07	4.68342e-07	8.17806e-08	1.36873e-08	2.20281e-09	3.41809e-10	5.12495e-11	4.69625e-11	6.99263e-12	1.0084e-12	1.4102e-13	1.91447e-14	2.52543e-15	3.23945e-16	4.04336e-17	4.91345e-18	4.98066e-18	5.98903e-19	7.01185e-20	6.85573e-20	7.91645e-21	7.39114e-21	6.55758e-21	7.51652e-22	6.42547e-22	7.2157e-23	5.95545e-23	6.53922e-24	6.9792e-25	5.59221e-25	2.99482e-24	3.22596e-25	9.36936e-24	3.57305e-23	1.22102e-22	1.43758e-23	1.63874e-24	1.00619e-24
0	0	0	0	0.00712995	0.00249744	0.000872139	0.000302937	0.00100153	0.0020641	0.000859161	0.00034975	0.000139525	5.46381e-05	2.10331e-05	7.96848e-06	2.97389e-06	1.09418e-06	3.97138e-07	1.42269e-07	5.03248e-08	1.75837e-08	6.07049e-09	2.07121e-09	6.98547e-10	2.3292e-10	7.67911e-11	2.5035e-11	9.40693e-11	3.12505e-11	1.02567e-11	3.26124e-11	1.08552e-11	3.56733e-12	1.15753e-12	3.70873e-13	1.0984e-12	3.5512e-13	1.13304e-13	3.56762e-14	1.10861e-14	3.11139e-14	7.82132e-14	2.48492e-14	5.79607e-14	1.2509e-13	4.0407e-14	1.28574e-14	4.02995e-15	1.24418e-15
0	0	0	0	0	0	0	0	0	0	0	0	0	0	0	0	0	0	0	0	0	0	0	0	0	0	0	0	0	0	0	0	0	0	0	0	0	0	0	0	0	0	0	0	0	0	0	0	0	0
[truncated: 134 more columns]

## Sheet: Figure_1b_dlPFC
V1	V2	V3	V4	V5	V6	V7	V8	V9	V10	V11	V12	V13	V14	V15	V16	V17	V18	V19	V20	V21	V22	V23	V24	V25	V26	V27	V28	V29	V30	V31	V32	V33	V34	V35	V36	V37	V38	V39	V40	V41	V42	V43	V44	V45	V46	V47	V48	V49	V50
0	0	0	0	0	0	0	0	0	0	0	0	0	0	0	0	0	0	0	0	0	0	0	0	0	0	0	0	0	0	0	0	0	0	0	0	0	0	0	0	0	0	0	0	0	0	0	0	0	0
0	0.193102	2.34966	4.21924	4.20962	3.73412	3.37986	3.55308	3.73665	3.49643	4.12643	6.20272	6.89508	8.12928	7.2892	7.50024	7.71953	7.46106	7.69668	9.94744	11.2683	10.9786	10.7101	10.9804	11.7904	12.0776	11.8385	12.1402	14.0976	15.5785	15.3329	14.5332	14.8831	15.818	15.6112	15.9899	16.9678	16.7779	16.0188	15.2886	16.2675	16.1155	16.5453	15.8358	16.8518	17.3098	17.1875	17.0724	16.9642	16.8628
0	3.66153	8.22692	9.89718	10.9889	10.281	12.1669	11.6911	11.3444	11.0906	11.4137	14.3898	15.2665	17.8348	16.5405	18.5752	20.0992	20.5241	21.532	23.7082	25.3558	25.2733	25.798	27.5149	30.4901	30.4689	30.474	30.5036	32.3692	34.2861	34.3655	33.8491	33.9733	35.352	36.1374	36.9462	39.0627	38.6362	38.8735	38.4888	39.4047	39.6983	42.6468	43.6617	44.7075	45.0934	45.5001	45.2336	44.9856	44.7555
0	4.89083	10.6126	12.1802	13.2929	14.5416	20.2156	22.1602	22.9098	24.3595	27.7228	31.1637	32.1174	35.6737	35.4502	37.8229	41.5438	40.8067	42.6867	47.8828	49.8814	49.2739	50.0397	52.165	55.0144	55.9065	56.8411	57.1458	59.5113	61.2536	60.9915	60.773	61.2693	62.4792	63.0479	63.6518	66.3563	66.3419	67.0551	67.8036	68.5878	68.0052	70.9752	71.873	74.9937	75.9847	76.2729	78.8453	78.4507	78.0875
0	6.13239	15.2717	17.9608	20.8907	23.9583	29.8041	33.046	33.728	34.5634	39.995	42.2647	45.9152	50.3134	50.8179	54.6967	57.9958	60.7013	64.1567	73.2774	74.8292	75.0457	75.3433	76.4093	80.3384	80.8276	81.3822	83.3996	86.9021	88.3442	89.1313	89.2623	90.1619	92.5498	92.1241	93.1856	96.4754	97.653	98.8856	100.915	102.264	101.425	103.624	105.136	109.791	110.671	110.821	113.385	112.051	110.767
0	7.39197	19.2825	24.6371	30.2023	32.4011	39.6586	41.4792	42.1611	43.0476	49.2359	50.3136	54.0797	60.561	61.8814	65.9206	71.3918	74.2883	78.6231	87.9239	89.7048	90.1792	92.831	98.3872	101.937	103.432	103.582	105.235	109.832	112.368	115.72	117.695	118.276	119.664	121.864	123.399	128.012	128.95	129.957	131.033	132.177	132.623	135.444	136.8	143.77	144.501	143.689	146.976	146.282	144.835
0	12.3531	24.9679	32.2859	36.1571	38.2593	46.1953	48.7096	52.1054	52.3474	59.3222	63.1135	65.6991	77.7703	79.17	84.0891	89.8166	93.5978	99.5789	108.558	114.15	114.091	117.739	125.874	129.772	130.828	131.256	132.52	137.56	141.243	145.794	148.198	149.943	152.543	156.012	158.82	163.296	164.752	164.727	167.148	167.29	167.515	169.406	169.791	177.524	178.085	177.906	181.104	180.252	178.646
0	12.1379	26.0214	31.7757	35.7877	38.7792	50.7809	56.7889	59.541	59.8633	66.2849	72.1828	76.8845	89.8327	94.1121	100.6	105.842	109.82	116.738	125.979	134.732	134.155	137.35	150.248	154.463	154.314	156.533	157.383	161.327	165.397	168.841	170.89	173.049	178.374	182.307	185.591	192.148	194.113	196.188	200.784	203.094	203.077	203.97	204.961	211.822	213.869	213.51	217.453	216.434	213.818
0	12.7441	29.5168	41.1486	48.4821	52.5058	65.5173	76.5976	85.6785	85.4325	93.4334	100.179	105.665	118.61	122.976	128.99	137.398	141.543	147.339	157.808	166.254	164.246	166.204	179.677	183.45	184.306	187.611	188.001	191.587	194.547	199.184	202.421	205.794	212.444	216.111	219.125	230.345	232.86	235.509	239.95	241.216	241.772	243.281	245.752	252.605	255.374	254.826	258.716	256.653	252.972
0	15.6215	37.168	50.9385	57.9383	63.1962	77.0456	88.1517	100.284	99.1206	108.676	116.238	122.539	137.224	142.432	151.605	160.246	165.303	173.599	183.656	191.631	190.517	194.23	206.634	209.924	212.612	217.032	216.942	223.249	225.818	230.112	232.207	235.239	240.8	247.346	250.051	262.702	264.92	268.117	273.145	274.983	275.279	276.553	280.509	286.353	290.667	290.788	293.663	291.413	289.288
0	15.5262	40.0587	52.866	59.8755	65.9525	82.0122	93.126	106.782	105.737	116.103	123.037	132.392	149.43	157.028	166.365	175.94	179.659	187.39	203.042	209.698	208.053	212.029	223.921	229.063	233.62	237.585	238.614	246.067	249.794	254.485	256.984	262.025	266.451	271.856	276.641	288.98	290.876	297.086	300.989	303.383	302.568	302.741	306.436	314.583	319.528	318.569	323.856	321.424	319.129
0	15.4908	44.7262	58.9618	68.12	76.2993	93.2413	105.9	120.414	119.95	129.682	138.183	147.681	164.207	171.948	180.697	191.984	195.121	203.063	220.496	230.514	231.391	235.623	248.663	254.9	260.566	265.654	267.783	276.46	280.576	284.09	286.197	290.891	297.392	302.485	307.776	319.054	322.293	328.231	331.009	333.121	332.026	331.939	337.09	345.028	349.756	347.714	351.917	348.429	348.578
0	17.692	49.5309	62.7455	76.6014	84.6344	103.991	120.6	138.381	138.363	148.155	156.725	168.642	187.054	195.691	205.392	216.156	220.169	232.247	251.789	260.529	260.741	265.213	280.304	285.257	292.064	298.307	303.169	312.327	316.023	321.577	323.261	328.431	336.297	341.09	347.77	358.069	361.857	368.421	372.644	373.627	373.079	372.716	376.846	384.677	391.903	388.73	395.483	390.859	389.961
0	19.9622	55.3684	67.4746	82.0722	93.975	114.228	132.5	151.179	151.821	164.018	171.877	186.274	208.129	215.301	225.172	236.141	243.451	256.606	276.556	284.736	285.122	289.843	307.759	313.818	320.145	326.736	331.132	341.528	344.777	349.918	352.823	356.785	367.63	374.585	380.107	389.272	393.584	400.71	405.498	407.041	407.058	407.278	411.177	419.696	426.735	424.203	432.595	427.733	425.751
0	22.3043	62.3208	80.047	92.6457	106.003	128.834	148.007	170.961	175.284	189.951	197.722	212.329	235.457	242.652	253.481	265.471	272.922	288.03	309.323	317.738	317.381	321.504	338.273	342.974	348.799	357.395	365.455	377.159	381.609	388.014	390.477	394.04	403.774	412.965	418.162	427.071	431.065	438.798	444.181	446.296	447.763	446.811	450.49	460.649	466.639	462.944	472.122	467.003	464.815
0	24.7216	64.8564	86.0281	101.017	115.101	138.862	160.606	183.685	187.929	205.158	215.401	231.794	255.225	263.318	275.953	288.139	294.923	308.655	330.266	339.752	339.585	345.606	361.91	367.732	372.206	380.317	389.571	400.823	403.968	409.924	412.796	417.625	426.106	434.887	440.546	448.197	450.956	457.427	463.305	465.086	469.732	468.495	471.865	481.667	490.918	486.101	494.965	490.559	489.071
0	25.5669	67.4938	89.5013	102.78	124.455	150.018	173.555	197.614	203.412	223.276	236.038	253.433	275.485	285.33	297.295	308.833	318.266	333.932	356.782	365.655	366.47	372.736	389.435	396.386	401.993	411.306	420.954	432.645	435.295	442.514	445.78	451.047	458.317	466.75	472.906	480.223	483.491	492.267	497.846	499.305	504.549	502.996	506.989	517.487	525.644	519.65	529.23	523.676	523.785
0	25.6337	66.5362	91.3188	104.688	131.515	157.182	184.263	208.436	215.065	235.064	248.773	271.4	294.544	303.64	315.766	330.022	342.163	356.411	379.616	389.574	390.564	399.619	415.853	423.099	429.011	439.535	450.422	464.261	469.842	475.76	477.698	486.853	492.879	503.572	508.495	516.354	521.015	530.398	534.785	538.577	542.658	539.879	543.612	557.537	565.518	559.202	567.73	561.9	561.802
0	24.9426	67.5132	91.4861	108.419	136.207	162.841	191.776	220.45	227.895	251.476	267.827	289.833	314.093	327.584	339.844	353.442	364.925	381.997	405.595	417.521	416.92	428.823	446.313	452.984	458.33	468.366	480.511	495.665	504.242	509.687	512.868	522.509	527.248	537.593	541.24	547.859	552.151	562.093	565.243	567.806	570.668	570.247	572.792	585.538	595.06	588.471	597.665	592.504	591.265
0	25.8728	69.4856	93.5348	109.745	136.801	166.117	194.304	226.599	238.48	265.715	281.322	304.396	329.758	342.533	355.837	368.776	379.616	398.663	421.677	432.992	433.516	446.572	464.38	470.498	475.313	488.279	501.656	519.821	527.912	532.876	536.465	545.665	551.722	561.653	565.77	572.877	578.556	588.135	592.709	594.924	597.453	597.604	599.844	612.293	622.431	617.39	625.411	620.006	617.622
0	26.0388	71.542	93.9308	111.199	139.255	170.441	202.274	237.447	251.123	278.586	296.944	321.118	348.513	360.536	374.013	390.636	401.657	421.878	447.9	459.455	462.725	476.974	495.191	501.569	504.91	518.272	532.945	551.603	560.975	565.434	569.409	580.851	587.362	596.922	601.51	607.354	614.453	622.816	628.842	629.801	633.8	635.418	636.453	647.79	657.705	651.437	659.237	654.473	650.926
0	27.0228	72.7583	98.8377	119.558	147.836	179.289	210.496	246.819	265.013	292.72	312.997	337.407	364.185	375.469	392.669	412.173	428.664	447.443	476.568	486.564	490.873	504.56	523.164	533.361	537.822	551.59	566.704	588.569	601.055	604.967	607.519	617.669	624.636	635.614	639.772	645.221	653.77	662.715	668.402	668.067	671.737	673.932	675.555	686.69	695.468	688.859	696.449	690.467	687.579
0	28.8454	76.8453	107.547	129.958	158.439	191.068	224.349	261.962	282.923	311.796	330.406	356.863	384.842	398.911	417.204	439.668	459.091	479.975	510.542	520.703	524.205	538.199	555.409	565.005	567.925	583.879	599.427	620.912	632.917	639.009	641.924	651.634	659.054	669.633	673.344	678.376	686.548	694.213	700.444	700.636	705.791	710.402	712.616	724.444	733.914	727.88	736.195	730.825	728.594
0	30.7262	80.1179	112.838	137.121	168.495	202.316	239.567	279.452	304.182	334.251	354.762	380.567	408.866	423.015	442.421	466.096	483.951	504.225	534.298	544.676	549.268	564.477	581.132	591.03	595.118	610.569	625.618	646.648	659.061	667.374	669.761	681.747	689.617	699.769	704.858	710.376	717.236	725.436	733.136	734.776	740.508	745.71	746.659	760.09	768.357	761.982	770.989	764.375	763.748
0	31.8225	82.5391	115.471	140.86	174.301	210.233	247.799	287.062	312.936	349.849	369.567	395.615	427.949	441.294	460.928	484.894	505.775	528.193	557.751	569.277	574.969	591.414	608.419	617.697	622.964	640.641	657.021	678.549	692.309	700.093	701.917	712.529	720.852	732.415	737.97	744.901	751.352	761.028	768.358	770.527	776.84	785.446	788.848	801.133	811.999	805.227	814.035	806.114	805.215
0	32.1082	82.1527	117.273	142.915	177.551	216.549	252.56	293.064	320.125	356.386	376.348	403.6	436.22	450.75	470.657	493.986	513.31	538.806	570.546	583.301	590.211	607.909	624.335	633.032	637.738	658.536	675.305	696.314	711.403	720.523	722.759	733.811	743.507	754.613	758.788	767.132	775.01	784.273	791.199	792.046	798.907	807.136	810.179	824.919	835.433	828.353	835.879	829.58	828.4
0	32.4195	82.7971	119.178	146.008	180.959	219.357	254.738	298.384	325.72	361.339	382.521	413.827	448.667	467.169	486.394	511.898	532.435	557.347	589.492	604.397	611.541	629.582	645.426	653.514	658.536	683.441	699.7	723.026	736.679	746.207	746.972	758.473	766.771	779.279	782.992	791.829	802.073	813.734	821.197	822.567	830.935	838.82	841.505	855.95	866.155	859.669	867.858	860.285	858.817
0	32.7555	82.5492	121.186	151.086	188.244	228.924	264.658	307.803	334.448	369.459	389.96	422.539	460.589	479.347	500.734	529.399	553.062	577.383	608.053	623.251	630.653	649.045	667.11	676.437	682.682	708.988	723.796	748.53	762.603	771.602	773.675	785.63	793.445	807.377	811.544	821.816	833.524	844.798	855.632	856.574	864.583	873.065	876.328	890.497	899.446	892.586	900.488	894.479	891.758
0.77528	36.5771	87.2069	127.171	155.4	191.996	233.07	272.031	315.608	345.423	380.803	402.485	435.431	473.901	491.958	512.697	539.821	565.721	591.34	620.487	637.916	646.563	664.376	683.752	691.557	698.166	725.826	740.103	764.324	777.876	786.364	787.018	800.35	809.557	824.889	827.672	837.496	852.505	864.29	875.645	875.246	882.855	889.999	893.836	907.602	918.079	911.86	919.413	913.116	909.16
0.760044	36.0876	87.0764	126.484	156.09	192.139	232.643	270.069	313.977	344.189	378.968	401.074	435.323	473.16	492.581	516.545	546.875	573.137	599.121	626.728	644.532	652.631	670.829	689.652	699.743	706.771	732.95	746.712	772.248	788.1	797.033	799.089	812.87	821.613	836.469	837.899	849.137	862.752	873.155	885.001	884.24	890.507	898.186	902.59	916.855	925.97	919.488	927.603	922.004	917.791
0.745323	36.5049	87.9906	127.836	157.834	195.245	238.102	275.953	322.285	352.847	387.059	409.478	446.055	483.368	505.018	530.284	561.021	586.707	613.077	639.17	656.384	663.888	680.596	699.818	710.31	716.82	744.343	758.528	783.555	798.904	810.155	812.666	828.767	837.048	856.112	858.942	869.752	882.018	894.81	905.316	903.219	909.1	916.4	920.439	933.384	942.132	937.223	947.823	943.804	939.297
0.731086	36.0662	88.9696	128.302	160.643	200.411	245.719	284.02	329.918	361.83	400.378	424.99	461.067	497.882	519.832	545.456	575.652	604.62	629.459	655.958	672.558	680.363	697.449	718.019	728.87	735.728	762.804	779.279	804.8	820.596	832.281	833.326	848.975	858.651	881.045	885.262	899.394	911.258	923.662	932.832	933.108	938.601	945.534	950.141	962.774	972.142	968.745	980.01	975.642	969.859
0.7173	35.6539	90.0136	127.876	160.714	200.003	244.803	284.541	333.871	366.213	405.22	432.182	469.691	506.964	528.302	558.211	589.81	619.201	644.437	671.354	687.345	699.291	714.85	735.84	747.057	756.144	784.667	803.464	828.56	845.756	857.873	857.403	873.542	882.743	908.524	914.132	931.638	945.938	957.003	965.766	965.58	971.618	977.23	981.461	995.68	1003.78	999.045	1010.97	1005.3	1000.12
0.703938	37.0166	93.1469	132.457	166.651	206.457	251.856	292.108	346.099	380.826	421.352	449.607	487.626	525.409	546.022	576.353	608.408	641.2	666.824	693.183	715.355	727.527	744.364	765.77	778.233	787.596	816.706	835.96	860.655	880.24	893.732	892.568	908.265	916.955	942.431	948.476	964.653	979.511	992.079	999.462	998.795	1007.29	1014.42	1017.3	1030.27	1038.03	1033.84	1046.45	1041.34	1035.8
0.690976	37.529	93.316	138.236	172.811	215.132	260.177	300.966	356.726	391.889	431.927	459.557	498.084	538.395	559.33	593.099	624.622	658.895	686.922	714.702	736.266	746.769	762.034	786.795	800.586	810.29	839.942	858.69	883.9	904.938	918.876	919.015	937.127	946.26	971.383	975.959	990.758	1006.16	1019.27	1026.22	1025.09	1034.14	1041.83	1043.36	1055.98	1063.38	1057.85	1069.17	1062.76	1058.8
0.678389	38.9723	94.5687	139.074	174.196	216.097	261.721	304.076	359.448	395.132	434.684	462.803	501.849	543.697	566.076	598.33	630.336	663.092	692.593	720.843	743.859	757.744	775.391	800.621	813.859	823.98	854.137	872.384	898.087	918.638	932.08	933.64	952.249	964.752	988.483	993.549	1008.87	1022.87	1035.55	1043.03	1043.41	1053.02	1060.31	1062.4	1074.65	1082.64	1079.63	1091.57	1083.85	1079.56
0.666156	40.4692	96.9364	145.214	180.738	222.226	269.532	312.49	369.713	404.838	445.98	473.472	513.075	553.455	575.225	606.969	641.492	674.753	705.745	736.486	758.931	774.185	793.23	817.954	830.611	843.072	872.8	893.463	918.717	939.766	952.691	953.684	971.839	985.801	1009.12	1013.7	1029.55	1043.12	1055.37	1063.39	1067.17	1078.31	1085.2	1086.89	1099.74	1106.4	1102.05	1112.69	1104.62	1101.91
0.654259	39.2198	95.1933	145.202	180.339	221.446	270.408	313.988	374.007	407.591	452.464	480.428	521.64	562.603	583.769	613.996	652.101	685.888	716.373	746.61	768.515	786.209	804.715	829.932	843.028	856.913	886.192	909.309	935.084	957.621	970.035	971.454	989.153	1001.68	1025.54	1028.67	1045.06	1058.2	1073.9	1080.51	1083.88	1093.64	1100.14	1103.36	1116.8	1124.05	1121.26	1131.55	1124.09	1122.96
0.642679	41.7131	97.6929	146.334	181.058	222.819	270.409	315.672	374.3	411.646	456.111	485.648	526.43	566.951	588.618	619.383	661.127	695.46	725.448	758.249	781.634	798.758	818.721	842.446	855.988	868.366	899.164	921.81	950.085	972.153	985.05	988.871	1005.14	1018.17	1040.63	1043.3	1060.22	1072.93	1087.23	1094.4	1098.32	1111.55	1119.57	1123.36	1135.46	1142.35	1139.19	1151.05	1144.2	1144.65
0.6314	43.3476	102.481	149.718	186.023	229.481	275.747	322.766	380.148	417.03	463.233	494.333	535.746	576.894	600.023	632.343	673.7	707.564	736.021	770.407	793.254	813.871	837.321	861.536	878.476	890.241	919.643	940.82	968.668	989.274	1002.65	1005.93	1021.74	1034.31	1055.36	1057.56	1076.98	1089.25	1107.03	1114.73	1117.25	1130.09	1136.75	1143.04	1153.8	1159.35	1156.78	1168.29	1163.02	1162.18
0.620406	46.0593	106.386	152.155	189.079	236.423	281.325	326.973	383.037	421.637	467.476	497.049	539.118	583.031	605.631	638.534	678.445	713.935	742.948	776.883	801.288	822.418	847.411	874.18	893.615	905.817	934.79	955.487	981.899	1002.04	1018.9	1021.65	1036.99	1051.06	1072.68	1075.36	1093.39	1104.26	1121.63	1130.86	1133.92	1145.39	1155.53	1160.46	1172.79	1178.92	1178.87	1191.98	1186.33	1185.13
0.609684	45.807	107.029	152.495	191.217	237.211	281.804	327.136	381.817	421.137	466.621	496.87	538.563	581.029	605.331	636.793	676.292	711.366	740.998	779.67	803.622	826.344	850.885	880.254	905.292	918.975	949.529	968.745	993.713	1017.4	1036.79	1037.98	1051.87	1066.47	1087.67	1090.86	1108.47	1117.93	1133.91	1141.75	1146.36	1156.46	1166.21	1171.74	1183.68	1189.45	1190.02	1203.73	1200.64	1200.07
0.59922	44.5676	106.59	155.157	194.568	241.362	286.729	332.84	387.33	426.256	472.498	503.339	543.604	586.777	611.638	642.667	682.832	718.538	746.687	783.922	809.486	832.774	857.885	885.801	913.446	926.644	955.765	976.543	1005.1	1031.36	1051.3	1053.94	1067.37	1081.52	1103.29	1105.99	1125.16	1134.18	1151.72	1159.13	1164.28	1174.96	1183.35	1190.43	1201.03	1206.42	1208.55	1221.92	1219.43	1218.52
0.589002	45.3656	107.352	155.678	195.888	242.431	286.444	331.201	385.408	424.032	468.875	498.352	537.229	584.311	613.037	645.775	686.627	725.092	752.8	792.783	819.961	842.766	868.447	894.903	925.187	939.896	969.618	989.931	1019.09	1044.92	1065.42	1066.53	1080.5	1095.2	1119.54	1122.74	1140.51	1149.1	1167.22	1174.21	1181.88	1191.18	1200.15	1207.81	1218.05	1222.09	1227.73	1241.73	1240.81	1240.49
0.579019	46.2009	107.017	154.01	197.325	243.633	287.388	332.974	386.974	429.652	474.201	503.231	542.836	588.563	616.874	650.285	692.911	731.015	762.497	804.24	830.952	852.23	878.502	906.583	936.455	950.661	982.023	1001.88	1029.61	1056.04	1076.09	1079.72	1093.24	1108.49	1131.43	1135.17	1152.54	1161.69	1181.39	1189.93	1197.18	1206.09	1217.6	1224.87	1235.7	1241.32	1246.58	1261.22	1258.95	1259.26
0.569261	47.0757	107.901	155.826	198.88	244.97	287.387	333.836	388.749	433.359	478.734	506.255	547.703	592.07	621.051	653.037	694.283	733.101	767.38	808.783	835.08	856.973	882.836	910.518	942.062	955.82	988.841	1007.24	1035.59	1062.64	1082.26	1087.46	1101.56	1116.39	1137.94	1143.25	1162.19	1171.92	1192.23	1203.32	1211.15	1220.64	1232.75	1238.66	1252.06	1257.29	1262.19	1275.51	1274.83	1273.81
0.559717	47.9926	108.856	156.595	199.429	246.445	289.731	334.868	391.859	439.579	484.691	512.84	553.991	596.994	624.499	656.129	696.003	733.431	768.428	811.625	839.646	861.119	887.629	913.882	946.086	960.447	993.092	1013.13	1043.14	1069.78	1091.03	1096.78	1112.46	1126.87	1147.02	1151.9	1170.46	1178.8	1197.73	1207.45	1215.9	1225.02	1237.74	1246.22	1260.23	1267.06	1272.58	1286.53	1285.5	1285.13
0.550378	47.8701	109.885	159.811	202.36	251.472	294.498	339.418	397.486	444.994	489.854	519.784	561.748	603.373	630.45	662.786	705.591	744.84	780.547	829.954	857.486	878.403	903.396	930.255	964.187	980.056	1013.39	1033.97	1063.61	1091.93	1112.72	1118.89	1136.13	1151.07	1171.82	1175.14	1193.3	1202.16	1220.71	1229.01	1236.03	1244.74	1258.07	1268.13	1282.77	1288.23	1293.37	1307.96	1306.54	1306.77
0.541236	47.7677	108.556	158.402	203.138	256.758	301.815	349.939	406.916	453.047	496.495	524.853	567.672	607.907	637.878	669.845	711.303	750.254	784.551	834.794	861.937	883.509	912.356	939.873	972.397	989.903	1023.94	1044.09	1075.44	1102.33	1123.74	1129.42	1148.28	1165.85	1185.18	1189.04	1209.83	1218.25	1235.42	1242.29	1250.9	1261.19	1274.15	1283.82	1299.09	1304.17	1308.94	1325.16	1324.34	1324.2
0.532282	47.6853	108.481	157.055	201.7	254.056	297.85	345.842	401.492	446.315	489.607	517.85	560.471	600.501	631.383	662.05	706.503	745.188	779.211	828.06	857.085	878.362	906.903	934.108	969.471	987.692	1023.48	1044.31	1075.3	1100.79	1121.83	1127.17	1147.72	1164.93	1183.89	1187.41	1208.83	1218.91	1236.71	1243.24	1250.5	1261.45	1276.02	1286.33	1301.25	1306.98	1314.35	1329.24	1328.11	1329.6
0.523509	49.8448	109.688	158.164	201.504	253.796	298.617	348.81	406.777	452.567	495.625	524.571	566.967	606.737	638.37	667.587	711.831	749.155	782.877	830.417	859.11	882.171	910.372	936.174	970.165	989.081	1025.6	1047.11	1078.81	1106.02	1125.65	1133.67	1152.82	1169.65	1192.31	1196.42	1218.49	1228.17	1244.61	1250.75	1257.64	1268.23	1282.45	1292.41	1307.96	1317.28	1325.29	1340.82	1342.27	1343.42
0.51491	48.6883	108.482	156.943	201.399	252.47	296.041	344.983	401.66	448.516	491.441	523.651	565.866	606.565	640.174	668.001	713.14	752.41	785.845	832.078	862.635	886.417	914.286	939.746	976.628	997.26	1033.48	1054.61	1087.04	1114.94	1134.17	1142.78	1163.61	1182.1	1203.37	1207.03	1228.75	1237.02	1253.09	1261.85	1271.34	1285.52	1299.39	1308.97	1325.17	1334.12	1342.75	1357.96	1359.04	1358.85
0.506478	49.8101	109.815	159.446	203.759	253.619	297.076	345.952	401.431	446.998	490.96	524.107	567.296	606.666	642.291	669.825	715.894	754.935	788.101	834.131	865.49	887.849	916.491	941.631	977.166	998.53	1035.52	1058.42	1091.59	1120.22	1138.03	1147.29	1166.73	1185.89	1206.82	1213.16	1233.51	1240.41	1257.14	1265.55	1273.7	1289.53	1304.05	1314.28	1330.14	1340.73	1348.04	1363.9	1363.67	1365.12
0.498206	49.825	109.959	162.106	207.495	258.55	303.032	353.055	408.614	454.028	497.811	529.445	572.468	611.623	646.993	673.085	717.886	756.714	790.733	836.581	868.762	890.78	921.29	948.251	986.749	1008.79	1046.59	1070.17	1103.04	1130.27	1148.73	1159.63	1179.72	1198.5	1219.06	1223.93	1243.94	1252.45	1270.85	1279.86	1289.61	1304.09	1320.26	1330.12	1344.65	1355.88	1362.83	1377.38	1377.77	1380.83
0.490089	51.0416	110.158	162.363	206.491	257.568	302.018	352.025	406.369	451.722	496.62	528.085	569.827	608.846	644.058	669.961	716.849	754.373	790.407	837.194	868.015	888.66	921.097	948.864	987.119	1008.85	1046.4	1073.95	1108.67	1138.79	1158.99	1170.49	1189.16	1207.57	1228.83	1235.32	1257.03	1268.19	1285.21	1294.82	1306.2	1321.32	1338.15	1348.63	1361.82	1372.69	1378.27	1395.48	1395.48	1399.16
0.482121	51.113	109.111	162.702	206.806	256.689	299.914	348.717	401.841	448.381	492.029	523.425	563.924	605.158	640.239	665.987	712.74	748.986	785.965	831.462	862.091	883.629	916.941	943.396	981.417	1002.91	1041.28	1068.57	1103.02	1136.06	1159.16	1171.39	1189.74	1207.83	1227.73	1236.99	1259.42	1272.28	1289.99	1298.25	1311.32	1326.11	1342.6	1352.76	1366.62	1379.16	1385.4	1401.3	1403.94	1407.29
0.474296	51.2084	108.1	160.522	203.484	252.202	297.92	347.961	401.123	446.423	488.821	520.133	562.887	602.861	642.407	669.023	716.825	752.877	790.789	836.165	868.769	889.945	925.214	951.35	991.35	1012.47	1051.71	1079.77	1115.05	1148.9	1172.71	1184.48	1204.56	1222.25	1244.93	1252.69	1274.78	1286.21	1304.59	1311.41	1325.13	1339.57	1355.74	1364.52	1377.04	1391.25	1397.14	1412.72	1415.01	1419.01
0.46661	50.1086	105.831	157.111	199.007	247.812	294.817	343.688	400.576	445.863	489.428	521.759	564.438	605.472	644.891	671.258	718.999	753.744	792.631	836.757	869.156	891.175	926.245	953.226	993.039	1014.96	1054	1081.78	1116.83	1151.51	1176.1	1188.58	1207.27	1224.65	1245.97	1253.4	1277.26	1289.4	1307.47	1313.96	1327.36	1342.5	1358.35	1368.83	1380.03	1393.93	1400.5	1417.77	1419.74	1424.41
0.459058	49.03	103.606	156.323	199.522	247.184	293.032	340.749	397.712	441.799	484.163	517.682	559.155	600.152	639.516	668.086	714.611	749.244	786.882	833.16	865.399	886.115	919.912	946.719	985.25	1008.08	1046.91	1076.66	1111.47	1145.92	1169.18	1184.63	1204.13	1221.23	1242.27	1253.59	1278.22	1289.01	1306.79	1312.97	1326.07	1342.95	1358.5	1370.7	1383.6	1399.21	1406.46	1422.43	1424.08	1430.43
0.451635	49.1687	102.693	155.593	197.64	244.183	288.911	336.709	392.507	436.66	477.853	510.231	552.893	592.705	635.539	666.315	712.793	747.31	784.836	831.029	865.382	889.214	921.71	949.393	988.869	1013.61	1053.37	1083.97	1118.57	1152.8	1175.75	1189.77	1211.09	1228.92	1249.65	1261.66	1286	1299.55	1315.96	1327.94	1339.66	1355.19	1372.45	1385.32	1400.93	1416.22	1422.09	1437.74	1440.01	1445.02
0.444336	49.332	101.814	154.92	197.072	242.495	287.323	336.446	391.159	435.362	476.569	508.888	552.735	591.329	632.965	662.501	710.101	744.524	781.958	829.23	864.591	889.348	923.921	951.388	989.609	1015.22	1054.83	1085.21	1118.51	1151.44	1174.13	1187.88	1208.94	1226.51	1245.92	1258.72	1285.95	1298.17	1316.38	1328.07	1341.55	1356.79	1377.85	1390.41	1405.72	1421.72	1428.28	1445.65	1447.59	1452.27
0.437158	48.2902	100.968	154.307	196.581	240.889	284.609	333.856	388.709	435.483	475.474	507.746	552.815	591.374	632.991	665.893	714.688	748.966	785.135	832.392	868.765	894.407	928.816	956.052	993.015	1020.62	1060.09	1090.25	1124.46	1157.17	1179.58	1194.06	1214.84	1234.23	1254.41	1265.79	1292.77	1304.65	1323.61	1336	1352.26	1368.21	1390.02	1402.24	1418.26	1432.93	1440.15	1456.22	1456.79	1461.15
0.430097	49.7375	101.457	155.091	196.169	240.616	284.452	332.616	387.657	435.803	474.571	508.016	553.138	590.479	632.099	663.758	712.577	746.786	784.048	830.122	865.246	893.042	929.612	956.66	992.368	1022.03	1060.25	1091.34	1126.49	1161.23	1184.48	1198.63	1219.12	1239.31	1258.13	1268.13	1296.99	1307.5	1326.18	1338.28	1356.34	1373.03	1394.57	1409.58	1426.32	1441.71	1450.64	1465.4	1465.62	1470.65
0.423149	48.7102	99.3712	151.918	193.275	236.67	279.455	329.009	382.952	432.509	470.122	503.639	550.052	586.219	627.875	658.347	706.009	740.209	778.612	823.498	859.731	887.438	925.072	953.132	987.599	1017.13	1054.1	1083.93	1118.93	1152.4	1175.48	1189.46	1210.86	1231.94	1250.55	1261.41	1288.99	1301.41	1320.9	1334.85	1351.61	1367.03	1388.31	1403.07	1419.56	1433.67	1441.34	1454.82	1454.83	1460.64
0.41631	47.7006	97.3215	148.8	189.176	231.561	273.332	321.796	374.594	424.294	463.34	499.427	544.723	579.756	620.28	651.983	699.68	735.056	773.45	819.503	856.854	885.611	922.024	949.965	984.332	1013.73	1049.47	1080.28	1115.14	1148.47	1171.36	1184.03	1204.15	1227.21	1246.68	1257.31	1285.75	1297.92	1317.19	1329.85	1346.39	1363.63	1386.74	1400.21	1416.45	1429.27	1438.73	1452.96	1453.71	1460.26
0.409578	46.7083	96.5942	147.053	188.935	231.496	274.654	322.101	373.897	422.53	460.43	497.825	543.238	579.506	620.077	651.739	700.717	734.871	772.076	818.163	855.477	882.97	918.17	949.45	983.721	1012.99	1047.49	1077.04	1111.79	1144.97	1166.57	1180.14	1200.07	1222.94	1242.22	1252.63	1279.81	1293.88	1313.99	1326.41	1343.76	1360.77	1383.65	1397.9	1413.89	1426.47	1437.7	1450.66	1452.16	1459.46
0.402948	45.7327	95.8972	146.68	187.488	231.533	273.629	320.044	372.079	419.646	457.676	497.651	541.965	577.062	616.501	649.38	697.263	732.616	772.194	817.152	853.26	879.5	913.496	944.712	978.919	1009.23	1042.52	1070.83	1104.34	1136.29	1156.65	1170.1	1189.9	1214.79	1232.83	1245.22	1272.22	1287.17	1309.18	1320.35	1338.53	1356.36	1379.02	1392.01	1407.77	1420.12	1431.13	1442.83	1445.13	1453.2
0.396417	46.0017	95.2303	145.018	186.1	231.676	272.704	319.355	370.393	418.186	455.08	493.948	537.173	572.379	610.709	642.473	690.446	724.671	763.119	808.118	844.257	870.511	903.345	936.853	971.024	1000.15	1034.51	1061.61	1093.92	1124.65	1143.82	1156.1	1174.73	1198.43	1218.52	1229.75	1257.66	1273.54	1296.45	1308.51	1325.48	1344.17	1365.6	1377.39	1391.93	1405.12	1415.95	1428.48	1430.62	1437.51
0.389984	45.0473	93.2818	142.061	182.196	226.778	266.841	312.467	362.428	409.162	446.336	484.19	527.593	564.212	601.475	632.195	679.052	713.395	751.926	795.789	831.991	859.48	891.184	924.706	960.019	987.984	1022.31	1048.25	1080.51	1111.18	1131.39	1144.71	1164.33	1189	1208.96	1222.19	1248.88	1265.66	1288.4	1301.34	1318.13	1338.7	1359.93	1370.49	1384.84	1397.82	1407.43	1421.77	1422.7	1429.39
0.383644	44.1083	92.6655	143.173	182.199	225.78	264.814	309.442	359.673	405.378	441.492	478.297	521.883	559.881	598.485	628.069	675.063	708.281	748.074	794.409	831.822	860.417	893.241	926.719	960.843	988.71	1021.84	1047.67	1080.97	1112.67	1133.82	1146.89	1168.5	1195.17	1214.92	1230.01	1257.61	1273.06	1295.6	1307.21	1324.81	1345.17	1367.23	1378.53	1392.62	1407.39	1416.71	1430.79	1432.4	1438.79
0.377396	44.4153	92.0788	143.011	183.607	226.164	264.135	309.042	359.613	404.296	439.298	475.023	518.81	556.96	594.48	626.554	672.513	705.791	745.678	793.345	829.607	856.998	892.179	924.475	958.587	985.24	1020.64	1046.37	1078.48	1111.24	1131.12	1145.13	1165.49	1192.05	1213.81	1228.71	1255.1	1270.37	1293.81	1305.21	1321.57	1340.71	1362.59	1373.7	1387.59	1402.16	1410.25	1423.12	1425.55	1432.74
0.371236	43.4953	90.2001	140.138	179.813	221.424	261.007	304.934	354.504	399.471	433.453	469.411	512.171	550.521	588.219	619.234	664.135	701.152	741.154	788.965	824.096	850.329	885.561	921.409	959.044	985.615	1019.84	1044.33	1076.39	1107.96	1131.11	1143.8	1165.13	1192.67	1213.18	1226.81	1251.99	1270.3	1294.65	1304.77	1323.04	1343.03	1363.68	1374.56	1389.27	1404.65	1412.49	1425.13	1427.29	1436.26
0.365162	43.8366	89.6612	138.679	178.708	219.342	257.951	300.91	349.495	393.464	426.471	461.451	503.201	541.779	579.686	610.896	655.958	691.922	730.862	778.79	812.84	840.376	874.511	910.428	949.293	975.895	1010.14	1038.08	1068.98	1101.66	1124.74	1138.45	1159.68	1191.56	1211.93	1226.46	1250.43	1267.5	1290.64	1306.96	1323.98	1344.85	1366.37	1377.01	1390.46	1405.63	1414.26	1427.71	1428.59	1436.31
0.359172	44.2112	89.1517	137.257	176.33	218.632	256.243	298.243	345.876	388.86	422.13	456.103	499.334	538.123	576.219	607.561	654.049	690.138	730.428	777.354	811.474	839.014	873.199	909.173	948.107	973.497	1008.93	1035.66	1065.38	1096.9	1118.77	1133.5	1153.53	1185.35	1207.83	1224.41	1251.53	1270.58	1292.49	1308.61	1324.38	1345.08	1366.44	1376.86	1391.15	1407.16	1418.66	1430.85	1430.43	1438.93
0.353264	43.3117	88.6719	135.874	173.997	215.364	252.049	294.382	342.355	384.363	417.91	450.884	494.374	532.158	569.245	600.786	646.258	681.316	721.775	767.646	803.127	829.58	863.876	898.76	936.597	962.065	998.725	1024.33	1054.09	1084.47	1105.21	1119.96	1139.99	1172.89	1196.43	1212.95	1240	1257.9	1278.65	1294.69	1311.44	1332.03	1354.33	1364.63	1377.75	1392.59	1406.03	1418.08	1416.52	1425.89
0.347435	42.4254	86.8726	133.138	170.388	212.154	249.201	290.6	337.626	378.675	411.276	444.549	487.062	523.87	559.977	594.186	639.879	675.119	714.55	759.388	797.459	823.995	858.397	892.187	928.935	954.453	990.009	1016.81	1046.59	1078.14	1098.84	1115.77	1137.96	1169.71	1192.06	1208.48	1235.45	1252.15	1271.71	1289.79	1306.4	1326.87	1349.03	1358.13	1372.14	1387.87	1403.2	1415.07	1413.29	1422.48
0.341683	41.5521	85.0994	130.442	166.832	207.693	246.42	286.895	332.988	374.385	407.284	439.578	482.378	519.44	554.549	587.756	632.461	667.907	706.32	751.356	788.38	813.861	847.212	879.947	919.188	943.618	978.089	1004.97	1035.96	1066.4	1088.28	1104.09	1125.16	1155.79	1177.03	1192.35	1218.2	1234.89	1253.35	1270.33	1285.85	1307.32	1329.41	1337.42	1351.38	1367.03	1382.28	1397.13	1395.31	1404.4
0.336006	40.6914	83.3517	130.54	168.603	208.53	246.293	288.442	333.686	374.127	405.963	438.481	482.876	521.438	555.485	587.619	631.389	665.789	703.181	748.468	784.436	809.997	842.269	876.312	915.694	938.964	972.343	999.265	1029.14	1058.46	1081.49	1096.13	1116.07	1146.71	1167.92	1183.19	1211.19	1227.8	1245.1	1264.14	1281.68	1303.05	1323.97	1332.89	1347.74	1363.25	1377.32	1394.08	1393.07	1400.96
0.330403	39.8429	82.9472	129.295	166.447	206.81	246.283	287.529	334.575	374.044	406.1	437.56	481.047	518.627	552.915	584.014	626.829	661.445	700.293	744.612	779.528	805.2	836.401	870.584	910.124	933.449	965.743	993.899	1023.83	1052.03	1075.07	1089.68	1109.59	1144.73	1164.75	1179.93	1206.8	1225.5	1243.77	1262.7	1279.05	1299.25	1321.13	1329.88	1343.55	1358.92	1371.81	1390.51	1390.32	1398.03
0.324871	41.5714	83.9338	130.96	167.059	206.504	246.396	286.732	332.923	372.788	405.119	436.821	479.401	515.996	549.274	580.601	622.468	657.318	695.171	739.763	774.881	803.129	834.454	869.994	908.501	930.642	961.839	991.239	1021.23	1049.46	1073.64	1089.29	1108	1143.19	1162.02	1177.1	1202.83	1223.65	1241.83	1260.66	1277.97	1296.99	1318.78	1328.42	1340.9	1357.17	1368.87	1387.43	1387.05	1395.61
0.319408	42.076	83.6081	131.297	166.381	204.918	243.911	283.347	328.643	368.946	400.317	432.37	475.327	510.958	543.262	573.618	614.527	648.406	686.525	730.13	765.492	793.954	825.478	859.99	897.465	920.962	951.105	980.632	1009.55	1037.89	1062.15	1077.86	1096.62	1130.73	1148.47	1164.69	1189.33	1211.26	1229.42	1247.14	1264.42	1282.34	1305.14	1313.69	1328.21	1343.36	1357.06	1374.5	1373	1381.48
0.314014	41.2316	81.9145	128.701	164.361	202.019	240.135	278.688	323.077	363.838	394.296	425.447	467.476	502.19	533.586	563.041	602.994	639.671	676.824	719.448	753.826	781.315	811.856	845.372	881.83	906.755	935.886	964.398	992.305	1019.62	1042.88	1058.77	1077.67	1110.71	1127.46	1142.7	1166.3	1187.2	1204.36	1221.08	1238.43	1257.46	1280.25	1288.87	1305.49	1322.72	1336.39	1352.74	1353.31	1360.74
0.308685	40.3985	80.2436	126.139	160.982	197.803	235.07	272.762	316.237	356.103	385.743	416.065	457.163	492.278	524.059	552.628	591.639	627.382	664.827	706.469	739.89	766.452	797.259	832.217	867.672	891.623	919.765	948.463	976.538	1004	1027.41	1042.3	1060.21	1094.44	1112.4	1126.61	1152.45	1174.47	1190.56	1209.44	1228.91	1248.97	1272.79	1280.26	1295.77	1313.97	1328.59	1345.88	1346.32	1353.63
0.303421	39.5763	78.5949	123.612	159.038	194.999	231.411	268.245	310.838	349.821	378.614	409.365	450.851	487.624	519.731	548.579	586.675	622.72	660.468	703.695	737.357	766.546	797.521	833.918	868.354	892.35	919.385	946.992	973.977	1001.52	1023.81	1040.97	1058.84	1092.04	1111.09	1125.22	1152.18	1174.17	1189.09	1206.82	1225.17	1245.17	1268.95	1275.25	1292.78	1310.89	1324.37	1341.56	1341.85	1348
0.298221	38.7649	76.9679	121.117	157.133	192.243	229.154	265.125	306.868	344.977	375.509	405.332	447.245	484.406	515.559	543.445	583.147	618.255	655.069	697.381	731.324	760.749	790.717	826.132	859.57	882.536	909.756	936.341	962.304	990.005	1011.25	1028.54	1047.65	1079.82	1101.2	1115.36	1141.26	1163.29	1179.31	1197.05	1215.39	1235.38	1260.22	1266.45	1282.88	1301.99	1314.36	1331.49	1333.74	1339.79
0.293081	37.964	75.3622	120.112	156.685	190.903	228.325	264.772	305.707	342.938	372.517	404.007	445.09	481.349	511.546	540.999	579.818	613.988	651.138	693.828	726.787	757.708	786.644	823.567	855.989	877.85	906.438	933.151	959.225	985.857	1006	1024.47	1044.76	1078.18	1098.43	1114.8	1141.85	1162.75	1179.8	1196.38	1214.67	1234.62	1258.36	1265.51	1281.86	1301.96	1315.25	1332.28	1334.33	1339.18
NA	NA	NA	NA	NA	NA	NA	NA	NA	NA	NA	NA	NA	NA	NA	NA	NA	NA	NA	NA	NA	NA	NA	NA	NA	NA	NA	NA	NA	NA	NA	NA	NA	NA	NA	NA	NA	NA	NA	NA	NA	NA	NA	NA	NA	NA	NA	NA	NA	NA
NA	NA	NA	NA	NA	NA	NA	NA	NA	NA	NA	NA	NA	NA	NA	NA	NA	NA	NA	NA	NA	NA	NA	NA	NA	NA	NA	NA	NA	NA	NA	NA	NA	NA	NA	NA	NA	NA	NA	NA	NA	NA	NA	NA	NA	NA	NA	NA	NA	NA
NA	NA	NA	NA	NA	NA	NA	NA	NA	NA	NA	NA	NA	NA	NA	NA	NA	NA	NA	NA	NA	NA	NA	NA	NA	NA	NA	NA	NA	NA	NA	NA	NA	NA	NA	NA	NA	NA	NA	NA	NA	NA	NA	NA	NA	NA	NA	NA	NA	NA
NA	NA	NA	NA	NA	NA	NA	NA	NA	NA	NA	NA	NA	NA	NA	NA	NA	NA	NA	NA	NA	NA	NA	NA	NA	NA	NA	NA	NA	NA	NA	NA	NA	NA	NA	NA	NA	NA	NA	NA	NA	NA	NA	NA	NA	NA	NA	NA	NA	NA
NA	NA	NA	NA	NA	NA	NA	NA	NA	NA	NA	NA	NA	NA	NA	NA	NA	NA	NA	NA	NA	NA	NA	NA	NA	NA	NA	NA	NA	NA	NA	NA	NA	NA	NA	NA	NA	NA	NA	NA	NA	NA	NA	NA	NA	NA	NA	NA	NA	NA
NA	NA	NA	NA	NA	NA	NA	NA	NA	NA	NA	NA	NA	NA	NA	NA	NA	NA	NA	NA	NA	NA	NA	NA	NA	NA	NA	NA	NA	NA	NA	NA	NA	NA	NA	NA	NA	NA	NA	NA	NA	NA	NA	NA	NA	NA	NA	NA	NA	NA
NA	NA	NA	NA	NA	NA	NA	NA	NA	NA	NA	NA	NA	NA	NA	NA	NA	NA	NA	NA	NA	NA	NA	NA	NA	NA	NA	NA	NA	NA	NA	NA	NA	NA	NA	NA	NA	NA	NA	NA	NA	NA	NA	NA	NA	NA	NA	NA	NA	NA
NA	NA	NA	NA	NA	NA	NA	NA	NA	NA	NA	NA	NA	NA	NA	NA	NA	NA	NA	NA	NA	NA	NA	NA	NA	NA	NA	NA	NA	NA	NA	NA	NA	NA	NA	NA	NA	NA	NA	NA	NA	NA	NA	NA	NA	NA	NA	NA	NA	NA
NA	NA	NA	NA	NA	NA	NA	NA	NA	NA	NA	NA	NA	NA	NA	NA	NA	NA	NA	NA	NA	NA	NA	NA	NA	NA	NA	NA	NA	NA	NA	NA	NA	NA	NA	NA	NA	NA	NA	NA	NA	NA	NA	NA	NA	NA	NA	NA	NA	NA
NA	NA	NA	NA	NA	NA	NA	NA	NA	NA	NA	NA	NA	NA	NA	NA	NA	NA	NA	NA	NA	NA	NA	NA	NA	NA	NA	NA	NA	NA	NA	NA	NA	NA	NA	NA	NA	NA	NA	NA	NA	NA	NA	NA	NA	NA	NA	NA	NA	NA
NA	NA	NA	NA	NA	NA	NA	NA	NA	NA	NA	NA	NA	NA	NA	NA	NA	NA	NA	NA	NA	NA	NA	NA	NA	NA	NA	NA	NA	NA	NA	NA	NA	NA	NA	NA	NA	NA	NA	NA	NA	NA	NA	NA	NA	NA	NA	NA	NA	NA
NA	NA	NA	NA	NA	NA	NA	NA	NA	NA	NA	NA	NA	NA	NA	NA	NA	NA	NA	NA	NA	NA	NA	NA	NA	NA	NA	NA	NA	NA	NA	NA	NA	NA	NA	NA	NA	NA	NA	NA	NA	NA	NA	NA	NA	NA	NA	NA	NA	NA
NA	NA	NA	NA	NA	NA	NA	NA	NA	NA	NA	NA	NA	NA	NA	NA	NA	NA	NA	NA	NA	NA	NA	NA	NA	NA	NA	NA	NA	NA	NA	NA	NA	NA	NA	NA	NA	NA	NA	NA	NA	NA	NA	NA	NA	NA	NA	NA	NA	NA
NA	NA	NA	NA	NA	NA	NA	NA	NA	NA	NA	NA	NA	NA	NA	NA	NA	NA	NA	NA	NA	NA	NA	NA	NA	NA	NA	NA	NA	NA	NA	NA	NA	NA	NA	NA	NA	NA	NA	NA	NA	NA	NA	NA	NA	NA	NA	NA	NA	NA
NA	NA	NA	NA	NA	NA	NA	NA	NA	NA	NA	NA	NA	NA	NA	NA	NA	NA	NA	NA	NA	NA	NA	NA	NA	NA	NA	NA	NA	NA	NA	NA	NA	NA	NA	NA	NA	NA	NA	NA	NA	NA	NA	NA	NA	NA	NA	NA	NA	NA
NA	NA	NA	NA	NA	NA	NA	NA	NA	NA	NA	NA	NA	NA	NA	NA	NA	NA	NA	NA	NA	NA	NA	NA	NA	NA	NA	NA	NA	NA	NA	NA	NA	NA	NA	NA	NA	NA	NA	NA	NA	NA	NA	NA	NA	NA	NA	NA	NA	NA
NA	NA	NA	NA	NA	NA	NA	NA	NA	NA	NA	NA	NA	NA	NA	NA	NA	NA	NA	NA	NA	NA	NA	NA	NA	NA	NA	NA	NA	NA	NA	NA	NA	NA	NA	NA	NA	NA	NA	NA	NA	NA	NA	NA	NA	NA	NA	NA	NA	NA
0	2.71053e-40	1.49516e-77	4.94039e-121	2.24778e-157	7.70588e-190	1.21198e-225	7.77835e-262	3.47461e-301	0	0	0	0	0	0	0	0	0	0	0	0	0	0	0	0	0	0	0	0	0	0	0	0	0	0	0	0	0	0	0	0	0	0	0	0	0	0	0	0	0
0	1.68022e-39	5.65804e-76	1.28522e-118	3.63894e-154	2.86604e-187	1.18546e-223	5.24548e-259	1.56913e-297	0	0	0	0	0	0	0	0	0	0	0	0	0	0	0	0	0	0	0	0	0	0	0	0	0	0	0	0	0	0	0	0	0	0	0	0	0	0	0	0	0
0	1.01865e-38	2.0472e-74	3.12394e-116	5.37563e-151	2.50238e-183	6.56832e-219	1.83983e-253	3.74814e-291	0	0	0	0	0	0	0	0	0	0	0	0	0	0	0	0	0	0	0	0	0	0	0	0	0	0	0	0	0	0	0	0	0	0	0	0	0	0	0	0	0
0	6.04261e-38	7.08886e-73	7.10501e-114	7.26038e-148	1.95074e-179	3.1717e-214	5.48654e-248	7.42206e-285	2.4807036077689e-319	0	0	0	0	0	0	0	0	0	0	0	0	0	0	0	0	0	0	0	0	0	0	0	0	0	0	0	0	0	0	0	0	0	0	0	0	0	0	0	0
0	1.24926e-38	9.23168e-73	4.61533e-113	3.14422e-146	5.50236e-177	2.23442e-212	1.03722e-246	8.72463e-283	1.97528299940898e-316	0	0	0	0	0	0	0	0	0	0	0	0	0	0	0	0	0	0	0	0	0	0	0	0	0	0	0	0	0	0	0	0	0	0	0	0	0	0	0	0
0	4.56352e-41	3.58671e-74	7.1613e-114	4.00656e-146	5.42763e-176	1.35094e-210	3.99425e-244	2.10122e-279	1.25953466611328e-313	0	0	0	0	0	0	0	0	0	0	0	0	0	0	0	0	0	0	0	0	0	0	0	0	0	0	0	0	0	0	0	0	0	0	0	0	0	0	0	0
0	2.73377e-40	3.49665e-74	3.54297e-113	1.40041e-144	4.54524e-175	6.98012e-209	1.3142e-241	4.28371e-276	0	0	0	0	0	0	0	0	0	0	0	0	0	0	0	0	0	0	0	0	0	0	0	0	0	0	0	0	0	0	0	0	0	0	0	0	0	0	0	0	0
0	1.60539e-39	1.12971e-72	6.90788e-111	1.48555e-141	3.19947e-174	3.06608e-207	1.34947e-240	2.74664e-274	6.87207e-307	0	0	0	0	0	0	0	0	0	0	0	0	0	0	0	0	0	0	0	0	0	0	0	0	0	0	0	0	0	0	0	0	0	0	0	0	0	0	0	0
0	9.24551e-39	3.50851e-71	1.26877e-108	1.4537e-138	1.74248e-170	9.47558e-203	2.41401e-235	2.90233e-268	4.26918e-300	1.13635098543487e-322	0	0	0	0	0	0	0	0	0	0	0	0	0	0	0	0	0	0	0	0	0	0	0	0	0	0	0	0	0	0	0	0	0	0	0	0	0	0	0
0	5.22376e-38	1.04824e-69	2.19786e-106	1.31433e-135	8.58635e-167	2.59361e-198	3.74218e-230	9.90557e-264	8.66969e-295	1.3324659463673e-316	0	0	0	0	0	0	0	0	0	0	0	0	0	0	0	0	0	0	0	0	0	0	0	0	0	0	0	0	0	0	0	0	0	0	0	0	0	0	0
0	2.8967e-37	3.0151e-68	3.59496e-104	3.54942e-134	4.55075e-166	8.36873e-197	7.17741e-228	1.09226e-260	5.83062e-291	1.15780855929599e-314	0	0	0	0	0	0	0	0	0	0	0	0	0	0	0	0	0	0	0	0	0	0	0	0	0	0	0	0	0	0	0	0	0	0	0	0	0	0	0
0	2.61521e-38	2.44764e-68	3.04888e-105	2.52307e-134	1.98179e-165	2.27513e-195	1.16921e-225	1.01894e-257	3.30332e-287	4.22265081342545e-310	0	0	0	0	0	0	0	0	0	0	0	0	0	0	0	0	0	0	0	0	0	0	0	0	0	0	0	0	0	0	0	0	0	0	0	0	0	0	0
0	1.43331e-37	6.70378e-67	4.68963e-103	1.95753e-131	2.44371e-163	1.61794e-192	4.70411e-222	2.30603e-253	1.57603e-283	5.44346e-307	0	0	0	0	0	0	0	0	0	0	0	0	0	0	0	0	0	0	0	0	0	0	0	0	0	0	0	0	0	0	0	0	0	0	0	0	0	0	0
0	7.71882e-37	1.77153e-65	6.83441e-101	1.4118e-128	9.33323e-160	3.16585e-188	4.80031e-217	4.57672e-249	1.75489e-278	1.38693e-302	0	0	0	0	0	0	0	0	0	0	0	0	0	0	0	0	0	0	0	0	0	0	0	0	0	0	0	0	0	0	0	0	0	0	0	0	0	0	0
0	4.08589e-36	1.21938e-65	1.96169e-100	7.27697e-129	2.74752e-159	5.97586e-187	5.38388e-215	2.74706e-246	2.13437e-276	1.18595e-299	0	0	0	0	0	0	0	0	0	0	0	0	0	0	0	0	0	0	0	0	0	0	0	0	0	0	0	0	0	0	0	0	0	0	0	0	0	0	0
0	2.12662e-35	3.08228e-64	2.64022e-98	4.7912e-126	9.2303e-156	9.89839e-183	4.47243e-210	1.2266e-240	5.08267e-270	1.3457e-292	0	0	0	0	0	0	0	0	0	0	0	0	0	0	0	0	0	0	0	0	0	0	0	0	0	0	0	0	0	0	0	0	0	0	0	0	0	0	0
0	1.08868e-34	7.5326e-63	3.37718e-96	2.9446e-123	2.84233e-152	1.47484e-178	1.15564e-206	1.66322e-236	3.68749e-265	5.21263e-287	1.87744945419674e-320	0	0	0	0	0	0	0	0	0	0	0	0	0	0	0	0	0	0	0	0	0	0	0	0	0	0	0	0	0	0	0	0	0	0	0	0	0	0
0	5.48345e-34	1.78082e-61	4.10933e-94	1.69133e-120	2.28857e-150	2.05756e-177	8.94832e-205	6.70609e-234	8.1024e-262	6.98889e-283	1.27684707940287e-315	0	0	0	0	0	0	0	0	0	0	0	0	0	0	0	0	0	0	0	0	0	0	0	0	0	0	0	0	0	0	0	0	0	0	0	0	0	0
0	2.71819e-33	4.07516e-60	4.76082e-92	2.45224e-119	1.66342e-148	8.04778e-175	1.83086e-201	7.0533e-230	1.4942e-258	3.04863e-280	9.28905628558084e-314	0	0	0	0	0	0	0	0	0	0	0	0	0	0	0	0	0	0	0	0	0	0	0	0	0	0	0	0	0	0	0	0	0	0	0	0	0	0
0	1.32649e-32	9.03164e-59	5.2561e-90	3.18461e-118	1.08793e-146	2.84008e-172	3.35894e-198	2.08409e-227	2.30343e-255	2.85273e-276	0	0	0	0	0	0	0	0	0	0	0	0	0	0	0	0	0	0	0	0	0	0	0	0	0	0	0	0	0	0	0	0	0	0	0	0	0	0	0
0	6.37458e-32	1.93963e-57	5.53451e-88	1.5846e-115	2.59773e-143	3.13545e-168	1.74145e-193	5.43802e-222	9.57453e-251	6.16201e-271	4.67073e-303	0	0	0	0	0	0	0	0	0	0	0	0	0	0	0	0	0	0	0	0	0	0	0	0	0	0	0	0	0	0	0	0	0	0	0	0	0	0
0	3.01745e-31	4.03858e-56	5.56265e-86	7.40483e-113	5.72975e-140	3.14298e-164	8.05533e-189	1.24404e-216	1.1011e-244	3.07912e-264	4.43291e-297	0	0	0	0	0	0	0	0	0	0	0	0	0	0	0	0	0	0	0	0	0	0	0	0	0	0	0	0	0	0	0	0	0	0	0	0	0	0
0	1.40729e-30	2.24611e-56	1.16687e-85	7.95141e-112	3.0264e-138	2.48877e-163	1.08318e-188	7.92132e-216	3.37109e-243	6.8523e-262	3.96123e-294	3.2114266979681e-322	0	0	0	0	0	0	0	0	0	0	0	0	0	0	0	0	0	0	0	0	0	0	0	0	0	0	0	0	0	0	0	0	0	0	0	0	0
0	6.46841e-30	4.52099e-55	1.10002e-83	7.52345e-111	1.43019e-136	5.99641e-161	1.28928e-185	4.52835e-212	9.37147e-239	3.42247e-258	8.69903e-290	3.52532142474042e-317	0	0	0	0	0	0	0	0	0	0	0	0	0	0	0	0	0	0	0	0	0	0	0	0	0	0	0	0	0	0	0	0	0	0	0	0	0
0	2.93081e-29	8.83738e-54	9.92302e-82	3.09277e-108	2.64549e-133	4.92789e-157	4.77658e-181	7.89031e-207	7.79887e-233	1.20333e-251	1.63793e-282	0	0	0	0	0	0	0	0	0	0	0	0	0	0	0	0	0	0	0	0	0	0	0	0	0	0	0	0	0	0	0	0	0	0	0	0	0	0
0	1.30936e-28	1.67842e-52	8.57174e-80	1.19933e-105	4.54507e-130	3.70168e-153	1.5914e-176	1.2163e-201	5.64697e-227	3.6153e-245	2.59195e-275	2.59041e-301	0	0	0	0	0	0	0	0	0	0	0	0	0	0	0	0	0	0	0	0	0	0	0	0	0	0	0	0	0	0	0	0	0	0	0	0	0
0	5.76922e-28	3.09858e-51	7.09539e-78	4.39131e-103	7.26116e-127	2.54515e-149	4.77579e-172	5.12637e-198	1.10783e-222	3.45232e-240	1.15295e-269	5.53868e-295	1.42776374905883e-317	0	0	0	0	0	0	0	0	0	0	0	0	0	0	0	0	0	0	0	0	0	0	0	0	0	0	0	0	0	0	0	0	0	0	0	0
0	2.5076e-27	5.56281e-50	5.63194e-76	1.51953e-100	1.07992e-123	1.60395e-145	1.293e-167	6.39741e-193	6.2868e-217	7.84625e-234	1.33651e-262	3.05421e-287	0	6.4228533959362e-323	0	0	0	0	0	0	0	0	0	0	0	0	0	0	0	0	0	0	0	0	0	0	0	0	0	0	0	0	0	0	0	0	0	0	0
0	1.07542e-26	9.71582e-49	4.2894e-74	4.97351e-98	1.49684e-120	9.27668e-142	3.16297e-163	7.1036e-188	3.12441e-211	1.53462e-227	1.31257e-255	1.40316e-279	7.39918e-301	5.27435876111089e-314	0	0	0	0	0	0	0	0	0	0	0	0	0	0	0	0	0	0	0	0	0	0	0	0	0	0	0	0	0	0	0	0	0	0	0
0	4.55167e-26	1.65155e-47	3.13663e-72	1.54106e-95	1.93556e-117	4.93016e-138	2.32222e-160	2.24718e-184	4.416e-207	1.01319e-222	3.85317e-250	1.88899e-273	1.65542e-295	6.25658e-308	0	0	0	0	0	0	0	0	0	0	0	0	0	0	0	0	0	0	0	0	0	0	0	0	0	0	0	0	0	0	0	0	0	0	0
0	1.90163e-25	2.73339e-46	2.20354e-70	4.5241e-93	2.33737e-114	7.51531e-136	1.54431e-157	6.38318e-181	5.55806e-203	2.2307e-219	3.3426e-246	7.43873e-269	3.07586e-290	2.56064e-303	1.09465184492587e-319	0	0	0	0	0	0	0	0	0	0	0	0	0	0	0	0	0	0	0	0	0	0	0	0	0	0	0	0	0	0	0	0	0	0
0	7.8439e-25	4.40624e-45	1.48807e-68	1.25933e-90	2.63851e-111	3.48449e-132	2.9794e-153	5.3471e-176	1.98999e-197	1.15039e-214	7.44386e-241	7.43008e-263	1.39425e-283	2.08787e-297	4.28260979498044e-313	0	0	0	0	0	0	0	0	0	0	0	0	0	0	0	0	0	0	0	0	0	0	0	0	0	0	0	0	0	0	0	0	0	0
0	3.19501e-24	2.00464e-45	4.44328e-70	1.78721e-91	2.0321e-111	1.29164e-131	5.04902e-152	3.72348e-174	6.23218e-195	1.88238e-211	4.66515e-237	2.09271e-258	1.83469e-278	1.42184e-291	1.39464e-306	0	0	0	0	0	0	0	0	0	0	0	0	0	0	0	0	0	0	0	0	0	0	0	0	0	0	0	0	0	0	0	0	0	0
0	1.28537e-23	7.04838e-46	4.35027e-70	8.73978e-91	4.9936e-110	1.44372e-129	2.47293e-149	7.63468e-171	5.55568e-191	7.59113e-207	7.89845e-232	1.55896e-252	1.99847e-273	3.08879e-287	1.61703e-301	1.35868052606343e-321	0	0	0	0	0	0	0	0	0	0	0	0	0	0	0	0	0	0	0	0	0	0	0	0	0	0	0	0	0	0	0	0	0
0	5.10835e-23	1.11648e-44	2.86348e-68	2.27917e-88	5.0669e-107	5.76907e-126	2.77375e-148	3.61634e-169	1.2214e-188	9.12356e-204	3.53789e-228	3.12518e-248	1.79561e-268	1.43422e-281	1.48851e-296	5.66237950058733e-316	0	0	0	0	0	0	0	0	0	0	0	0	0	0	0	0	0	0	0	0	0	0	0	0	0	0	0	0	0	0	0	0	0
0	2.00588e-22	1.7262e-43	1.81781e-66	5.65839e-86	1.04941e-105	5.49469e-124	1.03257e-145	5.67221e-166	8.39102e-185	2.87216e-199	4.55065e-223	1.74162e-242	1.32463e-263	5.54346e-276	2.73233e-290	0	0	0	0	0	0	0	0	0	0	0	0	0	0	0	0	0	0	0	0	0	0	0	0	0	0	0	0	0	0	0	0	0	0
0	1.25545e-23	4.22818e-44	1.19791e-66	2.15157e-85	3.78909e-108	1.82016e-125	1.2397e-146	3.31466e-166	2.77467e-184	7.31007e-198	3.7854e-221	1.82157e-241	5.91005e-262	2.02512e-273	2.24571e-288	1.8172e-306	0	0	0	0	0	0	0	0	0	0	0	0	0	0	0	0	0	0	0	0	0	0	0	0	0	0	0	0	0	0	0	0	0
0	4.96472e-23	6.43053e-43	7.30878e-65	5.00525e-83	3.61927e-105	6.57475e-122	1.8248e-142	1.95007e-161	6.39884e-179	6.08157e-192	1.39219e-214	1.82216e-237	2.56532e-257	1.55451e-269	9.29639e-284	3.48193e-301	1.08200376439233e-321	0	0	0	0	0	0	0	0	0	0	0	0	0	0	0	0	0	0	0	0	0	0	0	0	0	0	0	0	0	0	0	0
0	1.94165e-22	9.55988e-42	4.30951e-63	1.11127e-80	3.26074e-102	2.21029e-118	4.13699e-140	1.94817e-158	2.91008e-175	3.69324e-189	2.99204e-211	1.4277e-233	8.78541e-253	8.62805e-266	2.90485e-279	5.10433e-296	6.72055764090087e-316	0	0	0	0	0	0	0	0	0	0	0	0	0	0	0	0	0	0	0	0	0	0	0	0	0	0	0	0	0	0	0	0
0	7.51118e-22	1.38968e-40	2.45696e-61	2.35627e-78	2.77324e-99	6.92212e-115	5.31858e-136	9.74965e-154	5.5525e-170	2.54644e-183	8.88849e-205	1.85099e-226	4.71456e-245	1.70074e-257	2.12951e-270	1.50637e-286	8.64963e-306	2.76676761671098e-322	0	0	0	0	0	0	0	0	0	0	0	0	0	0	0	0	0	0	0	0	0	0	0	0	0	0	0	0	0	0	0
0	2.8746e-21	1.97594e-39	1.35511e-59	4.77433e-76	2.22841e-96	3.64375e-113	9.6542e-134	7.88131e-151	2.05047e-166	4.3608e-179	5.83383e-200	4.75458e-221	5.09265e-239	8.17442e-251	4.34253e-263	4.44527e-280	1.07235e-298	1.51478481237306e-314	0	0	0	0	0	0	0	0	0	0	0	0	0	0	0	0	0	0	0	0	0	0	0	0	0	0	0	0	0	0	0
0	1.08857e-20	2.74894e-38	7.23378e-58	9.25012e-74	1.69308e-93	1.02684e-109	1.09115e-129	3.37914e-146	3.26164e-161	2.43298e-173	1.36788e-193	4.74363e-214	2.04521e-231	1.16718e-242	7.54733e-256	3.20213e-272	3.24291e-290	1.9219e-305	0	0	0	0	0	0	0	0	0	0	0	0	0	0	0	0	0	0	0	0	0	0	0	0	0	0	0	0	0	0	0
0	4.07956e-20	3.743e-37	3.7392e-56	1.71468e-71	1.21723e-90	2.70451e-106	1.13955e-125	1.32178e-141	4.66967e-156	1.20368e-167	2.80968e-187	4.09493e-207	7.00961e-224	1.39926e-234	3.31577e-247	5.59601e-263	2.36465e-280	5.52285e-295	1.50772471162493e-315	0	0	0	0	0	0	0	0	0	0	0	0	0	0	0	0	0	0	0	0	0	0	0	0	0	0	0	0	0	0
0	1.51328e-19	4.98957e-36	1.87247e-54	3.04272e-69	8.28695e-88	6.66307e-103	1.10082e-121	8.12351e-139	1.30852e-152	1.54317e-163	1.33153e-182	7.32062e-202	5.09598e-218	4.37545e-228	1.42534e-241	3.38481e-258	5.80748e-275	6.17648e-289	0	0	0	0	0	0	0	0	0	0	0	0	0	0	0	0	0	0	0	0	0	0	0	0	0	0	0	0	0	0	0
0	5.55705e-19	6.51355e-35	9.08794e-53	8.11071e-69	6.6604e-87	2.64561e-101	1.4414e-119	4.1968e-136	3.1942e-149	1.76134e-159	5.55336e-178	1.13827e-196	3.20644e-212	3.47153e-223	5.03514e-236	4.81764e-252	3.36209e-268	1.54865e-281	6.24273e-301	1.64543227438452e-317	0	0	0	0	0	0	0	0	0	0	0	0	0	0	0	0	0	0	0	0	0	0	0	0	0	0	0	0	0
0	2.02048e-18	8.32915e-34	4.27679e-51	1.36922e-66	4.22373e-84	5.92641e-98	1.23873e-115	1.3491e-131	3.61107e-144	6.58157e-154	8.31778e-172	6.91347e-190	1.74574e-206	8.04254e-217	4.70712e-229	1.79258e-244	5.02983e-260	9.33609e-273	1.55994e-291	0	0	0	0	0	0	0	0	0	0	0	0	0	0	0	0	0	0	0	0	0	0	0	0	0	0	0	0	0	0
0	7.27468e-18	1.04358e-32	1.95233e-49	2.2178e-64	2.54349e-81	1.24561e-94	9.88231e-112	5.44037e-129	7.14923e-141	6.17966e-150	2.78974e-167	8.44747e-185	8.21846e-201	1.61468e-210	3.7899e-222	5.68546e-237	6.34383e-252	4.69327e-264	3.20892e-282	4.6358e-299	4.79677564916187e-316	0	0	0	0	0	0	0	0	0	0	0	0	0	0	0	0	0	0	0	0	0	0	0	0	0	0	0	0
0	2.59411e-17	1.50202e-33	6.74028e-50	4.01717e-64	1.34758e-80	3.776e-93	9.5722e-110	1.73681e-126	1.20977e-137	5.15517e-146	8.22218e-163	8.96937e-180	3.34114e-195	7.44795e-206	7.99053e-217	4.76428e-231	2.12319e-245	2.22247e-258	5.41212e-276	3.03365e-292	0	4.24896455423472e-322	0	0	0	0	0	0	0	0	0	0	0	0	0	0	0	0	0	0	0	0	0	0	0	0	0	0	0
0	9.16304e-17	1.87779e-32	3.01112e-48	6.23281e-62	7.61843e-78	7.27604e-90	6.85711e-106	4.67356e-122	1.10044e-132	1.48196e-140	9.16247e-157	3.91754e-173	1.17064e-189	1.10138e-199	1.35454e-211	3.22341e-225	5.74383e-239	7.66878e-253	6.57219e-270	1.42727e-285	2.29364e-301	1.00326839588927e-315	0	0	0	0	0	0	0	0	0	0	0	0	0	0	0	0	0	0	0	0	0	0	0	0	0	0	0
0	3.20648e-16	2.30386e-31	1.30755e-46	9.30055e-60	4.10155e-75	1.31942e-86	4.57584e-102	1.15944e-117	9.10728e-128	3.81745e-135	9.05048e-151	1.50006e-166	1.7569e-182	5.58353e-192	2.44047e-203	2.17252e-216	1.46484e-229	7.48702e-243	2.69487e-259	2.38982e-274	1.58786e-289	2.7923e-303	3.65240499016371e-317	0	0	0	0	0	0	0	0	0	0	0	0	0	0	0	0	0	0	0	0	0	0	0	0	0	0
0	1.11177e-15	2.77476e-30	5.52137e-45	1.3354e-57	2.10419e-72	2.25316e-83	2.84684e-98	2.65455e-113	1.16241e-124	2.45517e-131	1.99132e-146	1.15073e-161	4.78338e-177	6.36918e-186	1.08531e-196	3.68731e-209	9.53619e-222	5.73539e-236	7.55463e-252	2.60494e-266	6.82283e-281	1.35165e-295	0	3.73533390881816e-319	0	0	0	0	0	0	0	0	0	0	0	0	0	0	0	0	0	0	0	0	0	0	0	0	0
0	3.81996e-15	3.2815e-29	2.26817e-43	1.84589e-55	1.02932e-69	3.62575e-80	1.65258e-94	5.6141e-109	8.32497e-120	5.3067e-126	1.61598e-140	3.54317e-155	5.64824e-170	2.46485e-178	1.45066e-188	1.79475e-200	1.70906e-212	3.99313e-226	2.15674e-241	2.9577e-255	3.11823e-269	2.51709e-283	5.52861e-296	1.01016e-305	1.2253173862815e-318	6.4228533959362e-323	0	0	0	0	0	0	0	0	0	0	0	0	0	0	0	0	0	0	0	0	0	0	0
0	1.30081e-14	3.81164e-28	9.06815e-42	2.45749e-53	4.80402e-67	7.74567e-79	1.07353e-92	1.14294e-106	8.35268e-117	2.83747e-122	2.89578e-136	2.16785e-150	1.2007e-164	2.18676e-172	1.39705e-183	6.76634e-195	2.50956e-206	2.17219e-219	4.19494e-234	2.19662e-247	8.95565e-261	2.83151e-274	2.5531e-286	1.74441e-298	9.03722768371834e-311	1.08501798478776e-315	0	0	0	0	0	0	0	0	0	0	0	0	0	0	0	0	0	0	0	0	0	0	0
0	4.39078e-14	4.34967e-27	3.52977e-40	3.15256e-51	2.14046e-64	1.15819e-75	5.68041e-89	2.16071e-102	5.218e-112	1.34009e-118	4.53787e-132	1.14819e-145	2.18683e-159	1.68889e-166	4.04895e-177	7.33623e-188	2.9467e-200	9.42859e-213	6.43799e-227	1.28275e-239	2.01335e-252	2.47983e-265	9.1701e-277	2.57528e-288	5.50627e-300	9.92844e-306	1.15758740909006e-317	0	0	0	0	0	0	0	0	0	0	0	0	0	0	0	0	0	0	0	0	0	0
0	1.46923e-13	4.87773e-26	1.33822e-38	3.89856e-49	9.10955e-62	1.63677e-72	2.81403e-85	3.78787e-98	2.9857e-107	5.5452e-115	6.16949e-128	5.22352e-141	3.38648e-154	2.59995e-162	2.55764e-172	1.8535e-182	2.72485e-194	3.22401e-206	7.69817e-220	5.82843e-232	3.51251e-244	1.67904e-256	2.55019e-267	2.9402e-278	2.58582e-289	2.08583e-294	9.92844e-306	3.66433865177336e-317	0	0	0	0	0	0	0	0	0	0	0	0	0	0	0	0	0	0	0	0	0
0	0	0	0	3.77939e-49	2.39677e-61	2.347e-71	1.19332e-83	4.89341e-96	2.31403e-106	5.88349e-115	1.73418e-127	4.02665e-140	7.38258e-153	4.93813e-160	2.42623e-169	8.1106e-179	4.44365e-190	1.96988e-201	1.52885e-214	9.09218e-228	2.14694e-239	4.04225e-251	2.87216e-261	1.51248e-271	5.97515e-282	9.26245e-288	1.91678e-298	0	3.80331734168592e-320	0	0	0	0	0	0	0	0	0	0	0	0	0	0	0	0	0	0	0	0
0	0	0	0	4.56041e-47	9.7775e-59	3.11318e-68	5.44766e-80	7.7591e-92	1.22588e-101	1.00156e-109	1.0546e-121	8.83326e-134	5.90008e-146	1.25547e-152	3.97068e-163	5.14697e-172	1.03855e-182	1.70737e-193	4.82656e-206	1.05997e-218	9.61249e-230	7.00869e-241	4.10088e-252	1.92127e-263	3.38877e-273	2.9402e-278	2.57528e-288	1.74441e-298	0	3.73533390881816e-319	0	0	0	0	0	0	0	0	0	0	0	0	0	0	0	0	0	0	0
0	0	0	0	5.31943e-45	3.82208e-56	3.91545e-65	2.33684e-76	1.1455e-87	5.98065e-97	1.55021e-104	5.77559e-116	1.72816e-127	4.16394e-139	2.77661e-145	3.07235e-155	1.33825e-163	9.63975e-174	5.71637e-184	6.19642e-196	5.27495e-208	1.78207e-218	4.89425e-229	1.09085e-239	1.96914e-250	1.2864e-259	3.58649e-264	1.19075e-273	3.09436e-283	6.31117e-293	1.01188e-302	3.92134289143921e-311	1.12266536704506e-319	0	0	0	0	0	0	0	0	0	0	0	0	0	0	0	0	0
0	0	0	0	6.00085e-43	1.43253e-53	4.67192e-62	9.4258e-73	1.57591e-83	2.68923e-92	2.18305e-99	2.85076e-110	3.01817e-121	2.5979e-132	9.47951e-140	3.84167e-149	6.45772e-157	1.68631e-166	7.6778e-178	2.7891e-189	8.08619e-201	1.06099e-210	1.13437e-220	9.88176e-231	1.34494e-242	4.04225e-251	6.72523e-255	9.44714e-264	1.03318e-272	8.84813e-282	5.95748e-291	1.01158e-298	1.25671e-306	1.15935609493298e-314	7.90505033345994e-323	0	0	0	0	0	0	0	0	0	0	0	0	0	0	0
0	0	0	0	6.5501e-41	5.15106e-51	5.29152e-59	3.57742e-69	2.02191e-79	1.11537e-87	2.79854e-94	1.26906e-104	4.70933e-115	1.43428e-125	1.67815e-132	2.32374e-141	1.2766e-148	1.1615e-157	1.96516e-168	2.68039e-179	2.94858e-190	1.40492e-199	5.51326e-209	1.78207e-218	9.61249e-230	1.03766e-237	5.31642e-241	2.74298e-249	1.11469e-257	3.58931e-266	9.19648e-275	5.69034e-282	2.60767e-289	8.98489e-297	2.35463e-304	1.86583154085054e-313	2.98909715733954e-321	0	0	0	0	0	0	0	0	0	0	0	0	0
0	0	0	0	6.92102e-39	1.77798e-48	5.69188e-56	1.27837e-65	2.42113e-75	4.26988e-83	3.2672e-89	5.09797e-99	6.56946e-109	7.01297e-119	2.5945e-125	1.21298e-133	2.14696e-140	6.72326e-149	4.18421e-159	2.12076e-169	8.75949e-180	1.49621e-188	2.12713e-197	2.51767e-206	5.32217e-217	2.03116e-224	3.13295e-227	5.84162e-235	8.67751e-243	1.03329e-250	9.90676e-259	2.1911e-265	3.63243e-272	4.58326e-279	4.4534e-286	1.40456e-294	8.5657e-302	7.55386786658751e-312	1.5404581960192e-316	4.30924056302735e-320	0	0	0	0	0	0	0	0	0	0
0	0	0	0	7.08227e-37	5.89441e-46	5.81725e-53	4.30354e-62	2.70771e-71	1.50966e-78	3.47467e-84	1.84877e-93	8.19766e-103	3.03892e-112	3.5044e-118	5.46556e-126	3.07158e-132	3.2701e-140	7.41128e-150	1.38174e-159	2.12076e-169	1.28191e-177	6.51636e-186	2.78693e-194	2.28354e-204	3.03186e-211	1.37499e-213	2.84221e-222	1.58511e-229	7.12639e-237	2.59714e-244	2.14193e-250	5.05541e-258	2.51917e-264	9.6697e-271	1.22224e-278	2.97332e-285	1.08742e-294	8.65025e-299	9.15625e-302	4.17921145270445e-310	1.15675843709366e-314	1.26749284559834e-315	1.60077269252564e-320	0	0	0	0	0	0
0	0	0	0	7.02175e-35	1.87792e-43	5.65124e-50	1.36556e-58	2.83008e-67	4.9321e-74	3.36656e-79	6.05392e-88	9.15366e-97	1.16762e-105	4.1357e-111	2.12576e-118	3.73666e-124	1.33573e-131	1.09159e-140	7.41128e-150	4.18421e-159	8.83399e-167	3.64424e-176	5.71637e-184	1.70737e-193	8.53456e-200	1.41599e-201	1.09286e-209	2.25905e-216	3.78251e-223	5.16522e-230	5.78128e-237	5.32293e-244	1.03726e-249	1.55448e-255	7.77332e-263	7.43714e-269	1.1126e-277	3.3915e-281	1.33008e-283	1.27155e-292	1.41686e-296	1.97002e-299	1.0704e-303	4.29978e-308	1.29599998601659e-312	6.64101793352639e-315	1.57997746949218e-318	3.76972087776871e-321	0
0	0	0	0	6.74801e-33	5.75272e-41	5.22017e-47	4.08608e-55	2.76604e-63	1.4895e-69	2.97129e-74	1.79005e-82	9.14759e-91	3.97893e-99	4.26348e-104	7.1338e-111	3.8619e-116	4.57717e-123	1.33573e-131	3.2701e-140	6.72326e-149	4.89283e-156	7.49995e-165	4.13835e-172	4.68931e-181	1.94347e-188	1.16998e-189	3.33281e-197	8.15236e-205	5.26461e-211	2.76949e-217	1.19545e-223	4.25694e-230	3.21397e-235	1.85917e-240	3.63139e-247	5.93878e-254	3.54767e-262	4.4295e-265	6.91242e-267	2.71216e-275	1.19874e-278	6.43666e-281	1.36496e-284	2.13752e-288	2.51441e-292	2.25313e-296	2.20305e-299	2.11596e-301	0
0	0	0	0	6.28848e-31	1.69535e-38	4.58629e-44	1.15343e-51	2.52931e-59	4.85163e-67	4.99142e-71	9.01881e-79	1.40576e-86	1.89446e-94	1.52169e-100	9.85594e-107	2.40862e-111	1.02107e-117	9.2616e-126	7.15859e-134	4.71768e-142	1.2766e-148	6.45772e-157	1.33825e-163	5.14697e-172	8.1106e-179	2.38376e-179	2.5075e-186	2.28219e-193	5.68205e-199	1.14758e-204	1.89926e-210	2.59553e-216	7.5277e-221	1.66224e-225	5.34024e-233	3.46644e-239	8.18723e-247	1.93192e-250	6.64597e-253	1.03013e-260	1.06792e-264	4.49729e-270	5.0693e-273	1.38332e-278	8.85476e-282	4.16657e-285	2.22392e-287	1.18539e-288	8.10355e-296
0	0	0	0	5.68505e-29	4.80904e-36	3.83317e-41	3.07248e-48	2.16478e-55	1.34513e-62	6.59274e-68	3.54314e-75	1.67033e-82	6.91449e-90	2.51453e-97	7.41285e-103	9.85594e-107	1.57394e-112	4.3972e-120	1.06317e-127	2.22487e-135	2.32374e-141	3.84167e-149	3.07235e-155	3.97068e-163	2.42623e-169	2.55764e-172	1.04715e-178	3.70544e-185	1.13377e-191	1.08531e-196	8.22123e-202	5.01003e-207	7.157e-211	7.42513e-215	9.1118e-222	9.66654e-229	8.84492e-236	1.09254e-238	2.00475e-240	1.21121e-247	5.93128e-251	1.09602e-255	3.13437e-259	3.77438e-264	1.15653e-266	2.53206e-269	6.29805e-271	1.06351e-272	3.05102e-279
0	0	0	0	4.98788e-27	1.3137e-33	3.04801e-38	7.72492e-45	1.73471e-51	3.46332e-58	5.09852e-63	8.94941e-70	1.3896e-76	1.91088e-83	2.32849e-90	2.15054e-95	8.37399e-99	4.26348e-104	4.1357e-111	3.5044e-118	2.5945e-125	8.96599e-131	5.34596e-138	1.44229e-143	6.85735e-151	1.44203e-156	4.53072e-159	6.51502e-165	8.18249e-171	8.98148e-177	2.88556e-181	7.41582e-186	1.55015e-190	2.66907e-195	9.74678e-199	4.5865e-205	1.88729e-211	6.77681e-218	2.88663e-220	1.73093e-221	4.23023e-228	7.20073e-231	2.60991e-236	1.51755e-240	7.28641e-245	5.01632e-248	2.69718e-251	2.78759e-252	1.90857e-253	2.30176e-259
0	0	0	0	4.24878e-25	3.45768e-31	2.30579e-35	1.8333e-41	1.30173e-47	8.28321e-54	4.73292e-60	2.43089e-66	1.12275e-72	4.66313e-79	1.74099e-85	6.91449e-90	1.2026e-92	2.16036e-97	6.76065e-104	1.87079e-110	4.57775e-117	5.69366e-122	1.14881e-128	1.11843e-133	1.84197e-140	1.40815e-145	1.63878e-147	8.44043e-153	3.81859e-158	1.51982e-163	1.74612e-167	1.60102e-171	1.19472e-175	7.36361e-180	9.25909e-183	1.64502e-188	2.58434e-194	3.58348e-200	2.32901e-203	2.45164e-205	1.12759e-212	8.0198e-215	1.16728e-219	2.75715e-223	2.96773e-228	8.67184e-231	1.16992e-234	2.15458e-237	4.82529e-239	2.42634e-244
0	0	0	0	3.51516e-23	8.77285e-29	1.65915e-32	4.10648e-38	9.14745e-44	1.84049e-49	3.35181e-55	5.53138e-61	8.27603e-67	1.12275e-72	1.38078e-78	1.67033e-82	8.18046e-85	4.55246e-89	4.85769e-95	4.62499e-101	3.92974e-107	1.56966e-111	1.12046e-117	3.56955e-122	2.12022e-128	5.40764e-133	1.77848e-134	3.11664e-139	4.84656e-144	2.03382e-150	8.23946e-154	9.02241e-159	2.54018e-162	5.85606e-166	2.72944e-168	7.48474e-175	4.45337e-180	9.46863e-187	2.65871e-189	1.21708e-190	2.10171e-197	3.1113e-200	1.85435e-204	1.85848e-207	8.1876e-212	1.02238e-213	5.72139e-217	4.3785e-219	4.01102e-220	8.32141e-225
0	0	0	0	2.8257e-21	2.1467e-26	1.13509e-29	8.67887e-35	6.01826e-40	3.79885e-45	2.18755e-50	1.15061e-55	5.53138e-61	2.43089e-66	9.76501e-72	3.54314e-75	4.77819e-77	1.79005e-82	6.05392e-88	1.84877e-93	5.09797e-99	7.30692e-103	1.73214e-108	1.96923e-112	3.97385e-118	7.19757e-124	1.16591e-124	7.50056e-129	4.27038e-133	6.1737e-139	9.73936e-142	3.92081e-146	4.17316e-149	3.58643e-152	6.15526e-154	6.27549e-160	5.6092e-166	4.39152e-172	2.05168e-175	8.08674e-179	4.84116e-185	1.51003e-188	4.02226e-192	9.20056e-196	8.42285e-201	6.3053e-202	1.76232e-204	4.01789e-207	1.30931e-208	1.18287e-212
0	0	0	0	2.20784e-19	5.06851e-24	7.37825e-27	1.72961e-31	3.7052e-36	7.28072e-41	1.31531e-45	2.18755e-50	3.35181e-55	4.73292e-60	6.15894e-65	6.59274e-68	2.38801e-69	2.97129e-74	3.36656e-79	3.47467e-84	3.2672e-89	1.4544e-92	1.19716e-97	4.30465e-101	3.07312e-106	1.98813e-111	8.52817e-112	1.80214e-115	3.40358e-119	1.82828e-124	8.80302e-127	4.13343e-132	1.5077e-134	4.42042e-137	2.44788e-138	9.52382e-144	3.28816e-149	1.00667e-154	1.65691e-157	2.31107e-160	5.61649e-166	6.31543e-169	2.83839e-173	2.46872e-176	4.21056e-182	1.22126e-182	1.32198e-184	1.16156e-186	8.40102e-189	1.83441e-193
0	0	0	0	1.67737e-17	1.15523e-21	4.55164e-24	3.24701e-28	2.13264e-32	1.29461e-36	7.28072e-41	3.79885e-45	1.84049e-49	8.28321e-54	3.46332e-58	1.074e-60	1.01582e-61	4.1622e-66	1.56627e-70	5.41575e-75	1.72107e-79	2.33469e-82	6.61195e-87	7.37591e-90	1.84535e-94	4.22343e-99	4.61059e-99	3.13721e-102	1.9264e-105	3.8058e-110	5.42509e-112	9.56163e-117	1.05355e-118	4.05523e-122	7.01359e-123	1.02985e-127	1.35805e-132	1.60732e-137	9.06852e-140	4.351e-142	4.24125e-147	1.6695e-149	1.38242e-154	2.17522e-158	1.47043e-163	1.62641e-163	6.67845e-165	1.27423e-167	2.15278e-170	1.90716e-174
0	0	0	0	0	0	4.94264e-23	9.09599e-27	1.58379e-30	2.6073e-34	4.0552e-38	5.95439e-42	8.24776e-46	1.07689e-49	1.32434e-53	2.16478e-55	9.65992e-56	1.2084e-59	1.40478e-63	1.51797e-67	1.52473e-71	7.30267e-74	6.68371e-78	2.58279e-80	2.13458e-84	1.63165e-88	6.21275e-88	1.41539e-90	2.91209e-93	2.00725e-97	9.29055e-99	5.84139e-103	2.08525e-104	2.75529e-107	7.13589e-109	3.76961e-113	1.8109e-117	7.90701e-122	7.26495e-125	1.32251e-126	4.77717e-131	7.14394e-133	2.25248e-137	1.36463e-140	3.61144e-145	7.78179e-146	1.27953e-146	9.628e-149	3.73926e-152	1.33359e-155
0	0	0	0	0	0	3.13125e-20	1.72876e-23	9.09599e-27	4.55819e-30	2.17414e-33	9.86405e-37	4.25411e-40	1.74284e-43	6.77798e-47	3.07248e-48	7.59763e-50	2.87829e-53	1.02521e-56	3.43328e-60	1.08081e-63	3.19763e-67	8.88767e-71	1.53351e-72	3.94813e-76	9.51948e-80	5.61787e-80	5.16716e-82	4.14201e-84	9.05934e-88	1.87379e-88	3.83774e-92	5.6667e-93	2.72267e-95	1.20235e-97	2.10022e-101	3.38269e-105	5.02099e-109	1.77941e-111	5.79399e-114	7.17048e-118	4.79996e-119	5.33731e-123	1.28697e-125	1.23681e-129	1.26457e-129	2.35336e-132	4.04853e-135	6.4366e-138	9.45356e-141
0	0	0	0	0	0	1.90404e-17	3.13125e-20	4.94264e-23	7.48461e-26	1.08671e-28	1.51201e-31	2.01489e-34	2.57012e-37	3.13624e-40	3.83317e-41	2.57503e-42	3.1339e-45	3.61549e-48	3.95427e-51	4.09984e-54	4.0291e-57	3.75223e-60	3.3104e-63	2.7658e-66	2.18739e-69	5.18033e-69	1.63206e-70	4.40235e-72	3.29564e-75	2.19836e-75	1.57472e-78	7.27866e-79	1.1604e-80	7.64913e-84	4.70804e-87	2.70472e-90	1.44964e-93	1.86506e-95	2.20707e-97	1.02364e-100	2.43767e-101	1.04188e-104	9.35819e-107	3.54783e-110	1.22207e-109	8.6094e-112	5.65711e-114	3.4681e-116	1.05726e-119
0	0	0	0	0	0	1.11187e-14	5.40835e-17	2.54292e-19	1.15523e-21	5.06851e-24	2.1467e-26	8.77285e-29	3.45768e-31	1.3137e-33	4.17885e-34	7.35991e-35	2.85426e-37	1.0578e-39	3.74703e-42	1.26875e-44	4.10641e-47	1.27027e-49	3.75487e-52	1.06037e-54	2.85989e-57	1.59744e-56	1.44612e-57	3.86337e-60	9.80581e-63	2.04948e-62	5.08456e-65	3.07974e-66	1.69325e-67	3.84673e-70	8.25801e-73	1.67467e-75	3.20693e-78	1.48244e-79	2.61527e-82	4.34796e-85	1.74734e-86	2.66026e-89	9.53939e-91	1.32415e-93	2.05182e-92	2.74787e-95	7.27853e-97	8.79518e-100	9.93175e-103
0	0	0	0	0	0	6.23846e-12	8.91319e-14	1.23956e-15	1.67737e-17	2.20784e-19	2.8257e-21	3.51516e-23	4.24878e-25	4.98788e-27	5.68505e-29	4.67344e-29	5.36008e-31	5.9416e-33	6.36513e-35	6.58914e-37	6.5901e-39	6.36649e-41	5.93936e-43	5.34913e-45	4.64932e-47	1.07292e-45	9.48796e-48	8.06721e-50	6.59353e-52	5.98532e-51	4.89341e-53	3.83472e-55	8.18545e-56	6.11293e-58	4.36852e-60	2.98649e-62	1.95242e-64	3.55089e-65	2.19336e-67	1.2932e-69	2.04359e-70	1.13214e-72	1.58786e-73	8.23276e-76	5.01894e-74	2.57786e-76	2.59551e-77	1.23603e-79	5.57763e-82
0	0	0	0	0	0	3.3648e-09	1.40242e-10	5.72875e-12	2.29292e-13	8.98987e-15	3.45174e-16	1.29755e-17	4.77411e-19	1.71877e-20	6.05311e-22	1.16e-21	4.17309e-23	1.46242e-24	4.99249e-26	1.66031e-27	5.37848e-29	1.69699e-30	5.21416e-32	1.55991e-33	4.54292e-35	6.18181e-35	1.78251e-36	4.99324e-38	1.35857e-39	3.85658e-38	1.07147e-39	2.88366e-41	1.9127e-41	5.01098e-43	1.26994e-44	3.11274e-46	7.37721e-48	4.27604e-48	9.79181e-50	2.16492e-51	1.10431e-51	2.34802e-53	1.07052e-53	2.18163e-55	1.69334e-54	3.39813e-56	1.19037e-56	2.27318e-58	4.16856e-60
0	0	0	0	0	0	1.74548e-06	2.10792e-07	2.51187e-08	2.95307e-09	3.42456e-10	3.91666e-11	4.41701e-12	4.91092e-13	5.38194e-14	5.81263e-15	2.30229e-14	2.57716e-15	2.83219e-16	3.05606e-17	3.23816e-18	3.36935e-19	3.44275e-20	3.45431e-21	3.40318e-22	3.29185e-23	3.12592e-24	2.91369e-25	2.66546e-26	2.39274e-27	7.97866e-27	7.17204e-28	6.31666e-29	1.54066e-28	1.35108e-29	1.15939e-30	9.73372e-32	7.99391e-33	6.42076e-34	5.04279e-35	3.87184e-36	2.9055e-37	2.13046e-38	4.53158e-38	3.26958e-39	1.21314e-37	8.85049e-39	6.29253e-40	4.3588e-41	2.9408e-42
0	0	0	0	0	0	0.000872139	0.000302937	0.000104572	3.5861e-05	1.22148e-05	4.13201e-06	1.38803e-06	4.62977e-07	1.53321e-07	5.04064e-08	1.64501e-08	5.32853e-09	1.713e-09	5.46484e-10	1.7299e-10	5.43299e-11	1.69273e-11	5.23137e-12	1.60353e-12	4.87437e-13	1.46923e-13	4.39078e-14	1.30081e-14	3.81996e-15	4.25898e-14	1.27737e-14	3.7925e-15	2.38155e-14	7.18469e-15	2.14345e-15	6.32339e-16	1.84455e-16	5.31984e-17	1.51684e-17	4.27535e-18	1.19111e-18	3.27964e-19	8.92378e-20	2.39918e-20	2.10749e-18	5.86864e-19	1.61281e-19	4.37377e-20	1.1703e-20
0	0	0	0	0	0	0	0	0	0	0	0	0	0	0	0	0	0	0	0	0	0	0	0	0	0	0	0	0	0	0	0	0	0	0	0	0	0	0	0	0	0	0	0	0	0.569261	0.559717	0.550378	0.541236	0.532282
[truncated: 134 more columns]

## Sheet: Figure_1b_NAC
V1	V2	V3	V4	V5	V6	V7	V8	V9	V10	V11	V12	V13	V14	V15	V16	V17	V18	V19	V20	V21	V22	V23	V24	V25	V26	V27	V28	V29	V30	V31	V32	V33	V34	V35	V36	V37	V38	V39	V40	V41	V42	V43	V44	V45	V46	V47	V48	V49	V50
0	0	0	0	0	0	0	0	0	0	0	0	0	0	0	0	0	0	0	0	0	0	0	0	0	0	0	0	0	0	0	0	0	0	0	0	0	0	0	0	0	0.609684	0.59922	0.589002	0.579019	0.569261	0.559717	0.550378	0.541236	0.532282
0	3.23879	4.39106	4.21924	3.08506	3.22118	4.93017	6.15845	5.18951	5.86285	7.641	7.78729	7.41522	7.60073	7.2892	6.53433	5.8538	6.53055	6.76753	6.5649	8.18716	7.97026	7.32098	8.03371	7.85093	8.12401	7.95627	8.23755	8.08266	7.93715	7.80024	7.26065	7.14497	7.43474	8.1452	8.45228	7.92528	7.82396	7.33222	7.24529	6.78542	7.86255	8.59266	8.5086	8.84313	8.35315	9.10816	8.6189	8.5518	8.08746
0	3.66153	7.48809	5.99868	5.0864	4.90847	6.64194	8.43144	6.8603	7.23673	11.9303	11.7647	11.1631	11.5677	11.5205	10.1739	10.2011	11.0909	10.7165	10.3746	12.1108	11.3557	11.4515	11.5571	12.0743	12.6012	12.7284	12.462	12.2123	11.5959	11.3821	11.1809	10.6331	10.8125	11.356	11.5463	11.0265	11.5814	11.0776	11.2854	11.8528	12.8008	14.5559	14.4062	14.6522	15.3002	16.3725	16.2352	16.5132	15.5819
0	4.21924	9.19953	7.84202	8.09814	8.97937	9.9017	11.8413	9.97803	9.67688	14.8257	14.9056	14.114	14.2953	14.505	13.0634	12.5423	14.8517	14.738	13.8613	15.3781	14.9271	14.8938	15.2597	15.2537	15.6401	15.6578	14.9503	14.6384	13.6515	14.4182	13.8128	13.2376	13.0134	13.4491	13.5646	13.042	13.4907	13.3054	13.1298	13.2755	13.7425	15.2003	15.033	15.5337	15.7094	16.9109	16.7569	16.6109	15.4749
0	6.13239	10.9889	12.6687	11.6908	13.1782	14.2054	15.7984	14.5035	14.3229	18.8119	19.5716	18.5134	18.9062	18.4598	16.8405	16.1555	19.5073	18.8155	18.1846	20.3496	19.7433	19.5688	20.9689	21.2109	21.0815	20.5945	19.4054	18.6384	17.5708	18.5908	18.2441	17.2524	16.9551	17.3197	17.6927	17.748	18.1369	18.5346	17.9651	18.6997	18.7944	21.234	21.3404	22.1454	22.268	23.453	23.2386	22.6867	21.1376
0	7.39197	11.5299	14.5416	12.6532	14.8238	16.5349	18.7975	18.6438	18.1577	22.3817	23.8259	22.9737	24.4883	23.7827	22.3223	21.004	23.8064	23.3543	22.1705	24.1756	23.0577	22.7694	24.0201	24.1479	24.2962	23.3591	22.1244	21.3025	20.1943	21.4458	21.0386	20.6553	21.2665	21.2348	21.5398	21.8547	22.5062	22.5143	21.8895	23.542	23.9074	26.3106	26.0163	26.4175	26.4872	27.2534	26.999	26.7579	25.526
0	9.37133	13.4202	17.0744	14.2054	16.5349	17.933	20.3711	20.0039	20.236	25.0719	27.2	26.5872	28.3245	28.2996	26.2057	25.1186	27.7541	26.7444	25.4383	26.8941	25.691	24.9393	26.0524	25.7243	25.4305	24.1299	22.5781	21.7577	21.2961	22.111	21.3723	20.9737	21.5021	21.4344	21.3801	21.6364	21.9024	21.8804	21.284	23.3592	23.3619	25.2071	24.9143	25.8701	26.2171	27.524	26.9422	27.3206	26.4553
0	9.97927	15.3488	19.0485	15.2939	17.8024	19.406	21.5573	21.0122	21.0751	25.5575	27.8914	28.0388	30.0005	29.4003	27.673	26.1177	28.5346	27.8593	26.5142	27.4498	27.3101	26.4984	27.8454	28.1488	27.7765	27.4402	26.1386	24.9132	24.3797	24.8087	23.7116	23.2641	23.7298	24.2072	23.805	23.716	24.5174	24.1578	23.2466	25.2251	25.1896	27.2362	26.6172	27.5025	27.5024	29.0219	28.7353	29.372	28.2052
0	10.6202	15.4242	21.0709	17.9365	20.6007	22.8543	25.1854	24.784	24.1399	28.4059	31.4103	31.3407	32.6617	32.3229	30.0521	28.0075	30.6403	29.4906	28.0846	28.9044	29.0371	28.5073	30.4389	30.6488	29.8585	29.4554	28.1132	26.5382	25.9628	26.3272	24.9163	24.1523	24.2749	25.268	25.1266	25.285	26.0246	26.2051	25.8313	27.7483	27.3856	29.9449	29.2938	30.1288	29.7983	30.9527	30.642	30.9342	30.358
0	11.2885	16.1833	21.3568	18.0945	20.976	22.9842	25.0809	24.1399	23.8561	28.2513	30.5884	30.8561	32.0256	31.6252	29.4026	28.1266	30.5717	29.4064	27.6623	29.0695	28.8005	28.2468	30.7006	31.1793	30.3638	29.605	27.9704	26.1406	25.2773	25.5922	24.2411	23.2312	23.0601	24.2316	24.0804	23.9455	24.8793	25.0293	24.6648	26.1594	25.8094	28.1544	28.629	29.1154	28.5157	29.5705	29.2657	29.5205	28.7015
0	11.9808	17.5863	22.2998	21.8117	23.8395	26.9821	29.2484	28.854	28.2513	32.4993	34.1989	34.6805	35.6616	34.6765	32.3001	30.5256	33.2072	31.9314	30.4302	32.0783	31.3717	30.7312	33.0872	33.4813	32.2762	31.4622	29.4877	27.3496	26.7408	27.0044	26.1788	25.1311	24.9188	25.7741	25.5883	25.6799	26.5663	26.4191	26.0305	27.4644	27.0929	29.0875	29.5213	29.967	29.0987	29.8278	29.515	30.2653	29.9744
0	10.7441	16.066	19.9704	19.0961	20.5834	23.5381	25.6778	25.7792	25.6419	29.5898	30.768	30.834	31.7531	31.6019	29.7483	27.7522	29.8894	28.7186	27.0295	28.2293	27.2946	27.0263	28.873	29.8421	29.0387	28.58	26.7599	24.5287	23.9725	24.7266	23.9601	23.2352	23.0318	24.061	23.8793	23.7147	25.2596	25.3536	24.7339	25.8203	25.2244	27.3113	27.9534	28.3584	27.2924	27.7153	27.4178	28.1033	27.8262
0	9.64888	15.8159	20.4951	20.3674	22.0672	24.7975	26.308	26.2767	25.646	30.1763	31.2225	31.1929	32.0027	32.14	30.2539	28.2386	30.2578	29.0605	27.9744	29.3988	28.1201	27.8059	29.8582	30.757	29.6339	29.7107	27.6033	25.3786	24.7983	25.7576	25.218	24.4671	24.4742	25.7061	25.7336	25.2952	26.5549	26.6193	25.9807	27.0261	26.1784	27.9585	29.295	29.6695	28.3564	28.9906	28.4386	29.571	29.2769
0	9.23024	15.6226	20.0267	20.7287	22.2455	25.2201	26.5723	26.4347	25.7299	30.8298	32.5201	32.3746	33.0694	33.1101	31.8498	29.757	31.6778	30.1019	29.2704	31.2253	29.5851	30.0836	32.6678	34.0976	32.5846	32.5916	30.6681	28.602	27.6887	28.6109	27.7566	27.1964	27.4031	28.3641	28.1038	27.3823	28.8559	28.6427	27.9708	29.4693	28.3452	30.1018	31.1654	31.5114	30.1784	30.7856	30.213	31.0779	30.5303
0	8.32032	15.4764	20.6343	22.0522	24.226	26.5491	28.136	28.626	28.4985	33.0922	35.407	35.4711	36.0153	36.2731	35.2046	33.2734	35.4413	33.3848	32.1234	34.6335	32.8636	32.9853	35.2185	36.2808	34.4126	34.9375	33.5034	31.3495	30.1068	30.7269	29.5713	28.9713	29.1404	29.8166	29.7695	29.2574	30.6981	30.2118	29.2786	30.7367	29.366	30.8366	31.8585	31.9381	30.6197	30.9618	30.3902	31.4475	30.8987
0	8.00448	14.3581	19.3014	21.113	23.1701	25.3716	27.269	28.0846	27.5379	31.546	33.7394	34.1433	34.6367	34.5117	33.4766	31.9383	33.993	32.3126	30.7846	32.8685	31.1749	31.2808	33.6795	34.3923	32.3341	32.8249	31.4642	29.4249	28.0029	29.3204	28.2122	27.6333	27.786	28.1868	28.1363	27.6462	29.467	28.9946	28.3218	29.7057	28.3861	29.7817	30.7481	30.5875	29.5476	29.8656	29.0934	30.3122	29.781
0	8.2206	14.305	19.0227	20.7028	23.0521	25.1186	26.8969	27.2539	27.0468	31.2527	33.6948	34.0254	34.7961	35.29	34.1956	32.927	34.8934	33.1708	31.3156	33.6109	31.8922	31.9522	33.9898	34.6512	32.8705	33.3173	32.2073	31.1675	29.9452	30.9796	30.0732	29.2175	29.1032	29.2405	29.1639	28.8788	30.6623	30.3961	29.7	30.826	29.2748	30.8577	32.0207	31.615	30.3478	30.8638	29.8672	30.8348	30.0851
0	8.44525	13.8019	17.8796	20.7745	22.981	25.3192	26.5917	26.518	26.9791	31.7501	34.0754	33.9787	34.6765	34.776	33.3565	31.7991	34.5927	32.8789	30.7591	33.2446	31.8193	31.8476	33.5326	34.1509	32.4003	33.073	31.7168	30.6903	30.2071	31.1969	30.2861	29.8897	29.7523	29.6364	29.5408	29.2414	30.9724	30.4694	29.5548	30.4163	29.5443	31.0791	31.9801	31.7905	30.5373	31.0286	30.4637	31.1881	30.2309
0	8.67794	14.2751	18.1466	20.8777	22.5499	24.7767	25.9711	26.2164	26.9607	31.5775	34.5028	35.0219	35.2922	35.3223	33.8598	32.8689	35.2756	33.5283	31.6632	34.3615	32.62	32.3379	34.2312	35.3415	33.5564	34.1846	32.548	31.9871	31.4691	32.4216	31.7176	31.0565	31.3501	30.9749	30.627	30.3046	32.0009	31.7005	30.5485	31.3829	30.2842	31.7834	33.0942	33.3242	32.9127	33.604	33.2213	34.1526	33.3643
0	8.9183	13.8299	17.9944	20.5946	23.353	25.4383	26.5142	27.7266	28.0038	32.1572	35.6753	36.0969	36.2803	35.9091	34.094	32.7763	34.7996	33.0687	31.4982	34.108	32.1141	31.5603	33.1185	34.4398	32.9497	33.5433	31.9387	32.0967	31.8028	32.9543	32.2345	31.7877	32.054	31.4352	30.8518	30.9536	33.2806	32.9562	31.5675	32.5936	31.9035	33.602	35.1165	35.545	34.8859	35.34	34.7197	35.8497	34.8266
0	8.18716	12.9777	17.4442	20.7557	23.7784	25.7399	27.0822	28.1928	28.7279	32.4227	35.8265	36.1815	36.308	36.8538	35.2877	34.7939	36.7513	34.9314	33.5554	36.4016	34.0457	33.1678	34.4198	35.6943	33.9132	34.7176	33.0804	33.4434	33.5887	34.708	33.9473	33.2332	33.4689	32.8202	31.9889	32.066	34.5846	34.4579	33.0418	34.2639	33.3322	34.7916	36.28	36.6869	36.4486	36.8828	36.0272	36.9191	35.6739
0	7.5109	12.6125	17.7738	21.3444	24.6198	26.4461	28.0391	29.0371	29.1371	33.066	36.3652	36.3121	37.0336	38.1496	36.2017	35.3537	37.5385	36.2498	34.8157	37.8853	35.4701	34.2805	35.486	36.7145	34.6528	35.4182	33.5247	33.6208	33.7423	34.5877	33.5956	33.1088	33.1011	32.6743	31.8464	31.6957	33.9228	33.5746	32.1954	33.3719	32.2556	33.8689	35.0895	35.2639	34.8204	35.4436	34.41	35.0542	34.0651
0	6.88457	12.275	17.2854	21.5442	25.8785	27.5531	28.651	29.9032	29.9081	34.0782	37.624	37.4775	38.7685	40.1188	38.0626	37.4232	39.5451	37.8808	36.3764	39.9613	37.4585	36.1981	37.097	38.542	37.1742	37.8952	35.9191	35.7277	35.5703	36.1474	35.1172	34.8227	34.5583	34.5431	33.8934	33.9252	35.9314	35.3333	33.7074	34.6534	33.3092	34.8993	35.8854	36.2532	36.004	36.399	35.1504	35.5703	34.7817
0	6.71827	11.5571	16.0377	20.1881	24.4032	25.6861	27.1382	28.0281	28.0667	32.0941	35.523	35.4028	36.3462	37.6629	36.0115	35.6965	38.0352	36.7011	35.2334	38.7037	36.2685	35.2939	36.4116	37.5526	36.4599	37.1503	34.9758	35.0146	34.6211	35.174	34.1666	34.9821	34.4842	34.6727	33.803	33.6095	35.7775	34.9658	33.1599	34.074	32.5549	33.8904	34.8405	34.9874	34.7429	35.323	33.9113	34.3131	33.5484
0	6.56363	11.6719	15.6359	19.6724	23.7711	25.0071	27.099	28.2604	28.2399	32.17	36.4944	35.9772	37.1669	38.1064	36.1267	35.7787	38.625	37.256	35.7591	38.8911	36.9748	35.9692	36.7935	37.8942	37.0311	37.9317	35.5037	35.749	35.3314	36.0835	35.0534	36.0641	35.5409	35.9229	34.8132	34.3874	36.7396	35.6987	34.0898	34.7776	33.2516	34.362	35.4924	35.6238	35.167	35.5285	33.9306	34.1223	33.1738
0	7.2485	13.0133	16.7995	20.6973	25.0511	26.5051	28.1242	29.5201	29.3933	32.9217	36.8299	37.5327	38.6392	39.5009	38.0296	38.4626	41.5614	40.3523	38.4558	41.5683	39.8092	38.9686	39.7406	40.7976	40.6073	41.2125	38.6586	38.8525	38.3696	38.8557	37.7574	39.202	38.619	38.967	37.5695	36.8826	39.2438	38.1523	36.4842	37.1554	35.7783	36.6788	37.5961	37.5014	37.0194	37.3645	35.536	35.908	34.9333
0	7.95627	14.8369	17.9904	22.1305	26.7419	27.6668	28.8193	30.1256	29.9243	33.6941	37.1933	37.835	39.1941	39.6895	38.4848	38.8701	41.9018	40.6644	38.7501	41.7993	39.7643	38.6561	39.1439	39.9144	39.9662	40.5462	38.2705	38.447	38.1899	38.6532	37.5586	38.7406	37.9378	38.4887	37.1093	36.217	38.3024	37.2336	35.4012	36.0493	34.5114	35.381	36.2667	36.7688	36.0959	36.4272	35.0262	35.384	34.4249
0	7.7992	15.3992	18.8019	22.4163	26.9115	27.3956	29.1842	31.0868	30.7938	34.487	37.9079	38.4812	39.7748	39.9095	38.6751	39.305	42.2732	40.7288	39.341	42.6074	40.801	39.3975	40.1009	40.8339	40.6049	41.1528	39.098	39.0134	38.7342	39.1718	38.0633	38.9943	38.1825	38.9287	37.7551	36.6411	38.6934	37.4117	35.3874	36.0158	34.2957	34.9476	35.6136	35.904	35.2439	35.3714	33.8213	34.3517	33.4171
0	7.65189	15.0972	18.022	21.5673	26.3403	26.7996	28.5393	30.3909	30.0929	33.6981	36.7181	37.2775	38.5383	38.6691	37.4657	38.0784	40.6877	39.1926	38.11	41.5549	39.5282	38.1605	38.5984	39.3115	39.0909	39.8611	38.0899	37.7766	37.9492	38.5928	37.2799	37.9666	36.9595	37.4714	36.7474	35.6586	37.654	36.2013	34.4277	35.0363	33.3587	33.8014	34.8252	34.9149	34.0835	34.2053	32.8798	33.5743	32.8377
0	7.51349	14.8136	17.2837	21.1342	26.9272	27.2875	28.9437	30.3918	29.7452	32.9596	35.5984	35.8448	37.0802	37.2159	36.3295	36.9266	39.197	37.7489	36.4486	39.5358	37.8383	36.5212	36.9516	37.4129	36.9786	37.9601	36.0367	35.7448	35.9197	36.333	34.8757	35.5438	34.9971	35.2928	34.4074	33.1818	34.898	33.5269	31.8508	32.2539	30.496	31.1031	32.0821	32.1754	32.1036	32.4013	31.13	31.6249	30.751
0	7.80024	14.968	16.9583	20.3638	25.6671	25.7171	27.6965	29.4473	29.428	32.5725	35.1499	35.3728	36.2807	36.4058	35.5303	36.3745	39.1298	37.4155	36.1181	39.1432	37.9461	37.0952	37.732	38.1626	37.9302	39.3429	37.5958	37.0476	37.1935	37.3657	36.2976	36.7348	35.9574	36.0303	35.1284	33.8878	35.3893	33.8215	31.9637	32.3532	30.7811	31.1969	31.9791	32.4189	32.3388	32.4493	31.0143	31.6679	30.7975
0	7.26065	14.296	15.9189	19.6327	24.4723	24.2334	25.8794	27.9313	27.9482	31.6172	34.4374	34.3587	35.2473	35.3704	34.5157	35.3407	38.032	36.3572	35.3333	38.0432	36.8736	36.0422	36.894	37.3109	36.8543	38.0066	36.3086	35.777	35.9202	35.8806	35.0512	35.4772	34.9206	35.1876	34.1099	32.8997	34.1716	32.4648	30.4901	30.693	29.1832	29.587	30.3433	30.9413	30.8657	31.144	29.7552	30.3883	29.5461
0	7.14497	14.468	16.3637	19.9847	25.0929	25.0897	26.6514	29.5703	29.1731	32.4904	35.252	35.1125	35.9477	36.022	35.3888	36.4303	38.8193	36.8521	36.5323	38.965	37.5176	36.8908	37.7121	37.8708	37.3912	38.7406	37.0195	36.4655	36.587	36.527	35.6798	35.8851	35.1185	35.3708	34.4815	33.0785	34.329	32.4448	30.4841	30.6772	29.0091	29.4015	29.9731	30.3879	30.4779	30.7472	29.7049	30.6543	29.649
0	7.03575	14.239	15.7344	19.2986	24.6623	24.6476	26.1741	29.6592	28.9303	31.8895	34.8913	34.4509	35.2643	35.3305	34.4426	35.4624	37.8002	35.6301	35.3235	38.4286	36.7601	35.9126	36.9419	37.0932	36.6189	38.1582	36.8866	36.1177	36.4362	36.3663	35.3192	35.316	34.5581	34.8011	33.9232	32.5414	33.5805	31.5562	29.6417	29.9989	28.3646	28.9108	29.3035	29.5428	29.6295	30.2183	29.0331	29.7981	28.9745
0	7.32618	14.4257	17.2815	20.366	26.3754	26.5173	28.2414	31.9827	30.7828	33.9875	36.9357	36.0953	36.8376	37.1044	36.3933	37.0972	39.6628	37.3983	36.7886	39.8761	38.3843	37.7121	38.94	39.2742	38.7433	40.4892	40.0252	38.963	39.2422	39.5469	38.4186	38.3706	37.3471	37.5591	36.6207	34.978	36.0137	34.0912	32.2683	32.6096	31.0659	31.6056	31.8172	32.3806	32.4466	33.0333	31.7845	32.3893	31.3572
0	7.62262	14.6192	17.7549	20.3967	25.962	25.7623	27.4629	31.1384	30.8599	34.0083	37.2021	36.3257	37.0291	37.2626	36.5272	36.9432	39.4642	36.9613	36.1123	38.9002	37.6712	37.0064	38.4356	38.5325	38.007	39.7176	39.2581	38.2116	38.9018	38.9857	37.8698	38.0181	36.8052	36.8145	35.8911	34.2773	35.2903	33.5814	31.7856	32.2901	30.764	31.1239	31.162	31.5456	31.609	32.1813	30.9597	31.8754	30.6992
0	7.12626	14.0179	16.7711	19.0704	24.8748	25.0417	27.0303	30.6444	30.9535	34.6462	37.487	37.1472	37.7986	37.9839	36.9417	37.5806	40.0648	37.5295	36.6508	39.166	37.9207	37.2388	38.4151	39.166	38.617	40.3032	39.6066	38.5472	39.0088	39.0789	38.3629	38.4948	37.2699	37.2648	36.5201	34.8923	35.7065	33.9915	32.1904	32.6833	30.9856	31.3354	31.3657	31.905	31.7955	32.1925	31.1371	32.0402	31.0246
0	7.03415	14.2238	17.2537	19.1286	24.8566	24.6684	26.3155	29.8707	30.7677	34.4031	37.7898	37.4115	38.0252	38.1779	37.1123	37.4669	39.9107	37.6257	36.7328	38.9739	37.728	36.8178	37.7485	38.4832	37.7241	39.1611	38.482	37.654	38.3108	38.1736	37.6697	37.9936	36.782	36.7723	36.2215	34.7902	35.4065	33.5322	31.7552	32.4069	30.8914	31.2321	31.2567	32.1137	32.3254	32.5492	31.3299	32.2213	31.2059
0	6.57179	13.6525	17.0228	18.5346	23.8362	23.6947	25.6323	28.8323	29.731	33.3046	36.6348	35.9981	36.6176	36.785	35.7617	35.874	38.52	36.3018	35.2116	37.1751	36.2068	35.7682	36.9001	37.621	36.8757	38.2855	37.6186	36.8056	37.6512	37.9127	37.2105	37.7201	36.3256	36.4997	36.1346	34.8899	35.3126	33.6238	32.0203	32.4914	31.1436	31.4749	31.492	32.3374	32.3778	32.7568	31.6968	32.9006	31.7168
0	6.13237	12.7299	16.1034	17.6453	22.859	22.7627	24.6857	27.8382	28.7388	31.9695	34.9595	34.6468	35.0067	34.9387	33.9776	33.8739	36.4621	34.3452	33.5384	35.4617	34.7564	34.1294	35.4541	36.1661	35.6555	37.0379	36.1899	35.4056	36.236	36.6925	36.0106	36.7027	35.1534	35.3263	34.7917	33.4082	33.6492	32.0203	30.3109	30.7725	29.4782	29.804	29.8262	30.4896	30.5345	31.0623	30.3518	31.8367	30.8369
0	5.71483	12.578	16.2484	17.4186	22.2418	21.8697	23.4944	26.8856	27.5135	30.6916	33.9126	33.6201	34.2446	34.4331	33.967	33.8467	36.4003	34.5124	33.4699	35.1436	34.2238	33.3943	34.6961	35.3958	35.0969	36.4558	35.4189	34.6483	35.2706	35.5283	35.0534	35.5457	34.3985	34.3873	34.2198	32.6833	32.9193	31.1543	29.3228	29.6162	28.3595	28.8333	28.8564	29.6593	29.5501	30.3741	29.5249	30.8237	29.8487
0	7.08453	13.5503	17.1005	17.8317	22.6037	23.3619	24.8988	27.9612	29.0751	32.7844	35.6902	35.3038	36.3923	36.2398	35.6948	35.2677	37.8024	35.6121	34.5222	35.9515	34.9989	34.1394	35.2129	35.8928	35.5751	36.9155	36.2596	35.4644	36.0695	36.3093	36.0034	36.2918	34.9425	34.7381	34.5602	33.0169	33.2426	31.4727	29.6368	29.7635	28.3534	28.8187	28.6849	29.6286	29.8203	30.6354	29.6323	30.7657	29.9444
0	6.63996	12.6606	15.8723	16.6929	21.3901	21.9001	23.4552	27.0415	28.1544	31.8077	34.3957	34.0422	34.8669	34.4939	34.2374	33.6079	35.8591	33.7654	32.7349	33.9273	33.2404	32.4271	33.4851	34.362	34.0655	35.381	34.7537	33.9902	34.7768	34.8304	34.5409	34.6469	33.5235	33.5064	33.1644	31.502	31.7278	29.8579	27.9369	27.9151	26.4217	27.0236	26.757	27.9646	28.3028	29.0957	27.9849	28.9363	28.1514
0	6.93962	13.2634	16.3784	17.1123	21.7653	22.5118	24.2956	27.8468	29.7396	33.087	35.3534	35.2082	35.9819	35.5519	35.0011	34.0975	36.3234	34.2033	32.9346	34.1067	33.6148	32.784	33.6227	34.2831	34.1759	35.6711	35.0316	34.0689	34.8416	35.0715	34.589	34.6861	33.5614	33.5369	33.3618	31.8637	32.0799	30.3629	28.4291	28.3984	27.0409	27.7845	27.3601	28.5641	28.8954	29.5339	28.2708	29.3612	28.714
0	7.2465	14.2641	17.9532	18.1659	22.4651	23.1358	24.8665	28.0939	30.2298	33.2586	36.0488	35.8558	36.854	36.1215	35.292	34.3661	37.2752	35.1033	34.4449	35.375	35.0521	34.3769	35.1917	35.8266	35.6836	36.9686	36.4896	35.4847	36.4319	36.6375	36.3068	36.563	35.3881	35.3373	35.1342	33.7534	33.7821	31.8477	29.8617	29.8139	28.2663	29.0079	28.7125	29.7733	30.2475	30.8838	29.5882	30.8336	30.3099
0	7.95198	14.5145	17.7762	18.2913	22.2293	22.5944	24.3115	27.5009	29.8916	32.6062	35.3628	34.9112	35.6454	34.947	34.1514	33.9503	36.8233	34.6717	34.4502	35.5789	35.0304	34.1443	34.7429	35.3674	35.4207	36.8864	36.4024	35.2077	35.952	35.9662	36.0076	36.0743	34.7348	34.5096	34.484	33.292	33.8206	32.0527	30.0655	30.0113	28.6114	29.1955	28.8954	29.7975	30.2643	30.7422	29.6007	30.8342	30.3099
0	8.68971	15.1639	19.0451	20.0335	23.5862	24.4225	26.0447	29.4846	31.5315	34.4872	36.9221	36.116	37.0607	36.0394	35.1883	35.1766	38.276	36.2725	36.4424	37.5423	36.9321	36.19	36.7562	37.1462	37.1629	38.4173	37.8953	36.6543	37.1914	37.5598	37.7625	37.6177	36.0545	35.9831	35.7608	34.5357	35.0534	33.0835	31.0623	31.1508	29.8711	30.4504	29.9822	30.7327	31.0428	31.364	30.3572	31.7398	31.0549
0	9.03465	15.8299	19.9814	20.5029	23.6809	24.4817	25.7837	28.8999	30.6475	34.1319	36.8178	36.2671	37.4481	36.3967	35.279	35.0173	38.0853	36.538	36.6892	37.55	37.1449	36.8074	37.1471	37.3165	37.1203	38.3587	37.8314	36.7809	37.3062	37.6637	37.8565	37.7038	36.3178	36.0604	35.8318	34.4361	34.9452	33.1474	31.2868	31.2127	30.237	30.6572	30.035	30.9273	31.0811	31.3963	30.3907	31.613	30.7846
0	9.38829	15.7025	19.8128	20.3198	23.7844	24.2514	25.2517	28.0548	29.5205	33.2391	35.6232	35.1081	36.2878	35.5223	34.1967	34.643	37.912	36.1415	36.2876	36.9191	36.5203	35.9815	36.3201	36.4906	36.1042	37.326	36.814	35.7881	36.1224	36.4792	36.6743	36.3505	35.0042	35.1051	34.7132	33.517	34.1851	32.4178	30.589	30.6702	29.708	30.2717	29.803	30.5356	30.8342	31.1439	30.2909	31.3538	30.5313
0	9.31997	15.5819	20.0239	20.1461	23.5771	23.7381	24.7385	27.5153	29.5129	33.1983	36.1031	35.2879	36.4427	35.412	33.849	34.0594	37.0583	35.3221	35.2564	35.8865	35.7123	34.9838	35.5241	35.4986	35.1259	36.3317	35.8346	34.8324	34.9833	35.3395	35.5369	35.0495	33.9124	34.0164	33.8044	32.7962	33.4548	31.5593	29.9186	29.9993	29.0538	29.4615	28.8585	29.4326	29.7274	29.8884	29.345	30.5313	29.7252
0	8.83667	15.8661	19.8705	20.6354	24.0172	23.8255	25.6416	28.1012	30.062	33.4454	36.8733	35.7426	36.6108	35.3162	33.7502	33.7236	36.6923	34.7498	34.4739	34.8907	34.7289	34.022	34.5604	34.5425	34.3728	35.3736	34.7054	33.9119	33.8863	34.0652	34.2665	33.6263	32.6941	32.9684	32.6017	31.6225	32.1121	30.2714	28.5315	28.4705	27.5619	27.9641	27.3865	27.8087	28.1007	28.2628	27.6064	28.6184	27.9859
0	9.19433	16.1575	20.0955	20.8043	23.8269	23.3385	25.1452	27.5852	29.2612	32.6105	35.7309	34.6462	35.2686	33.7906	32.2945	32.2956	35.2167	33.3435	33.0946	33.9298	33.7801	32.8993	33.8244	33.8108	33.6472	34.6365	33.9812	33.0245	33.0042	33.0112	33.2147	32.5932	31.6851	31.9589	31.6043	30.4932	30.9772	29.0341	27.2015	27.149	26.4116	27.0868	26.5241	26.9399	27.2281	27.6633	26.8828	27.8774	27.2576
0	9.13672	16.052	19.5885	20.324	23.6467	23.7332	25.502	28.1885	29.8271	32.8799	35.9741	35.3812	36.2205	34.4438	33.1349	33.3239	36.2404	34.0976	33.6119	34.2241	34.0594	33.5552	34.2711	34.0513	33.8764	34.6675	34.0071	32.8703	32.6721	32.6771	32.7071	32.2592	31.196	31.4665	31.4336	30.4823	31.1149	29.0217	27.194	27.1381	26.4008	27.0694	26.5062	26.7803	27.2005	27.7672	27.1197	28.1094	27.4857
0	9.50554	16.3553	19.8254	20.1808	23.4763	23.8455	25.5868	28.5253	29.8622	32.8894	35.9578	35.871	36.9363	35.5954	34.4547	34.5989	37.5139	35.3003	34.7712	35.3575	34.9562	34.2248	34.925	34.6852	34.6801	35.4579	34.9578	33.9685	34.0996	34.0806	33.9163	33.9509	32.6753	32.9303	32.7153	31.8895	32.516	30.3676	28.6354	28.5627	27.6534	28.3217	27.5967	28.003	28.5584	28.9851	28.1789	29.174	28.3965
0	9.45284	16.6664	19.7019	20.0456	23.3153	24.2579	26.245	28.8725	30.1783	33.7261	36.7706	36.374	37.1553	36.2811	34.8677	35.2165	38.3506	36.0891	35.9546	36.5142	36.0759	35.5058	35.9873	35.9131	35.6901	36.6433	35.9269	34.9079	35.0216	34.9849	34.8025	35.1654	33.8535	34.0944	34.0239	33.1677	33.7874	31.4362	29.6672	29.4351	28.5053	29.458	28.7098	29.394	29.8063	30.0875	29.5374	30.4	29.5996
0.482121	9.40336	16.9856	19.5857	20.2398	23.1634	24.0939	26.3468	28.9495	30.505	34.3051	37.3258	37.1542	37.8998	36.7365	35.5265	35.8482	38.7402	36.4542	36.3016	36.6347	36.1859	35.4072	36.0774	35.9943	35.9535	36.7059	36.169	35.1405	35.0669	34.8486	34.8358	35.0201	33.7121	34.1134	34.038	33.1801	33.6331	31.1411	29.5328	29.2996	28.2317	29.1746	28.4319	28.9685	29.2357	29.3741	28.8343	29.5459	28.6271
0.474296	9.78604	17.3131	19.8415	20.4411	23.331	24.23	26.1741	28.4795	30.2986	33.7989	36.5253	36.3713	37.6307	36.2266	35.0314	35.3527	38.4493	35.9573	36.0202	36.3481	35.6963	34.9264	35.3958	35.1267	35.2814	35.8407	35.3178	34.1329	34.068	34.3782	34.1948	34.2098	32.762	33.1614	32.9316	32.5691	32.8602	30.2597	28.6845	28.3167	27.692	28.7638	27.8911	28.698	28.8233	28.9599	28.5613	29.2655	28.3535
0.46661	10.1798	18.0726	20.8497	21.3058	24.136	25.5571	27.1475	29.1322	30.6448	34.9502	37.9256	37.9658	39.1784	37.4399	36.1805	36.6934	40.2608	37.6637	37.6799	37.7571	37.0582	36.0426	36.4905	36.1924	36.1348	36.6793	35.9493	34.7429	34.4885	34.6153	34.4238	34.2625	32.813	33.2062	32.9721	32.7637	33.3636	30.8936	29.4436	28.9193	28.4227	29.781	28.7458	29.4127	29.3921	29.3845	28.979	29.6804	28.6261
0.459058	9.70025	17.9945	21.1258	21.5242	25.2837	26.3142	27.8534	29.5181	30.7295	35.5686	38.5218	38.7924	39.7103	37.9342	37.1169	37.5986	41.4026	38.7376	38.5014	38.553	37.6168	36.7789	37.0111	36.6959	36.8141	37.7253	37.1517	35.7257	35.6272	35.7357	35.5229	35.3418	33.6925	34.2397	33.8261	33.7626	34.1966	31.8441	30.66	29.9678	29.4522	30.6742	29.7584	30.4244	30.6762	30.5167	30.0949	30.6586	29.4467
0.451635	9.23595	17.0849	19.9156	20.115	23.8808	25.5738	27.1255	29.0734	30.5531	35.0881	37.7482	38.0313	38.6941	37.2087	36.1771	36.4387	40.1975	37.3762	37.1663	37.4469	36.9492	35.9275	36.1645	35.8613	35.9847	36.8897	36.1464	34.7521	34.4882	34.6038	34.2341	34.4013	32.6233	33.1671	32.7679	32.7117	33.1433	30.6917	29.395	28.5852	28.0912	29.2878	28.2657	29.0581	29.1717	28.8873	28.3517	28.9043	27.7397
0.444336	9.20132	16.6099	19.1064	20.02	23.4531	24.8539	26.4179	28.0932	30.3874	34.6235	36.9968	37.5548	37.9614	36.2634	35.0344	35.7635	39.2581	36.2727	36.5056	36.7892	36.1002	34.9064	35.5364	35.2408	35.1806	36.4512	35.7149	34.1577	33.8996	33.8464	33.6533	33.8207	31.9056	32.4453	32.0549	32.1574	32.5854	30.1636	28.8834	27.9449	27.4602	28.6414	27.5009	28.4186	28.668	28.5221	28.2571	28.6715	27.5143
0.437158	9.16944	16.147	18.321	18.9879	22.1224	23.2933	25.7295	27.1412	29.6981	34.1742	36.8053	37.0947	37.5027	35.8217	34.6058	35.1085	38.5736	35.628	35.6558	35.7411	34.8788	33.5335	34.168	34.0811	33.8529	34.9291	34.0496	33.4094	33.1598	33.448	33.4229	33.5877	31.8411	32.5339	31.9835	32.0825	32.5059	29.9445	28.6714	27.5998	26.984	28.0154	26.8928	27.665	28.0466	28.0372	27.9077	28.3178	27.3
0.430097	10.4445	16.9058	20.046	20.1685	22.9394	23.7579	25.8883	27.2801	29.555	33.7395	36.0897	36.1342	37.0599	35.3954	33.9663	34.694	38.5897	35.4269	35.869	35.9426	35.2674	34.4799	35.0987	34.989	34.7379	35.6227	34.543	33.7143	33.4555	33.736	33.8697	34.0257	32.1039	32.9501	32.2335	32.1722	32.7446	30.0284	28.8949	27.6792	27.0608	27.951	26.6984	27.7315	28.2434	28.2303	28.0971	28.5039	27.6114
0.423149	9.97192	16.4481	19.9793	19.7737	22.2398	23.6584	26.0553	27.4275	29.4216	33.5874	36.1916	35.9642	36.6323	34.7485	33.7928	34.5143	38.1642	34.8156	35.4673	35.3391	34.6764	33.9022	34.3303	34.415	34.5352	35.4136	34.1606	33.1674	32.7458	33.0274	33.3289	33.6494	31.7431	32.5827	31.8719	31.8113	32.2264	29.5403	28.4203	27.3556	26.6086	27.4899	26.3829	27.4069	28.0474	27.9009	27.7686	28.3028	27.5435
0.41631	10.8486	17.2257	20.6591	20.0216	22.4602	23.8525	26.5113	27.8538	29.8265	33.7149	36.0375	35.5511	36.2194	34.3526	33.1847	33.6901	37.3061	34.2222	34.8742	34.7534	33.9085	33.1532	33.3979	33.6749	34.1627	35.0355	33.6175	32.4679	31.8912	32.3395	32.8051	33.2872	31.2396	32.386	31.8314	31.768	32.0271	29.3544	28.2394	27.1794	26.5687	27.5795	26.3395	27.623	28.1273	27.9781	27.8432	28.243	27.4846
0.409578	11.2943	17.6051	20.6037	19.9574	22.0821	23.4817	26.6957	28.2914	30.2428	33.8527	36.1612	35.4051	36.3145	34.6689	33.4795	33.9707	37.5819	34.8958	35.3241	35.3889	34.7147	34.1211	34.7231	34.9768	35.2621	36.1251	34.6665	33.6534	33.047	33.6508	34.1046	34.4104	32.3154	33.3045	32.7302	32.8081	32.9042	30.4802	29.3332	28.3812	27.6102	28.491	27.2237	28.3825	28.8849	28.7267	28.5832	29.1132	28.2076
0.402948	10.809	17.1519	20.5544	20.2184	22.3149	23.9758	27.7458	29.2938	31.4837	34.8162	37.6448	37.3242	37.9239	35.9429	34.4597	34.9224	38.3197	35.3732	35.579	36.0392	35.9368	35.3043	35.697	35.7432	36.5736	37.2391	35.5595	34.3442	34.0591	34.4844	34.9287	35.0572	32.7755	33.6017	33.176	33.4022	33.3357	30.8931	29.7341	28.7714	28.1273	29.008	27.859	28.8864	29.3864	29.2216	29.205	29.6	28.6836
0.396417	10.337	16.301	20.1398	19.5304	21.6521	23.051	26.8065	28.1029	30.5708	33.8892	36.4417	36.1636	36.5374	34.3983	33.431	34.3451	37.7201	35.0177	35.0188	35.2792	34.991	35.1494	35.5384	35.3949	36.221	36.8832	35.2148	34.1806	34.0648	34.4855	35.0935	35.2164	32.7687	33.5901	33.1621	33.2295	33.0085	30.4369	29.5737	28.4759	27.8363	28.7106	27.4371	28.3215	28.9513	28.6559	28.5093	28.7692	27.7425
0.389984	9.87827	15.4762	19.0104	18.8601	21.0058	22.1519	25.6148	26.9461	29.9462	33.5192	36.0641	36.3045	36.4171	34.5115	33.3106	34.2193	37.8059	34.8843	34.8827	34.9391	34.459	34.43	34.8228	34.5038	35.1452	35.9912	34.7065	33.6844	33.5725	33.8248	34.5975	35.053	32.455	33.4298	33.158	33.5327	33.1518	30.7203	29.992	28.7433	28.0973	28.8329	27.4234	28.4374	29.0644	28.8988	28.7482	29.0053	27.8445
0.383644	9.86779	15.4553	18.9787	18.5119	20.6651	22.0963	25.5498	26.8743	29.6005	33.6965	35.9644	36.1997	36.3078	34.4021	32.9795	34.3224	38.1273	34.971	34.7573	34.6114	33.9422	33.9187	34.1262	34.0011	34.823	35.6651	34.2133	33.0333	33.0949	33.5137	34.1164	34.5704	32.1532	33.2801	33.0078	33.5349	33.3047	30.7209	29.9912	28.742	27.9591	28.6906	27.1543	28.2945	28.9177	28.7517	28.6007	28.8555	27.5714
0.377396	9.42396	15.0465	18.2421	18.477	20.6227	22.0471	25.4922	26.5455	29.0034	33.6151	36.4085	36.362	36.7049	34.5354	33.1001	34.2168	38.2357	35.0678	34.8465	34.4944	33.632	33.988	34.1899	34.0595	34.6945	35.3514	33.7346	32.9044	33.1311	33.38	33.8142	34.1024	31.863	32.9836	32.713	33.0828	32.8561	30.1507	29.4316	28.1986	27.4267	28.0176	26.3758	27.5013	28.2499	27.9581	27.8125	28.1954	26.8051
0.371236	8.99254	14.6466	17.5246	17.8401	19.7239	21.7298	25.1672	26.2263	28.4206	33.0092	35.5322	35.5131	36.3685	33.9824	32.5701	33.687	37.4597	34.3396	34.1326	33.7952	32.952	33.3131	33.3368	33.219	34.215	34.6918	33.0979	32.6172	32.8434	33.2564	33.8522	34.1367	31.7392	33.1689	33.0484	33.5685	33.18	30.3139	29.5898	28.3513	27.5749	28.0292	26.3872	27.5093	28.255	27.9616	27.6855	28.1949	26.6799
0.365162	9.41482	14.6375	17.5077	17.5158	19.9783	21.6932	24.8512	25.9163	27.8517	32.155	34.416	34.185	34.8233	32.534	31.4057	32.5302	36.483	33.6295	33.6367	33.6997	32.6664	33.0273	33.0523	32.757	33.9285	34.2264	32.4779	32.3412	32.4016	32.8142	33.7355	34.0177	31.4701	32.7363	32.4645	32.8292	32.4501	29.7667	29.0528	27.8297	26.9313	27.2505	25.7653	26.7463	27.7441	27.4554	27.1836	27.6889	26.5629
0.359172	8.98675	14.6325	18.1931	18.0981	20.5302	23.0523	25.9174	27.1974	29.1014	33.4294	35.4064	35.1253	36.2239	33.6045	32.4189	33.5271	37.2841	34.5819	34.3593	34.6012	33.5315	33.6874	33.512	33.023	34.0111	34.1273	32.5504	32.2424	32.3011	32.7112	33.4652	33.7464	31.2116	32.3166	31.896	32.5646	32.3377	29.946	29.2267	27.8617	27.0939	27.2784	25.7919	26.7704	27.7657	27.3466	27.3292	27.8327	26.578
0.353264	8.9875	14.6316	18.187	18.0835	20.2211	22.7467	25.3346	26.3667	28.2823	33.1191	35.0953	34.5703	35.9206	33.0878	31.7058	32.6043	36.7702	33.8887	33.4801	34.1279	33.2622	33.6069	33.614	33.1192	34.1034	34.5701	32.8026	32.8226	32.8708	33.6047	34.6864	35.1201	32.5154	33.4676	33.025	33.8462	33.4468	31.002	30.2587	28.7214	27.9331	28.1117	26.466	27.5803	28.7146	28.2804	28.2549	28.759	27.3508
0.347435	9.42034	14.6348	18.186	17.771	19.9194	22.1707	24.7648	25.5554	27.2278	32.0266	34.2731	33.5339	34.6546	32.1333	30.7961	31.9139	35.8336	32.8055	32.4248	32.8877	31.8731	32.4185	32.8076	32.3298	33.3121	33.7826	32.214	32.0731	32.1283	32.8605	33.9363	34.3714	32.114	32.9054	32.3169	33.2874	32.8946	30.4751	29.6004	27.9493	27.1769	27.4893	25.8668	26.9701	27.9626	27.4095	27.3884	28.0159	26.5067
0.341683	8.99631	15.0333	18.19	17.766	19.9108	21.8822	25.0235	25.5362	27.4594	32.0019	33.9854	33.501	35.1034	32.5439	30.9664	31.8678	35.5662	32.35	31.7839	32.4451	31.2581	31.8071	32.0204	31.3841	32.19	32.6674	31.3061	31.3417	31.892	32.622	33.6941	33.9652	31.7245	32.6683	32.0824	33.2026	32.8091	30.2487	29.5183	27.734	26.8334	27.2762	25.6611	26.7593	27.6172	27.1964	27.5571	28.1836	26.7924
0.336006	8.58367	14.2669	17.4963	17.1665	19.0554	21.3277	24.4696	24.7502	26.6846	31.4627	33.7079	33.2312	34.5913	31.8378	30.0839	30.9944	34.4505	31.7069	31.545	32.0144	31.025	31.5737	32.1476	31.3296	32.1331	32.4358	31.0804	31.2805	31.8287	32.5563	33.6256	33.7328	31.6555	32.7522	32.1626	33.4351	33.0359	30.6072	30.0091	28.4771	27.5566	27.9977	26.6115	27.7209	28.4538	28.1491	28.3784	29.1377	27.7158
0.330403	8.18224	13.5231	16.4803	16.0025	18.2228	20.5171	23.9276	24.4889	26.4254	30.9358	33.1836	32.9713	34.0919	31.1474	29.6383	30.5521	34.4202	31.8731	31.7036	31.9764	30.8013	31.1685	31.9233	31.1094	31.9114	32.386	30.8641	31.2281	31.7744	32.6629	33.7304	33.8342	32.3737	33.7887	33.0214	34.2999	33.8848	31.4143	30.799	29.2379	28.1619	28.7364	27.3245	28.7072	29.5784	29.2584	29.6157	30.2486	28.6623
0.324871	8.19209	13.5388	16.4946	16.0086	18.2276	20.2542	23.6637	24.2351	26.1743	30.6781	32.9268	32.4772	33.3664	30.4724	28.79	30.3262	33.9736	31.4499	31.4824	31.7565	30.404	30.5946	31.5294	31.0724	31.6991	32.0019	30.8222	31.0208	31.566	32.6154	34.0092	34.1078	32.6358	34.0518	33.5881	34.8698	34.4436	31.9446	31.1727	29.7366	28.7817	29.2194	27.7901	29.1796	30.0529	29.7255	30.081	30.7144	29.1115
0.319408	7.80238	12.8185	15.5137	14.8911	16.8874	19.2132	22.6152	22.9892	24.9465	29.41	31.4173	30.7969	31.4903	28.5257	26.756	28.4923	32.0788	29.8645	29.9307	30.2297	28.9395	28.9771	29.7411	29.6659	30.1308	30.616	29.3198	29.374	29.9252	30.9666	32.1833	32.6169	31.3471	32.7473	32.6117	33.7277	33.3178	30.725	29.836	28.4419	27.5178	27.8211	26.3085	27.6694	28.3971	28.349	28.7034	29.329	27.8977
0.314014	8.2186	12.8391	15.2074	14.6274	16.3736	18.9671	22.1092	22.2644	24.4719	28.6713	30.686	29.8642	30.5791	27.6837	26.3558	28.09	31.4588	29.6627	29.7311	30.4036	29.1026	28.9601	29.8965	29.8163	30.1091	30.7604	29.4562	29.5066	30.0557	31.0963	32.3127	32.5845	31.1594	32.401	32.1151	33.2261	32.8224	30.3959	29.6538	28.1278	27.21	27.3805	25.8823	27.2339	27.8274	27.7823	28.0066	28.4983	27.217
0.308685	7.82993	12.4993	14.9071	14.0985	15.8709	18.7269	21.8706	22.2805	24.4889	28.6932	30.7081	29.6472	30.3658	27.2739	25.7695	27.5011	30.6503	28.704	28.6064	29.2895	28.209	27.9126	28.8502	28.6204	28.7605	29.5815	28.1603	28.2268	28.625	29.8138	30.8628	31.1443	29.7664	30.994	30.7277	31.8272	31.2963	28.9411	28.0915	26.6194	25.6096	25.9145	24.5919	25.7913	26.2512	26.2169	26.5688	27.0553	25.6935
0.303421	8.67411	13.2629	15.2591	14.6623	16.1477	18.7485	21.6384	21.8171	23.7907	27.9763	30.2446	28.9752	29.9347	27.0803	25.7785	27.9044	30.8645	28.9012	28.6108	29.1095	27.858	27.3983	28.1665	28.1155	28.098	28.7564	27.3658	27.2878	27.539	28.7185	29.6072	29.8966	28.707	30.0726	30.1137	31.0586	30.3942	27.9422	27.2501	25.8064	24.8179	24.9971	23.7045	24.764	25.2208	25.193	25.4208	25.7799	24.3396
0.298221	9.13263	13.2965	14.965	14.4106	15.6549	18.264	21.1575	21.603	23.5809	27.519	29.5474	28.5458	29.2894	26.6881	25.9907	27.9221	31.0887	29.2999	28.8091	29.1206	28.0409	27.4033	28.5107	28.787	28.5911	29.0828	28.1488	27.9011	28.1453	29.1747	30.2191	30.6571	29.4405	30.9668	30.9973	31.7954	31.1137	28.902	28.1871	26.7073	25.5629	25.61	24.1712	25.2374	25.8194	25.786	26.1357	26.4944	24.9073
0.293081	8.7243	12.5895	14.3565	13.6257	14.9214	17.2915	20.1856	21.3952	23.8554	27.5618	29.5922	28.5841	29.5512	27.3384	26.8086	28.9495	31.9413	29.9055	29.2043	29.6929	28.9437	28.4486	29.3836	29.6471	29.2646	29.7502	28.7924	28.3737	28.6121	29.4878	30.5336	31.125	29.8906	31.4237	31.4481	32.5514	32.0014	30.1754	29.4307	28.3125	27.117	27.1516	25.5273	26.4848	27.0715	27.0273	27.2491	27.7347	26.0995
0.288002	8.3262	11.9031	13.4526	12.6075	13.7246	15.8717	18.7572	20.4819	22.9448	26.6334	28.4338	27.9432	28.7008	26.3393	26.0456	27.9811	30.9527	28.9702	28.3002	28.8007	28.4336	27.9511	28.7154	29.3265	28.7837	29.2725	28.1686	27.6069	27.6989	28.5723	29.4592	30.0524	28.7022	30.6703	30.8514	31.7989	31.1131	29.4612	28.7303	27.7653	26.5843	26.4916	25.0159	25.9671	26.5511	26.3837	26.4806	26.9634	25.2337
0.282982	8.3552	12.3014	13.8004	13.1543	13.9937	16.1417	18.7958	20.523	22.7551	26.2046	28.0129	27.9958	28.53	26.3811	25.8866	27.8233	30.9998	29.0097	28.1506	28.6528	28.4656	27.8078	28.4017	28.8455	28.3136	28.6423	27.5579	27.0097	26.957	27.9799	29.3237	29.9169	28.7165	30.5349	30.8663	31.6629	30.8305	29.1862	28.4594	27.3646	26.0633	25.9747	24.3918	25.4609	26.0423	25.7543	25.7295	26.2094	24.6266
0.278019	8.38683	13.8602	15.1341	14.5427	15.2725	17.1547	19.5714	21.0466	23.762	27.243	29.2871	29.4501	30.172	27.6841	27.133	29.4915	32.5105	30.4257	29.5078	29.9909	29.5867	29.0669	29.6501	30.0806	29.3454	29.4967	28.5395	28.1212	27.8963	28.925	30.1242	30.7154	29.7878	31.4755	31.8011	32.7535	31.8932	30.3506	29.5961	28.3288	26.8604	26.6319	25.0202	26.0988	26.5549	26.2591	26.1048	26.4606	24.8657
0.273112	7.99836	13.5262	14.5304	13.7606	14.8071	16.9532	19.1329	20.3865	23.1037	26.5788	28.391	28.3565	29.1066	26.6953	25.985	28.1297	30.9155	28.7276	28.0595	28.563	28.0201	27.3723	27.8002	28.2497	27.567	27.5811	26.8389	26.6093	26.4106	27.2812	28.4672	28.9106	28.1776	29.6883	30.0231	30.9668	30.0008	28.3812	27.6685	26.3266	24.9274	24.7219	23.3048	24.2354	24.8106	24.4142	24.2768	24.7512	23.2189
0.268259	7.6197	13.1979	13.9403	13.0014	13.8598	15.7882	18.2226	19.9733	22.4582	25.9273	27.5129	27.5148	28.2867	25.9332	25.4519	27.5946	30.3744	28.0244	27.7478	28.6217	28.075	27.4235	27.6813	28.1321	27.6138	28.1108	27.1936	27.11	26.7499	27.7739	28.9657	29.2545	28.5107	29.878	30.2115	31.0068	30.3299	28.8357	27.9727	26.6175	25.2049	25.2492	23.9321	24.7468	25.4494	25.0419	25.3878	25.7423	24.169
0.263461	7.25077	12.4982	14.6447	13.5806	14.3974	16.3205	19.499	21.2315	23.7282	27.2391	28.5649	28.7563	29.959	27.2559	26.7176	29.0858	31.9054	29.2519	28.7488	29.6172	29.0374	28.1775	28.4242	28.6978	28.1625	28.6558	27.5598	27.4693	27.2528	28.5893	29.7897	30.0721	29.155	30.3803	30.711	31.3571	30.8186	29.4468	28.4268	26.9186	25.4919	25.5334	24.452	25.3982	26.1058	25.5619	26.1578	26.3872	24.7862
NA	NA	NA	NA	NA	NA	NA	NA	NA	NA	NA	NA	NA	NA	NA	NA	NA	NA	NA	NA	NA	NA	NA	NA	NA	NA	NA	NA	NA	NA	NA	NA	NA	NA	NA	NA	NA	NA	NA	NA	NA	NA	NA	NA	NA	NA	NA	NA	NA	NA
NA	NA	NA	NA	NA	NA	NA	NA	NA	NA	NA	NA	NA	NA	NA	NA	NA	NA	NA	NA	NA	NA	NA	NA	NA	NA	NA	NA	NA	NA	NA	NA	NA	NA	NA	NA	NA	NA	NA	NA	NA	NA	NA	NA	NA	NA	NA	NA	NA	NA
NA	NA	NA	NA	NA	NA	NA	NA	NA	NA	NA	NA	NA	NA	NA	NA	NA	NA	NA	NA	NA	NA	NA	NA	NA	NA	NA	NA	NA	NA	NA	NA	NA	NA	NA	NA	NA	NA	NA	NA	NA	NA	NA	NA	NA	NA	NA	NA	NA	NA
NA	NA	NA	NA	NA	NA	NA	NA	NA	NA	NA	NA	NA	NA	NA	NA	NA	NA	NA	NA	NA	NA	NA	NA	NA	NA	NA	NA	NA	NA	NA	NA	NA	NA	NA	NA	NA	NA	NA	NA	NA	NA	NA	NA	NA	NA	NA	NA	NA	NA
NA	NA	NA	NA	NA	NA	NA	NA	NA	NA	NA	NA	NA	NA	NA	NA	NA	NA	NA	NA	NA	NA	NA	NA	NA	NA	NA	NA	NA	NA	NA	NA	NA	NA	NA	NA	NA	NA	NA	NA	NA	NA	NA	NA	NA	NA	NA	NA	NA	NA
NA	NA	NA	NA	NA	NA	NA	NA	NA	NA	NA	NA	NA	NA	NA	NA	NA	NA	NA	NA	NA	NA	NA	NA	NA	NA	NA	NA	NA	NA	NA	NA	NA	NA	NA	NA	NA	NA	NA	NA	NA	NA	NA	NA	NA	NA	NA	NA	NA	NA
NA	NA	NA	NA	NA	NA	NA	NA	NA	NA	NA	NA	NA	NA	NA	NA	NA	NA	NA	NA	NA	NA	NA	NA	NA	NA	NA	NA	NA	NA	NA	NA	NA	NA	NA	NA	NA	NA	NA	NA	NA	NA	NA	NA	NA	NA	NA	NA	NA	NA
NA	NA	NA	NA	NA	NA	NA	NA	NA	NA	NA	NA	NA	NA	NA	NA	NA	NA	NA	NA	NA	NA	NA	NA	NA	NA	NA	NA	NA	NA	NA	NA	NA	NA	NA	NA	NA	NA	NA	NA	NA	NA	NA	NA	NA	NA	NA	NA	NA	NA
NA	NA	NA	NA	NA	NA	NA	NA	NA	NA	NA	NA	NA	NA	NA	NA	NA	NA	NA	NA	NA	NA	NA	NA	NA	NA	NA	NA	NA	NA	NA	NA	NA	NA	NA	NA	NA	NA	NA	NA	NA	NA	NA	NA	NA	NA	NA	NA	NA	NA
NA	NA	NA	NA	NA	NA	NA	NA	NA	NA	NA	NA	NA	NA	NA	NA	NA	NA	NA	NA	NA	NA	NA	NA	NA	NA	NA	NA	NA	NA	NA	NA	NA	NA	NA	NA	NA	NA	NA	NA	NA	NA	NA	NA	NA	NA	NA	NA	NA	NA
NA	NA	NA	NA	NA	NA	NA	NA	NA	NA	NA	NA	NA	NA	NA	NA	NA	NA	NA	NA	NA	NA	NA	NA	NA	NA	NA	NA	NA	NA	NA	NA	NA	NA	NA	NA	NA	NA	NA	NA	NA	NA	NA	NA	NA	NA	NA	NA	NA	NA
NA	NA	NA	NA	NA	NA	NA	NA	NA	NA	NA	NA	NA	NA	NA	NA	NA	NA	NA	NA	NA	NA	NA	NA	NA	NA	NA	NA	NA	NA	NA	NA	NA	NA	NA	NA	NA	NA	NA	NA	NA	NA	NA	NA	NA	NA	NA	NA	NA	NA
NA	NA	NA	NA	NA	NA	NA	NA	NA	NA	NA	NA	NA	NA	NA	NA	NA	NA	NA	NA	NA	NA	NA	NA	NA	NA	NA	NA	NA	NA	NA	NA	NA	NA	NA	NA	NA	NA	NA	NA	NA	NA	NA	NA	NA	NA	NA	NA	NA	NA
NA	NA	NA	NA	NA	NA	NA	NA	NA	NA	NA	NA	NA	NA	NA	NA	NA	NA	NA	NA	NA	NA	NA	NA	NA	NA	NA	NA	NA	NA	NA	NA	NA	NA	NA	NA	NA	NA	NA	NA	NA	NA	NA	NA	NA	NA	NA	NA	NA	NA
NA	NA	NA	NA	NA	NA	NA	NA	NA	NA	NA	NA	NA	NA	NA	NA	NA	NA	NA	NA	NA	NA	NA	NA	NA	NA	NA	NA	NA	NA	NA	NA	NA	NA	NA	NA	NA	NA	NA	NA	NA	NA	NA	NA	NA	NA	NA	NA	NA	NA
NA	NA	NA	NA	NA	NA	NA	NA	NA	NA	NA	NA	NA	NA	NA	NA	NA	NA	NA	NA	NA	NA	NA	NA	NA	NA	NA	NA	NA	NA	NA	NA	NA	NA	NA	NA	NA	NA	NA	NA	NA	NA	NA	NA	NA	NA	NA	NA	NA	NA
NA	NA	NA	NA	NA	NA	NA	NA	NA	NA	NA	NA	NA	NA	NA	NA	NA	NA	NA	NA	NA	NA	NA	NA	NA	NA	NA	NA	NA	NA	NA	NA	NA	NA	NA	NA	NA	NA	NA	NA	NA	NA	NA	NA	NA	NA	NA	NA	NA	NA
0	1.94246e-08	1.52702e-14	1.13942e-17	1.06193e-15	3.33532e-16	6.7982e-18	1.27017e-20	6.69027e-22	3.4194e-24	3.05908e-27	1.28236e-28	2.4623e-29	1.42308e-30	1.05709e-27	8.34776e-27	2.1696e-29	5.11704e-32	3.04785e-29	1.32891e-28	1.68775e-29	8.61631e-29	5.46651e-28	4.23274e-28	2.09079e-28	9.32391e-28	1.34658e-28	2.14873e-27	4.95251e-27	7.46327e-27	3.44472e-28	3.05881e-29	2.13362e-29	3.02812e-28	3.58576e-29	3.09438e-29	4.87123e-30	1.48505e-29	2.88449e-28	3.50997e-27	6.8168e-26	2.66825e-24	1.29664e-24	1.7684e-23	2.73324e-24	5.42389e-25	1.29426e-24	2.48965e-25	1.88132e-25	4.76575e-24
0	1.77996e-08	3.17992e-14	4.75855e-17	3.3582e-15	9.4037e-16	3.19806e-17	5.87211e-20	5.02722e-21	4.32735e-23	1.29258e-26	8.99128e-28	1.62223e-28	9.00767e-30	5.80846e-27	6.66125e-26	1.11893e-28	4.28816e-31	1.4348e-28	5.93774e-28	4.87919e-29	1.60463e-28	1.00085e-27	1.12824e-27	5.49822e-28	1.65232e-27	2.37584e-28	3.73632e-27	8.5302e-27	1.79483e-26	8.32538e-28	3.68261e-29	3.62567e-29	7.10862e-28	8.42998e-29	1.00588e-28	1.58665e-29	6.57728e-29	1.22466e-27	1.9467e-26	3.58709e-25	1.74655e-23	6.39855e-24	1.09154e-22	1.71774e-23	2.6217e-24	6.12571e-24	1.19286e-24	8.96759e-25	1.65973e-23
0	2.29778e-09	1.6284e-15	3.23828e-18	1.0282e-16	7.31483e-17	8.37709e-19	2.66193e-21	4.45843e-22	3.81823e-24	1.82779e-27	1.31425e-28	4.25538e-29	4.04181e-30	1.75722e-27	2.16267e-26	5.5152e-29	2.04978e-31	4.71873e-29	2.04051e-28	2.55275e-29	8.59454e-29	8.18647e-28	1.36463e-27	3.08106e-28	1.36981e-27	1.96015e-28	1.06423e-27	3.56425e-27	7.65673e-27	3.48729e-28	2.15589e-29	1.5091e-29	3.07887e-28	3.61695e-29	3.12569e-29	6.84262e-30	4.02714e-29	5.59666e-28	1.24952e-26	1.7534e-25	8.90515e-24	4.31859e-24	9.87604e-23	2.03594e-23	4.09281e-24	9.52698e-24	2.44434e-24	2.40747e-24	3.33578e-23
0	5.564e-09	3.41827e-15	1.36979e-17	6.52324e-16	2.07695e-16	6.87549e-19	2.12426e-21	1.13408e-22	9.6015e-25	4.31718e-28	5.57514e-29	6.17169e-30	1.03004e-30	3.12549e-28	4.25102e-27	1.64672e-29	5.87936e-32	1.49623e-29	6.7711e-29	1.30052e-29	4.48617e-29	4.4103e-28	1.10166e-27	1.6848e-28	5.25925e-28	1.09018e-28	8.70526e-28	4.18604e-27	8.98369e-27	5.76714e-28	5.05669e-29	3.5091e-29	9.78381e-28	1.15203e-28	7.05545e-29	2.1528e-29	1.23894e-28	1.67479e-27	2.67457e-26	4.94945e-25	3.20381e-23	1.17228e-23	1.98501e-22	3.12689e-23	6.29363e-24	1.11271e-23	3.74912e-24	4.83379e-24	8.56509e-23
0	1.79758e-09	2.74354e-15	1.07837e-17	1.0571e-15	3.17492e-16	1.83887e-18	5.47836e-21	1.56871e-22	2.27896e-24	1.00464e-27	2.18672e-28	2.31152e-29	6.28633e-30	6.30405e-28	1.32121e-26	8.17568e-29	4.71996e-31	6.79904e-29	4.48166e-28	1.28151e-28	4.12438e-28	5.53529e-27	1.29412e-26	1.33668e-27	5.73382e-27	1.69602e-27	1.77448e-26	3.94262e-26	1.13522e-25	3.7411e-27	3.30339e-28	1.59546e-28	5.88745e-27	9.72047e-28	8.1387e-28	3.42846e-28	2.54984e-27	2.3196e-26	2.53586e-25	2.44833e-24	1.12414e-22	4.11704e-23	5.13435e-22	6.21355e-23	1.64978e-23	2.88819e-23	9.75426e-24	1.24898e-23	2.79454e-22
0	4.37742e-09	2.17154e-15	1.93632e-17	3.2814e-15	8.75272e-16	4.83631e-18	2.49297e-20	1.18251e-21	9.3347e-24	4.08074e-27	4.80296e-28	8.45568e-29	3.71455e-29	2.03889e-27	1.59578e-26	1.54979e-28	8.8289e-31	3.2432e-29	1.43605e-28	4.14199e-29	1.38488e-28	1.96138e-27	6.94157e-27	1.04322e-27	2.14637e-27	9.2198e-28	9.92899e-27	3.1745e-26	9.21643e-26	4.23e-27	5.25007e-28	2.52285e-28	1.28225e-26	2.93786e-27	1.7562e-27	1.01941e-27	7.40601e-27	3.55462e-26	3.86235e-25	3.70662e-24	7.34168e-23	3.54352e-23	5.85253e-22	9.26836e-23	2.46082e-23	4.29638e-23	1.90103e-23	3.16552e-23	8.90977e-22
0	3.83815e-09	6.30413e-16	1.48948e-17	2.69911e-15	1.31141e-15	6.97449e-18	3.47038e-20	2.80063e-21	2.13892e-23	9.14984e-27	1.80433e-27	1.76276e-28	1.26444e-28	3.96772e-27	4.78661e-26	7.33356e-28	6.6789e-30	3.45891e-28	9.1903e-28	3.92033e-28	1.22383e-27	1.59108e-26	5.30002e-26	1.72016e-27	3.50244e-27	7.09646e-28	5.4216e-27	1.24233e-26	5.21627e-26	1.66021e-27	2.03778e-28	6.93931e-29	3.78378e-27	8.61854e-28	7.22133e-28	4.20891e-28	3.15193e-27	1.55157e-26	2.35612e-25	3.09391e-24	6.22632e-23	3.96834e-23	5.03013e-22	1.03925e-22	2.75346e-23	6.30042e-23	3.64625e-23	7.87395e-23	2.15552e-21
0	9.18444e-09	4.78731e-16	2.62659e-17	8.19322e-15	3.51543e-15	3.18669e-17	1.51797e-19	1.13881e-20	1.4561e-22	1.09993e-25	3.39674e-26	5.19304e-27	1.97085e-27	3.23911e-26	2.22309e-25	3.37621e-27	1.91893e-29	1.46747e-27	3.72159e-27	2.34211e-27	1.03548e-26	1.23756e-25	3.88492e-25	1.85981e-26	5.17248e-26	1.48895e-26	1.034e-25	2.22267e-25	6.19393e-25	2.86233e-26	4.98049e-27	2.34729e-27	1.10409e-25	2.51523e-26	2.81256e-26	2.20197e-26	1.09251e-25	4.96808e-25	9.05058e-24	7.99321e-23	1.09043e-21	9.0135e-22	6.11995e-21	1.68073e-21	3.46384e-22	9.93497e-22	7.44045e-22	1.19201e-21	3.76554e-20
0	2.15286e-08	2.65805e-15	2.39488e-16	2.43702e-14	1.65063e-14	2.48027e-16	1.1351e-18	4.51719e-20	5.55192e-22	7.21788e-25	2.05823e-25	4.9804e-26	2.88886e-26	6.50918e-25	6.01567e-24	5.88647e-26	5.40445e-28	5.22065e-26	1.17946e-25	1.03717e-25	2.73034e-25	2.85587e-24	8.17805e-24	3.99066e-25	1.02495e-24	4.12057e-25	3.6263e-24	5.16566e-24	1.85505e-23	1.2445e-24	2.17444e-25	9.9938e-26	4.00129e-24	1.25234e-24	5.24546e-25	2.93358e-25	7.46056e-25	2.41547e-24	5.58077e-23	3.55016e-22	3.53432e-21	2.21755e-21	1.47573e-20	2.39994e-21	4.94261e-22	1.41374e-21	8.14142e-22	1.30576e-21	3.24331e-20
0	6.94019e-09	7.31595e-16	3.41587e-17	1.02949e-14	1.34899e-14	1.97338e-16	1.52975e-18	1.01706e-19	1.20685e-21	2.64825e-24	2.45405e-25	3.45976e-26	1.21394e-26	2.91485e-25	1.14775e-24	1.69163e-26	1.48956e-28	6.66965e-27	1.61086e-26	2.22718e-26	4.13241e-26	4.72049e-25	2.07023e-24	6.75365e-26	1.82236e-25	7.39495e-26	6.97901e-25	1.0257e-24	1.98345e-24	1.794e-25	3.09346e-26	1.02263e-26	6.35756e-25	5.45317e-26	3.17558e-26	2.47878e-26	9.06912e-26	4.18507e-25	1.40549e-23	9.35752e-23	1.29141e-21	1.06589e-21	9.4933e-21	1.52654e-21	4.07512e-22	1.17442e-21	3.98673e-22	4.97413e-22	7.86231e-21
0	5.95583e-09	5.34392e-16	5.8578e-17	1.58097e-14	1.08868e-14	1.54776e-16	2.03929e-18	7.59431e-20	1.50625e-21	1.83427e-24	2.87839e-25	3.97169e-26	2.27766e-26	5.29416e-25	8.18208e-25	1.17314e-26	6.27003e-29	4.64287e-27	1.73408e-26	1.57981e-26	2.95756e-26	3.45234e-25	1.53567e-24	7.15343e-26	1.33844e-25	3.76116e-26	5.20737e-25	7.69683e-25	1.49935e-24	1.33874e-25	2.28872e-26	7.53397e-27	3.49066e-25	2.12087e-26	1.71725e-26	1.8576e-26	3.6541e-26	6.8307e-26	2.51112e-24	1.32224e-23	1.49424e-22	7.14163e-23	5.32859e-22	8.2116e-23	2.82436e-23	4.98141e-23	1.66127e-23	2.8032e-23	2.94176e-22
0	5.06428e-09	1.07734e-15	2.29904e-16	2.4076e-14	2.78987e-14	6.70026e-17	2.72562e-19	1.82511e-20	6.20878e-22	7.09425e-25	6.50204e-26	9.12925e-27	3.24717e-27	8.63123e-26	2.26424e-25	4.98848e-27	4.09121e-29	2.02505e-27	5.08346e-27	7.2124e-27	2.06989e-26	2.47195e-25	1.11609e-24	7.44492e-26	1.39206e-25	2.68878e-26	5.41525e-25	1.12887e-24	3.0572e-24	3.8123e-25	4.61791e-26	7.64182e-27	4.96386e-25	2.15492e-26	9.04276e-27	9.8516e-27	1.42493e-26	3.71168e-26	7.75914e-25	4.23538e-24	3.77008e-23	2.39333e-23	2.44845e-22	4.90665e-23	1.67856e-23	2.2671e-23	5.68636e-24	1.28217e-23	1.81312e-22
0	1.20773e-08	5.8951e-15	1.6733e-16	3.63638e-14	3.96328e-14	9.09845e-17	6.32356e-19	4.00784e-20	2.25327e-21	4.39258e-24	3.76595e-25	8.41269e-26	4.59951e-26	1.03786e-24	2.44951e-24	5.33451e-26	6.98248e-28	4.57294e-26	1.57546e-25	2.03701e-25	3.54739e-25	3.77224e-24	1.07939e-23	1.04556e-24	1.83801e-24	3.50479e-25	3.19069e-24	8.98495e-24	1.19563e-23	1.06481e-24	1.28533e-25	1.50618e-26	9.60675e-25	2.99237e-26	1.73451e-26	2.59163e-26	2.68978e-26	6.94668e-26	1.43464e-24	1.0409e-23	9.08727e-23	3.25017e-23	1.90948e-22	5.01987e-23	1.71074e-23	1.75213e-23	5.77457e-24	1.3062e-23	2.43217e-22
0	3.5543e-09	4.25017e-15	2.78818e-16	2.83092e-14	5.58519e-14	6.80997e-17	4.54344e-19	4.96536e-20	4.65827e-21	1.52238e-23	2.11713e-24	9.1784e-26	8.22292e-26	2.89274e-24	4.14323e-24	1.39432e-25	1.79251e-27	1.12207e-25	3.74491e-25	3.14093e-25	5.39731e-25	8.29023e-24	2.32018e-23	3.21449e-24	3.84274e-24	1.03837e-24	6.47184e-24	1.2795e-23	8.67241e-24	7.60397e-25	3.24312e-26	5.26267e-27	2.58904e-25	1.07951e-26	6.2771e-27	1.32128e-26	5.21217e-27	1.39241e-26	2.27091e-25	2.36129e-24	2.90688e-23	7.72623e-24	4.74817e-23	6.95669e-24	2.34517e-24	3.24172e-24	1.05666e-24	1.85661e-24	4.92263e-23
0	2.93017e-09	8.32079e-15	1.05916e-15	8.09717e-14	1.38552e-13	9.05997e-17	5.76334e-19	1.95487e-20	1.05566e-21	3.24157e-24	2.65877e-25	6.68102e-27	6.55416e-27	2.77925e-25	6.88925e-25	2.25175e-26	4.40919e-28	1.96917e-26	1.07195e-25	9.18783e-26	1.62996e-25	1.23629e-24	3.67057e-24	3.43895e-25	2.04169e-25	1.81234e-26	1.87099e-25	5.69664e-25	3.98044e-25	1.1632e-26	4.56953e-28	5.05438e-29	3.14006e-27	1.19579e-28	7.14406e-29	2.29172e-28	6.46994e-29	1.8832e-28	4.97338e-27	8.02661e-26	8.27959e-25	2.90963e-25	1.96431e-24	2.75227e-25	5.03923e-26	9.76058e-26	4.20219e-26	5.75031e-26	2.3392e-24
0	2.38773e-09	1.61388e-14	1.73078e-15	2.27468e-13	5.9298e-13	6.8455e-16	2.31628e-18	1.28739e-19	3.71634e-21	1.92329e-23	2.5351e-24	6.05304e-26	3.21287e-26	7.59828e-25	2.86039e-24	9.13316e-26	2.79489e-27	1.75162e-25	5.75754e-25	7.11931e-25	5.36204e-25	2.65176e-24	1.11947e-23	1.03812e-24	6.03977e-25	7.70528e-26	5.31098e-25	1.578e-24	5.42862e-25	7.68686e-27	2.94728e-28	3.21044e-29	2.93039e-27	1.09545e-28	3.23829e-29	1.49404e-28	4.18735e-29	1.72559e-28	4.63484e-27	7.58518e-26	5.84655e-25	2.04295e-25	1.88503e-24	1.94118e-25	3.51663e-26	6.86294e-26	3.96076e-26	4.04654e-26	1.27847e-24
0	1.92176e-09	1.13153e-14	1.22082e-15	9.09843e-14	2.64461e-13	5.02651e-16	2.8798e-18	1.5377e-19	2.44723e-21	2.10838e-23	2.70169e-24	1.06602e-25	5.46684e-26	7.73972e-25	1.1425e-24	3.53791e-26	1.04948e-27	7.11074e-26	1.02797e-25	1.32292e-25	1.53947e-25	7.99729e-25	3.52895e-24	3.20106e-25	1.87816e-25	1.61431e-26	1.70175e-25	3.65948e-25	1.2571e-25	1.67328e-27	8.89025e-29	9.49031e-30	9.38491e-28	4.82766e-29	2.02077e-29	1.33889e-28	1.86468e-29	1.10315e-28	1.59061e-27	1.05359e-26	6.34384e-26	2.19839e-26	2.18573e-25	2.1613e-26	3.81558e-27	1.04288e-26	8.15709e-27	1.13721e-26	3.82997e-25
0	4.71731e-09	2.1658e-14	1.96176e-15	2.53689e-13	6.36598e-13	2.06046e-15	1.12173e-17	9.69197e-19	1.45911e-20	2.08471e-22	4.17445e-23	5.37918e-25	4.29774e-25	5.39145e-24	1.1675e-23	3.53836e-25	1.02799e-26	9.43189e-25	1.91922e-24	3.42665e-24	3.67689e-24	1.70697e-23	9.84248e-23	1.29395e-23	7.19968e-24	6.22977e-25	5.76916e-24	4.04103e-24	1.92768e-24	3.83288e-26	2.07673e-27	1.54852e-28	6.8077e-27	2.48522e-28	1.45711e-28	1.29754e-27	9.11517e-29	5.22322e-28	5.23586e-27	2.4673e-26	1.99723e-25	9.38412e-26	9.03333e-25	9.00034e-26	1.17202e-26	4.27185e-26	3.31332e-26	4.56243e-26	1.96859e-24
0	1.13598e-08	1.11578e-13	3.12485e-15	3.65581e-13	1.51117e-12	4.68047e-15	2.42322e-17	3.41689e-18	8.42295e-20	1.96662e-21	6.04859e-22	7.53845e-24	5.38941e-24	9.31911e-23	2.80071e-22	8.38038e-24	2.40426e-25	2.75757e-23	2.21623e-23	1.64738e-23	1.69614e-23	7.47179e-23	1.96759e-22	3.68615e-23	2.01078e-23	2.48255e-24	1.54781e-23	1.0659e-23	5.01255e-24	1.41655e-25	1.09443e-26	1.16735e-27	6.71395e-26	2.49975e-27	1.43506e-27	8.61991e-27	8.56863e-28	6.51047e-27	4.44012e-26	2.0042e-25	1.54369e-24	7.19696e-25	8.85083e-24	8.99968e-25	1.1896e-25	4.17281e-25	2.37859e-25	1.78731e-25	7.41687e-24
0	2.68356e-08	5.52344e-13	1.13145e-14	9.94356e-13	2.03454e-12	1.05033e-14	2.92792e-17	6.86573e-18	2.76154e-19	1.04472e-20	2.97152e-21	5.98381e-23	2.38463e-23	1.4799e-22	6.79317e-22	1.2635e-23	2.23273e-25	1.71871e-23	2.09633e-23	2.31816e-23	1.06617e-23	4.79177e-23	8.81857e-23	2.36421e-23	8.90552e-24	1.07801e-24	9.942e-24	9.71891e-24	3.20383e-24	8.76033e-26	9.47637e-27	9.93933e-28	4.16183e-26	1.0584e-27	8.61633e-28	7.41675e-27	7.25345e-28	5.58606e-27	3.85796e-26	2.41003e-25	1.86399e-24	4.68397e-25	4.39023e-24	4.36172e-25	7.67192e-26	2.72955e-25	1.15062e-25	8.65574e-26	5.01674e-24
0	6.2188e-08	1.02067e-12	4.00625e-14	2.66008e-12	4.73172e-12	4.05636e-14	1.91314e-16	4.0025e-17	2.55166e-18	1.52193e-19	6.3912e-20	1.24624e-21	4.46307e-22	9.38833e-22	6.09345e-21	1.12714e-22	3.09621e-24	2.02201e-22	3.43707e-22	2.37615e-22	7.07267e-23	1.39283e-22	3.60322e-22	1.36752e-22	2.42229e-23	2.8944e-24	3.69212e-23	1.7539e-23	4.02656e-24	3.67126e-26	5.58199e-27	8.25813e-28	5.02166e-26	1.78111e-27	2.03601e-27	1.22978e-26	1.18999e-27	9.12219e-27	4.5359e-26	1.50949e-25	6.42988e-25	2.17615e-25	2.10987e-24	2.77745e-25	4.81569e-26	2.35149e-25	7.28877e-26	7.40493e-26	2.48239e-24
0	5.08205e-08	7.1443e-13	1.19928e-14	1.98957e-12	3.60947e-12	2.92651e-14	1.29481e-16	1.55474e-17	1.65929e-18	9.61235e-20	4.02257e-20	7.50727e-22	2.67272e-22	5.71437e-22	3.81928e-21	6.76223e-23	2.80964e-24	1.2349e-22	9.33791e-23	4.37707e-23	1.30505e-23	3.9742e-23	1.55627e-22	4.05104e-23	1.02521e-23	1.74033e-24	3.27367e-23	1.0838e-23	1.72273e-24	2.1328e-26	3.18711e-27	4.63307e-28	4.1952e-26	1.44876e-27	1.16598e-27	1.01404e-26	1.35913e-27	3.82868e-27	1.95816e-26	9.19161e-26	3.98584e-25	1.83087e-25	9.8069e-25	6.7918e-26	1.15066e-26	5.84486e-26	2.43329e-26	2.48976e-26	4.93255e-25
0	1.16391e-07	1.30534e-12	4.23467e-14	9.79893e-12	1.43302e-11	1.10644e-13	8.18895e-16	1.51617e-16	8.75212e-18	1.69121e-19	1.11984e-19	3.31927e-21	1.11045e-21	2.21249e-21	8.85815e-21	2.39095e-22	6.1714e-24	2.61686e-22	2.90547e-22	8.81453e-23	1.71864e-23	5.18908e-23	2.01875e-22	3.55253e-23	1.28934e-23	2.15264e-24	4.06454e-23	1.3291e-23	2.08071e-24	3.61613e-26	5.32599e-27	1.10256e-27	6.89544e-26	2.34488e-27	1.31345e-27	1.61933e-26	1.51913e-27	6.01099e-27	3.06334e-26	1.03819e-25	3.29594e-25	1.50479e-25	8.16651e-25	5.54079e-26	1.26999e-26	6.49038e-26	3.65516e-26	2.74387e-26	7.40097e-25
0	3.26538e-08	3.27341e-13	2.81783e-14	2.03191e-12	6.22315e-12	7.87318e-14	3.11151e-16	5.81187e-17	5.57758e-18	3.53688e-20	4.1008e-20	1.93791e-21	1.05156e-21	3.32423e-21	5.3483e-21	1.38338e-22	3.42021e-24	9.99309e-23	1.71254e-22	5.14049e-23	9.86064e-24	2.04119e-23	5.60203e-23	1.42203e-23	7.49736e-24	8.41041e-25	1.16927e-23	5.4518e-24	1.20095e-24	1.37652e-26	1.36699e-27	2.78594e-28	1.90593e-26	6.16563e-28	3.45883e-28	6.38946e-27	8.27189e-28	4.69395e-27	2.42498e-26	8.30203e-26	2.66087e-25	1.20702e-25	4.8662e-25	1.70047e-26	2.77878e-27	1.48153e-26	6.08319e-27	4.59012e-27	1.8213e-25
0	2.56211e-08	5.93474e-13	9.79906e-14	1.00687e-11	4.20423e-11	5.02813e-13	3.3561e-15	5.50023e-16	4.81692e-17	2.98632e-19	1.85683e-19	1.37839e-20	6.88576e-21	1.24601e-20	2.93966e-20	1.1655e-21	4.44746e-23	1.12383e-21	7.83898e-22	2.27578e-22	2.83014e-23	8.40955e-23	1.50761e-22	5.48585e-23	4.0996e-23	4.54114e-24	5.94751e-23	2.71027e-23	4.11112e-24	6.81475e-26	9.71324e-27	1.95179e-27	1.24175e-25	4.05066e-27	2.22687e-27	2.76732e-26	5.03799e-27	2.75297e-26	1.90641e-25	8.66486e-25	1.94498e-24	8.73978e-25	4.6226e-24	2.27951e-25	3.75936e-26	1.39997e-25	4.19146e-26	3.12635e-26	1.17428e-24
0	6.01709e-08	1.06772e-12	6.40284e-14	1.38033e-11	5.44112e-11	6.14612e-13	3.85989e-15	3.56276e-16	6.1718e-18	5.97319e-20	8.08991e-21	1.0105e-21	8.86899e-22	2.79932e-21	1.10202e-20	6.57213e-22	2.40665e-23	6.40444e-22	6.7714e-22	1.28089e-22	2.34692e-23	4.71186e-23	5.79433e-23	3.08213e-23	2.30356e-23	2.48746e-24	4.87166e-23	1.06554e-23	1.09587e-24	2.46761e-26	5.00236e-27	1.43717e-27	9.50834e-26	2.99904e-27	1.63826e-27	2.08464e-26	5.29178e-27	4.08725e-26	2.8278e-25	1.28279e-24	1.52259e-24	9.32524e-25	4.96883e-24	3.28888e-25	7.3682e-26	2.72674e-25	8.10884e-26	4.4069e-26	6.79174e-25
0	4.69049e-08	6.90038e-13	9.53174e-14	3.51685e-11	2.03139e-10	1.28125e-12	7.62995e-15	3.87011e-16	6.34175e-18	3.33729e-20	7.54929e-21	3.17453e-22	2.86252e-22	9.5069e-22	6.23296e-21	3.58436e-22	1.25656e-23	3.53219e-22	3.75722e-22	6.97201e-23	8.24959e-24	2.55245e-23	2.12738e-23	1.67439e-23	1.25157e-23	1.93516e-24	5.61821e-23	8.37368e-24	8.40381e-25	1.81824e-26	3.62162e-27	1.49642e-27	4.94084e-26	1.49301e-27	1.16892e-27	1.52554e-26	2.68373e-27	1.07376e-26	5.5678e-26	2.64672e-25	2.30524e-25	1.02218e-25	7.97367e-25	6.89266e-26	2.08606e-26	1.09277e-25	3.20553e-26	1.26437e-26	1.51777e-25
0	1.09137e-07	1.22639e-12	1.40718e-13	4.76044e-11	2.60066e-10	8.9425e-13	4.92881e-15	2.40022e-16	3.70459e-18	3.14767e-20	1.18037e-20	4.71948e-22	4.11106e-22	5.01176e-22	5.41715e-21	1.18341e-22	6.31546e-24	2.91531e-22	4.71583e-22	1.29914e-22	1.49632e-23	4.53755e-23	2.48642e-23	1.30349e-23	9.68522e-24	2.15989e-24	4.39432e-23	4.41813e-24	6.2661e-25	1.2994e-26	1.73121e-27	7.09313e-28	3.55753e-26	7.13437e-28	3.86236e-28	3.71182e-27	2.1528e-28	1.30891e-27	1.01849e-26	2.59127e-26	3.2016e-26	7.22212e-27	6.13942e-26	5.00574e-27	2.07244e-27	1.59629e-26	3.32394e-27	1.79419e-27	2.31691e-26
0	2.49217e-07	2.16355e-12	1.51238e-14	1.80034e-11	1.13323e-10	6.10848e-13	3.10162e-15	2.52355e-16	2.09561e-18	2.9066e-20	1.06028e-20	6.90091e-22	9.69383e-22	1.83688e-21	2.9124e-20	3.90447e-22	1.25838e-23	5.64997e-22	1.35659e-21	5.49445e-22	1.75148e-23	5.28061e-23	2.84767e-23	9.87123e-24	1.07893e-23	3.48246e-24	7.04287e-23	4.76794e-24	9.63884e-25	2.85241e-26	5.47344e-27	2.19923e-27	1.07127e-25	1.00852e-27	5.39333e-28	3.62088e-27	1.41569e-28	1.25612e-27	9.89997e-27	1.79766e-26	1.13006e-26	1.77613e-27	2.21851e-26	1.74398e-27	5.10701e-28	2.13371e-27	3.09741e-28	1.19445e-28	1.69789e-27
0	1.94951e-07	3.78915e-12	5.29893e-14	4.55077e-11	8.24157e-11	7.17519e-13	3.38093e-15	4.55744e-16	3.55168e-18	8.10547e-20	1.60545e-20	9.92093e-22	2.25159e-21	2.48932e-21	3.90252e-20	7.95676e-22	9.58729e-24	4.47159e-22	1.07822e-21	4.29996e-22	2.00743e-23	9.07182e-23	7.15785e-23	2.41907e-23	3.80953e-23	1.76562e-23	4.85025e-22	4.73485e-23	1.36139e-23	4.10088e-25	5.30818e-26	1.42619e-26	6.51302e-25	6.21036e-27	4.69602e-27	2.09554e-26	8.19529e-28	9.96848e-27	7.49917e-26	1.32215e-25	8.17114e-26	1.79795e-26	2.12439e-25	2.35417e-26	6.86097e-27	3.8004e-26	7.739e-27	2.96664e-27	5.36755e-26
0	1.49911e-07	6.5889e-12	7.57685e-14	6.02648e-11	3.32972e-11	4.72302e-13	3.63459e-15	1.51024e-16	1.07627e-18	4.10359e-20	7.96755e-21	8.1486e-22	1.84436e-21	3.31478e-21	3.23983e-20	3.89896e-22	7.08359e-24	5.3801e-22	1.28299e-21	5.00466e-22	2.25093e-23	1.01552e-22	7.90224e-23	1.75083e-23	4.09675e-23	2.75544e-23	7.54857e-22	7.20418e-23	2.03385e-23	5.9547e-25	1.10199e-25	4.24097e-26	2.69649e-24	2.5738e-26	2.74628e-26	1.18126e-25	6.63625e-27	7.66059e-26	7.72518e-25	1.31637e-24	7.98946e-25	2.44486e-25	1.41689e-24	1.13353e-25	4.5619e-26	3.3726e-25	4.97137e-26	1.89226e-26	2.40054e-25
0	3.43133e-07	1.13771e-11	2.59056e-13	2.78761e-10	2.21958e-10	2.95769e-12	1.2255e-14	4.70456e-16	1.76989e-18	6.31826e-20	1.16218e-20	3.74284e-22	1.46962e-21	4.3347e-21	4.1874e-20	2.95965e-22	3.10861e-24	2.57349e-22	6.27092e-22	2.41915e-22	1.03569e-23	7.33146e-23	8.53106e-23	2.77004e-23	6.3901e-23	6.22184e-23	1.66806e-21	1.56053e-22	4.32017e-23	8.46619e-25	1.04717e-25	3.9698e-26	1.8169e-24	1.12205e-26	8.29997e-27	5.32163e-26	2.86382e-27	4.9225e-26	2.5693e-25	4.45315e-25	3.77726e-25	5.7759e-26	4.89092e-25	1.9133e-26	7.61336e-27	8.30924e-26	8.49834e-27	2.28661e-27	1.64419e-26
0	7.70769e-07	6.95052e-12	1.50578e-13	1.95585e-10	1.56903e-10	1.09303e-12	4.01831e-15	2.62533e-16	1.60254e-18	9.57732e-20	2.91201e-20	8.799e-22	3.2634e-21	9.16506e-21	8.49435e-20	5.73073e-22	9.3473e-24	1.14977e-21	4.07207e-21	1.49915e-21	9.66768e-23	4.1487e-22	3.06929e-22	6.45467e-23	2.15195e-22	1.38123e-22	2.51166e-21	2.29173e-22	6.22053e-23	1.17782e-24	1.42139e-25	7.76264e-26	2.45579e-24	1.45405e-26	7.30669e-27	6.84314e-26	3.58082e-27	6.2275e-26	4.61508e-25	7.93315e-25	6.66262e-25	1.00333e-25	6.08843e-25	2.31813e-26	1.28123e-26	1.40127e-25	1.96948e-26	5.24547e-27	3.7493e-26
0	1.95993e-07	4.43906e-13	3.33025e-14	6.99216e-11	6.08782e-11	6.86864e-13	4.12605e-15	2.53568e-16	1.41698e-18	4.44633e-20	7.54275e-21	1.2087e-22	4.96926e-22	1.51864e-21	2.55667e-20	1.55038e-22	2.3286e-24	3.30324e-22	1.22938e-21	6.94205e-22	4.2724e-23	2.88546e-22	2.11822e-22	4.34406e-23	6.6043e-23	6.30527e-23	8.33644e-22	4.97096e-23	1.32458e-23	2.29676e-25	3.95316e-26	2.15175e-26	2.40957e-25	1.236e-27	9.15909e-28	1.35121e-26	6.65825e-28	8.71693e-27	6.93161e-26	8.63529e-26	1.03907e-25	2.13712e-26	6.89977e-26	1.70207e-27	1.33274e-27	1.58705e-26	3.00509e-27	1.10118e-27	3.03629e-27
0	4.51017e-07	7.49503e-13	1.15208e-13	8.96589e-11	7.32053e-11	1.36845e-12	1.37597e-14	1.37483e-15	7.25054e-18	2.09629e-19	1.83805e-20	4.8682e-22	3.13205e-21	3.10047e-21	5.02258e-20	2.88432e-22	6.77412e-24	5.74807e-22	1.33764e-21	3.0617e-22	1.14589e-23	5.35871e-23	3.99097e-23	7.99426e-24	1.25614e-23	1.83101e-23	3.82297e-22	3.20258e-23	1.23031e-23	3.0102e-25	5.05149e-26	1.82464e-26	3.05285e-25	2.20299e-27	2.36819e-27	3.44302e-26	2.42752e-27	4.46643e-26	2.40974e-25	2.07567e-25	1.74021e-25	2.47615e-26	1.13315e-25	3.87295e-27	2.9989e-27	3.55408e-26	9.35131e-27	4.76989e-27	1.29327e-26
0	1.02353e-07	3.90666e-13	6.0723e-14	5.83279e-11	8.72534e-11	2.70184e-12	4.51345e-14	7.23954e-15	6.44056e-17	9.67893e-19	7.80163e-20	1.92484e-21	1.92303e-20	6.22776e-21	9.71737e-20	8.65261e-22	1.17128e-23	6.15975e-22	1.42036e-21	2.01126e-22	7.11508e-24	2.18923e-23	1.63017e-23	8.63342e-25	1.42006e-24	2.15645e-24	3.43528e-23	2.70593e-24	1.54186e-24	3.42792e-26	5.56193e-27	1.98929e-27	5.47561e-26	5.24818e-28	3.83769e-28	6.07213e-27	5.96008e-28	8.13304e-27	4.63822e-26	5.77024e-26	6.93161e-26	9.54538e-27	3.1745e-26	7.07478e-28	2.67552e-28	1.72194e-27	4.39578e-28	2.22944e-28	9.04208e-28
0	2.42005e-07	6.4678e-13	8.0543e-14	1.43908e-10	3.32241e-10	1.66067e-11	2.58601e-13	6.41035e-14	3.11823e-16	2.46707e-18	3.24969e-19	7.47424e-21	2.35526e-20	1.23053e-20	2.99555e-19	4.17509e-21	5.42992e-23	1.03049e-21	3.64026e-21	3.1547e-22	1.68243e-23	7.7906e-23	3.61862e-23	7.64697e-25	1.92702e-24	2.88496e-24	1.37457e-23	1.0322e-24	8.76993e-25	2.76451e-26	2.87448e-27	1.00998e-27	1.32713e-26	1.73098e-28	1.89491e-28	2.12569e-27	2.9665e-28	6.17995e-27	5.5925e-27	1.02955e-26	8.71693e-27	1.66024e-27	5.75823e-27	1.17436e-28	6.33419e-29	4.28116e-28	1.53168e-28	1.10312e-28	6.51443e-28
0	5.61849e-07	1.06171e-12	2.75237e-13	6.7446e-10	6.9771e-10	1.82158e-11	2.60496e-13	1.06704e-13	8.42615e-16	6.20273e-18	4.30335e-19	2.90036e-21	1.64093e-20	1.41875e-20	2.1357e-19	2.74569e-21	1.9709e-23	2.49366e-22	9.31805e-22	1.22128e-22	6.13542e-24	4.63483e-23	2.11747e-23	4.16948e-25	1.64938e-24	2.45804e-24	7.83718e-24	8.52639e-25	1.0806e-24	2.14277e-26	3.26676e-27	7.3829e-28	9.99752e-27	1.22097e-28	1.33191e-28	1.03453e-27	1.39537e-28	2.0846e-27	2.77162e-27	1.66192e-27	2.06348e-27	1.78592e-28	6.52654e-28	1.75671e-29	1.37565e-29	9.79503e-29	2.38036e-29	1.18636e-29	5.19998e-29
0	4.01777e-07	1.72791e-12	3.59213e-13	8.44576e-10	1.45161e-09	6.14708e-11	8.19839e-13	3.03386e-13	2.24808e-15	2.72677e-17	3.05683e-18	3.45636e-20	1.66443e-19	2.15477e-19	2.71727e-18	2.11334e-20	2.45008e-22	4.3701e-21	2.27581e-20	2.85506e-21	1.40462e-22	9.32992e-22	6.17547e-22	1.91272e-23	6.69189e-23	6.01866e-23	2.62278e-22	1.87672e-23	2.23218e-23	6.78785e-25	1.52832e-25	2.22846e-26	2.71636e-25	5.14307e-27	7.91512e-27	3.74856e-26	3.39029e-27	6.78322e-26	8.59167e-26	3.44302e-26	4.11292e-26	3.57517e-27	8.5943e-27	1.60713e-28	1.23112e-28	8.44909e-28	2.9318e-28	2.07241e-28	1.24349e-27
0	2.78918e-07	2.78771e-12	1.73819e-13	1.04904e-09	1.70067e-09	6.65985e-11	1.43965e-12	4.95629e-13	5.92338e-15	1.1807e-17	2.23923e-18	4.08789e-20	1.12446e-19	1.44735e-19	3.07303e-18	3.62123e-20	2.35662e-22	2.64575e-21	5.60587e-21	2.63875e-22	1.92028e-23	1.40185e-22	1.46233e-22	4.15576e-24	1.53017e-23	2.13353e-23	9.68033e-23	9.92761e-24	7.85786e-24	3.36272e-25	7.35271e-26	1.03261e-26	1.32058e-25	3.50231e-27	3.59607e-27	1.17954e-26	6.78081e-28	6.79375e-27	8.8214e-27	3.48521e-27	6.2249e-27	3.46567e-28	5.94871e-28	6.6425e-30	7.5911e-30	8.27889e-29	2.81497e-29	2.90367e-29	2.66901e-28
0	6.56052e-07	1.46892e-11	1.54616e-12	4.72474e-09	6.1144e-09	1.25801e-10	4.42328e-12	4.62824e-13	2.83667e-15	4.80462e-18	1.57917e-18	2.62465e-20	1.26488e-19	1.58251e-19	2.0808e-18	2.22979e-20	7.71132e-23	1.52617e-21	2.02907e-21	1.43882e-22	1.60022e-23	1.87662e-22	1.22356e-22	3.25422e-24	1.20964e-23	2.58628e-23	7.72473e-23	1.15592e-23	1.36075e-23	5.582e-25	1.8013e-25	1.60693e-26	9.11271e-26	2.26597e-27	1.52997e-27	5.14307e-27	1.8479e-28	1.31624e-27	1.73734e-27	6.75333e-28	8.36079e-28	2.89745e-29	5.14519e-29	5.02244e-31	3.91703e-31	3.2042e-30	1.57788e-30	2.44241e-30	2.44412e-29
0	4.48014e-07	2.3445e-11	5.08632e-12	5.83249e-09	7.11131e-09	1.33681e-10	7.63304e-12	1.28313e-12	7.33785e-15	1.14244e-17	6.18402e-18	9.49681e-20	7.90591e-20	9.83511e-20	1.35156e-18	2.18729e-20	1.15513e-22	3.72171e-21	7.63454e-21	8.32133e-22	2.07999e-23	3.87138e-22	2.43845e-22	6.15259e-24	3.49881e-23	1.11421e-22	4.84077e-22	4.62678e-23	5.26201e-23	3.18804e-24	9.96194e-25	1.31756e-25	4.71834e-25	1.1474e-26	1.13773e-26	5.49845e-26	1.2995e-27	8.90011e-27	1.69159e-26	4.33069e-27	5.22062e-27	1.78452e-28	2.08488e-28	1.98507e-30	2.27186e-30	1.22514e-29	5.92651e-30	6.12593e-30	2.86122e-29
0	1.05306e-06	3.71068e-11	2.44752e-12	9.63996e-10	2.58481e-09	7.80369e-11	7.37616e-12	1.16792e-12	5.92208e-15	7.90886e-18	7.47319e-18	1.04098e-19	8.32936e-20	1.73527e-19	1.39684e-18	1.23015e-20	5.73054e-23	3.28682e-21	1.08463e-20	1.81486e-21	6.95886e-23	1.95809e-21	7.47788e-22	1.80206e-23	9.91409e-23	3.05965e-22	1.29265e-21	1.19227e-22	8.71571e-23	7.70291e-24	2.33494e-24	2.98408e-25	4.60692e-25	1.05193e-26	1.56927e-26	1.14045e-25	3.90452e-27	2.63359e-26	3.30906e-26	1.22882e-26	2.15175e-26	7.18825e-28	8.23123e-28	1.14468e-29	1.91316e-29	3.07028e-29	2.16428e-29	2.20216e-29	1.01704e-28
0	2.42996e-06	1.87495e-10	2.07864e-11	4.48506e-09	5.24944e-09	1.44457e-10	1.24828e-11	3.18612e-12	2.67377e-14	6.18675e-17	2.8492e-17	3.65257e-19	1.51176e-19	5.17204e-19	3.89925e-18	5.42226e-20	4.08591e-22	1.26979e-20	6.36309e-20	6.26635e-21	3.70611e-22	1.52577e-20	3.53291e-21	1.29901e-22	2.7515e-22	8.23275e-22	3.38441e-21	4.58409e-22	9.23136e-23	1.19048e-23	3.49946e-24	6.58266e-25	9.96194e-25	2.16961e-26	3.18005e-26	3.45526e-25	1.72865e-26	7.59692e-26	1.39269e-25	5.05149e-26	1.27782e-25	6.24944e-27	1.02922e-26	2.15105e-28	2.3284e-28	2.4453e-28	2.49506e-28	3.64728e-28	1.61545e-27
0	1.66021e-06	7.39382e-12	3.64263e-12	6.58638e-10	5.0157e-10	6.45922e-12	5.55553e-13	1.52621e-13	1.88796e-15	6.25442e-18	5.51594e-18	1.13401e-19	1.397e-20	5.3933e-20	4.71777e-19	1.87174e-21	2.01504e-23	1.34313e-21	7.50557e-21	6.91298e-22	6.18856e-23	2.97544e-21	1.05904e-21	5.6877e-23	1.9326e-22	3.76008e-22	6.76195e-22	1.33707e-22	1.67364e-23	2.03936e-24	9.01713e-25	1.6258e-25	3.84615e-25	1.18089e-26	1.73655e-26	1.30219e-25	6.0598e-27	2.76451e-26	7.72209e-26	1.82452e-26	4.72614e-26	2.152e-27	5.35786e-27	1.55319e-28	1.67523e-28	1.17335e-28	1.78151e-28	3.86566e-28	1.73582e-27
0	3.8337e-06	4.04632e-11	3.17052e-11	6.33305e-09	3.56214e-09	4.22446e-11	3.16582e-12	1.36004e-12	2.86721e-14	9.22496e-17	3.76536e-17	7.09604e-19	7.90006e-20	2.73012e-19	2.16016e-18	1.39788e-20	1.41548e-22	8.44409e-21	4.33157e-20	6.19799e-21	5.26318e-22	1.43165e-20	3.04795e-21	1.55403e-22	3.23351e-22	6.16564e-22	1.08809e-21	3.19815e-22	3.84051e-23	4.48693e-24	1.23685e-24	1.37469e-25	8.77639e-26	1.55449e-27	2.34589e-27	1.90759e-26	1.25173e-27	9.19239e-27	1.14776e-26	2.61003e-27	3.08541e-27	1.92133e-28	5.01477e-28	8.4712e-30	9.32131e-30	9.93135e-30	1.54989e-29	3.49932e-29	1.12614e-28
0	6.80045e-07	1.64903e-11	1.40991e-11	1.79147e-09	2.06056e-09	2.10335e-11	2.74628e-12	2.03163e-12	7.0119e-14	3.77774e-16	2.50453e-16	4.34259e-18	4.37662e-19	2.37451e-18	2.76197e-17	1.95506e-20	1.78014e-22	1.08554e-20	5.51273e-20	1.22761e-20	1.61613e-21	4.23478e-20	1.36866e-20	6.65889e-22	1.32115e-21	2.41143e-21	4.08754e-21	1.7847e-21	3.19815e-22	5.60293e-23	9.59204e-24	1.6039e-24	1.51573e-24	4.17024e-26	9.16724e-26	1.0329e-24	4.42631e-26	1.96705e-25	3.53961e-25	3.44076e-26	3.91991e-26	1.03993e-27	7.60073e-28	1.85016e-29	2.00535e-29	3.20412e-29	4.9261e-29	7.30313e-29	1.56766e-28
0	1.64067e-06	2.41468e-11	4.53117e-11	9.57651e-10	2.17782e-09	1.92736e-11	4.3812e-12	2.99254e-12	9.3177e-14	8.20085e-16	2.74969e-16	2.28845e-18	3.92717e-19	1.20404e-18	1.48944e-17	1.50117e-20	6.67057e-23	4.58254e-21	2.43041e-20	8.6078e-21	1.77199e-21	4.77494e-20	1.48051e-20	1.08086e-21	1.31764e-21	1.51172e-21	1.04717e-21	4.4761e-22	4.85328e-23	8.05768e-24	2.05861e-24	5.14303e-25	4.85643e-25	1.20528e-26	2.71465e-26	1.37733e-25	8.27458e-27	3.88795e-26	1.0961e-25	1.53093e-26	1.74552e-26	4.22758e-28	4.69612e-28	1.05142e-29	1.75075e-29	4.28211e-29	6.55099e-29	6.3767e-29	1.37809e-28
0	3.88709e-06	1.33757e-10	5.26535e-11	2.2515e-09	2.26188e-09	3.38261e-11	6.89872e-12	7.88947e-12	4.04677e-13	3.26375e-15	1.78122e-15	2.5243e-17	7.00484e-18	3.26737e-18	6.49322e-17	1.0761e-19	8.00964e-22	4.72669e-20	2.24416e-19	1.22252e-19	2.35692e-20	5.58208e-19	2.59951e-19	1.83766e-20	3.27565e-20	5.4191e-20	5.42388e-20	1.41515e-20	6.16564e-22	1.544e-22	5.91747e-23	1.4215e-23	1.26474e-23	3.13147e-25	6.59542e-25	1.30862e-24	1.18823e-25	8.09911e-25	2.15645e-24	4.50042e-25	4.89832e-25	7.81167e-27	8.34851e-27	1.85791e-28	1.93714e-28	6.99739e-28	1.56823e-27	1.47753e-27	3.0705e-27
0	9.03834e-06	7.12772e-10	1.66872e-10	2.46185e-09	2.30406e-09	5.8738e-11	2.03714e-11	3.69655e-11	3.0927e-12	4.31194e-14	3.57687e-14	4.85709e-16	1.18223e-16	4.84293e-17	7.92964e-16	2.2894e-18	1.6549e-20	8.01983e-19	3.32924e-18	1.66784e-18	4.93805e-19	3.96468e-18	1.74425e-18	7.39545e-20	1.25799e-19	1.99344e-19	2.96613e-19	1.14769e-19	7.57319e-21	1.16835e-21	6.68212e-22	1.54485e-22	2.02819e-22	4.96768e-24	4.0974e-24	1.2084e-23	1.64938e-24	1.06074e-23	4.06923e-23	5.4806e-24	8.67727e-24	2.12086e-25	9.38815e-26	2.05443e-27	3.18476e-27	7.25004e-27	1.04093e-26	9.58173e-27	8.61129e-27
0	2.0612e-05	3.64843e-09	1.38867e-09	5.71776e-09	8.8125e-09	3.84118e-10	5.94536e-11	5.30915e-11	7.22643e-12	9.06456e-14	3.88635e-14	2.51428e-16	3.16075e-17	1.26349e-17	4.05021e-16	9.53175e-19	1.04011e-20	5.48187e-19	2.31843e-18	1.12136e-18	5.2217e-19	4.25639e-18	1.12561e-18	7.00834e-20	1.8818e-19	2.92177e-19	4.26469e-19	1.02151e-19	6.25914e-21	1.43754e-21	7.98118e-22	1.76411e-22	2.28665e-22	8.09564e-24	6.5161e-24	1.23292e-23	1.02249e-24	6.82311e-24	1.14946e-23	1.4511e-24	1.52843e-24	3.26931e-26	2.18585e-26	6.59519e-28	1.03485e-27	3.71462e-27	8.20131e-27	1.13963e-26	1.01245e-26
0	4.60673e-05	5.36518e-09	5.9333e-10	2.77273e-09	8.85816e-09	6.58819e-10	1.71537e-10	2.42525e-10	2.97206e-11	3.43477e-13	7.37272e-14	7.74114e-16	1.61088e-16	1.04306e-16	1.68421e-15	6.45902e-18	6.51852e-20	1.04989e-18	4.30537e-18	1.17979e-18	8.73203e-19	4.36519e-18	6.75947e-19	2.33781e-20	6.49798e-20	6.3987e-20	3.78402e-20	5.37741e-21	4.6386e-22	1.62217e-22	1.42162e-22	1.85904e-23	2.47449e-23	1.22179e-24	1.56578e-24	4.78639e-24	5.79732e-25	1.65247e-24	2.84198e-24	2.13778e-25	2.27245e-25	6.61352e-27	4.37228e-27	1.85131e-28	2.94509e-28	7.04654e-28	1.03371e-27	2.26443e-27	3.09268e-27
0	8.25146e-06	2.13799e-09	2.26822e-10	1.23298e-09	4.32506e-09	5.71073e-10	1.37155e-10	3.4278e-10	3.81738e-11	3.82367e-13	7.54627e-14	1.26358e-15	4.41374e-16	4.70644e-16	1.17067e-14	7.4973e-17	7.15679e-19	5.84737e-18	2.6758e-18	4.05962e-19	2.96318e-19	1.57221e-18	2.2637e-19	6.87068e-21	1.20353e-20	1.95367e-20	1.8348e-20	3.94033e-21	5.10608e-22	2.76849e-22	2.35412e-22	1.79228e-23	3.78132e-23	1.06773e-24	2.17612e-24	6.64687e-24	1.20931e-24	1.37018e-24	2.3567e-24	1.64735e-25	2.72642e-25	1.15571e-26	7.44882e-27	4.68546e-28	4.63255e-28	1.10721e-27	1.02741e-27	9.28999e-28	1.98511e-27
0	1.95144e-05	2.99325e-09	7.09244e-10	2.83138e-09	1.67253e-08	9.52846e-10	3.90185e-10	4.7655e-10	8.63063e-11	7.66136e-13	7.40127e-14	1.0598e-15	1.8439e-16	3.56642e-16	9.47049e-15	8.99612e-17	1.33522e-18	6.11136e-18	4.58065e-18	1.10716e-18	7.61703e-19	2.35112e-18	3.1509e-19	1.45736e-20	4.09997e-20	1.04115e-19	1.49879e-19	3.05322e-20	6.09493e-21	5.03343e-21	4.02165e-21	2.95361e-22	9.30822e-22	4.16064e-23	7.85124e-23	1.40462e-22	2.46636e-23	2.65367e-23	6.76484e-23	7.30767e-24	7.29021e-24	4.80691e-25	1.88566e-25	1.84127e-26	1.10078e-26	1.60001e-26	9.14898e-27	1.25693e-26	2.60123e-26
0	4.5253e-05	1.58427e-08	2.19365e-09	2.7321e-09	1.58235e-08	7.78283e-10	1.51016e-10	3.53713e-10	3.18393e-11	4.22927e-13	6.91231e-14	4.28445e-16	6.82823e-17	7.20067e-17	2.32224e-15	3.16408e-17	2.08671e-19	1.89282e-18	1.39702e-18	3.16401e-19	6.99083e-20	2.36911e-19	2.88511e-20	1.9799e-21	5.94506e-21	9.54368e-21	1.43069e-20	4.50094e-21	1.38706e-21	1.13772e-21	1.47038e-21	1.59687e-22	5.15863e-22	1.26236e-23	3.93701e-23	1.13788e-22	1.87918e-23	1.99861e-23	2.05944e-23	2.04191e-24	2.03365e-24	1.93429e-25	1.16858e-25	6.57422e-27	6.17081e-27	1.43209e-26	5.0226e-27	1.09393e-26	3.57826e-26
0	0.000102797	8.03095e-08	1.8802e-08	3.34322e-08	2.99011e-08	1.25365e-09	1.05615e-10	4.67521e-10	6.96955e-11	1.53677e-12	4.18741e-13	4.5224e-15	3.26942e-16	5.76956e-16	1.60129e-14	1.10895e-16	1.19873e-18	1.77533e-17	1.18631e-17	4.31795e-18	8.75481e-19	1.56195e-18	3.03283e-19	1.93753e-20	9.11705e-20	1.34446e-19	1.12603e-19	3.33228e-20	9.67371e-21	7.50557e-21	3.44528e-21	3.48612e-22	4.16816e-22	1.49213e-23	2.85227e-23	1.35537e-22	7.92986e-24	8.38475e-24	3.28494e-24	1.79915e-25	1.11e-25	1.53927e-26	1.49337e-26	1.21481e-27	1.56641e-28	3.89447e-28	1.30633e-28	1.86561e-28	1.08107e-27
0	6.45074e-05	1.13306e-07	2.03223e-08	3.26853e-08	5.86486e-09	2.03442e-10	1.51178e-11	8.29272e-11	1.12634e-11	3.8591e-13	9.87999e-14	8.13714e-16	1.02097e-16	3.54944e-16	1.08629e-14	3.22402e-17	5.26801e-19	4.67104e-18	3.05244e-18	1.89282e-18	6.30682e-19	1.94761e-18	3.48813e-19	1.99297e-20	9.4787e-20	2.32135e-19	3.12123e-19	1.44725e-19	6.56596e-20	7.92517e-20	5.61928e-20	8.907e-21	6.08787e-21	2.08145e-22	2.28798e-22	1.04303e-21	5.76838e-23	9.49416e-23	5.75025e-23	4.9371e-24	2.89941e-24	3.86581e-25	3.57326e-25	4.5835e-26	3.46439e-27	8.2377e-27	4.33655e-27	3.64447e-27	7.83217e-27
0	0.00014857	1.57378e-07	2.1224e-08	7.27536e-08	2.33681e-08	6.70248e-10	8.89179e-11	3.88561e-10	1.17142e-11	3.3564e-13	1.54217e-13	2.11381e-15	4.65394e-16	2.7713e-15	1.30784e-13	3.69938e-16	1.03961e-17	7.78825e-17	1.38059e-17	1.41093e-17	2.39992e-18	7.00046e-18	6.54561e-19	5.93943e-20	2.73475e-19	1.0964e-18	8.30271e-19	6.08939e-19	2.60513e-19	3.00448e-19	3.32948e-19	8.16453e-20	5.28452e-20	2.81419e-21	4.79215e-21	2.03559e-20	1.76731e-21	4.39237e-21	4.04328e-21	5.51197e-22	4.92296e-22	1.0423e-22	1.44073e-22	1.84344e-23	8.66413e-25	1.89069e-24	1.53249e-24	1.9495e-24	2.41259e-24
0	0.000334725	2.14649e-07	6.37073e-08	3.68117e-07	9.13989e-08	4.72351e-09	5.11585e-10	1.78925e-09	2.34631e-11	1.15674e-12	9.19045e-13	2.21274e-14	8.30608e-15	2.11859e-14	8.60313e-13	4.13192e-15	1.97687e-16	2.25671e-15	6.50408e-16	1.01183e-15	8.99612e-17	2.26267e-16	3.45433e-17	2.95251e-18	2.00124e-17	6.86761e-17	1.01712e-17	6.95052e-18	2.78535e-18	4.96286e-18	3.14268e-18	1.19312e-18	1.18537e-18	6.08642e-20	9.69307e-20	3.83881e-19	5.19284e-20	7.51565e-20	2.56512e-20	5.34889e-21	7.34928e-21	2.39676e-21	5.02441e-21	6.25409e-22	4.65179e-23	5.951e-23	4.62212e-23	8.97562e-23	1.68004e-22
0	0.000736621	1.08675e-06	1.89442e-07	1.7867e-06	1.65623e-07	1.51771e-08	1.37024e-09	1.06738e-09	1.05834e-11	9.02395e-13	6.71974e-13	1.2907e-14	4.42764e-15	1.14371e-14	9.78402e-13	6.97507e-15	2.86503e-16	6.01483e-15	1.57871e-15	4.10132e-15	3.2949e-16	4.48514e-16	6.21373e-17	4.73708e-18	5.57944e-17	1.85974e-16	4.28718e-17	9.71046e-18	3.66114e-18	6.43118e-18	6.46984e-18	2.31759e-18	3.65528e-18	1.70989e-19	1.60568e-19	1.0409e-18	1.30932e-19	7.00463e-20	2.2611e-20	4.38284e-21	3.67155e-21	1.84731e-21	3.91974e-21	4.45909e-22	1.79973e-23	2.30915e-23	2.87983e-23	9.1827e-23	1.72966e-22
0	0.00158084	1.48138e-06	5.58204e-07	3.89123e-06	2.96839e-07	4.82807e-08	3.62604e-09	5.68732e-10	4.05291e-12	6.32481e-13	2.06223e-13	6.47797e-15	4.27013e-15	2.57453e-15	2.994e-13	2.95951e-15	9.84705e-17	6.78104e-16	1.62514e-16	7.20067e-17	4.63193e-18	3.72771e-18	8.23581e-19	9.49196e-20	1.49052e-18	1.02584e-17	3.76226e-18	7.70093e-19	1.54653e-19	2.91649e-19	5.17204e-19	1.73527e-19	1.68237e-19	1.07794e-20	1.7468e-20	2.15477e-19	2.39118e-20	1.23053e-20	6.22776e-21	1.84882e-21	9.06631e-22	7.31925e-22	9.61766e-22	3.43934e-23	1.12816e-24	1.48226e-24	1.11805e-24	3.91865e-24	7.80569e-24
0	0.000279467	4.68342e-07	5.619e-07	8.42778e-06	1.13724e-06	1.52135e-07	2.01178e-08	5.4375e-09	3.42135e-11	9.47724e-12	2.5137e-12	6.66525e-14	1.71689e-14	8.98454e-15	1.90675e-12	3.20229e-14	1.84758e-15	1.07599e-14	4.30462e-15	1.31504e-16	1.39906e-17	1.03576e-17	3.88719e-18	7.53328e-19	1.11443e-17	2.27243e-17	1.37107e-17	2.55526e-18	8.35479e-19	1.49504e-18	4.37373e-18	2.35463e-18	1.24535e-18	1.26488e-19	1.93304e-19	4.80287e-19	8.23625e-20	6.80624e-20	3.25921e-20	9.07613e-21	4.21752e-21	5.50049e-21	4.15927e-21	1.33588e-22	2.24728e-24	2.89719e-24	2.11011e-24	4.40948e-24	8.84374e-24
0	0.000659694	2.56039e-06	1.64734e-06	8.24287e-06	2.01542e-06	4.75108e-07	5.22994e-08	2.45962e-08	2.82516e-10	2.96324e-11	1.41503e-11	6.71265e-13	3.06103e-13	1.32736e-13	2.22694e-11	6.533e-13	6.55647e-14	3.09923e-13	1.09248e-13	1.60368e-15	7.72495e-17	9.93414e-17	3.32994e-17	1.09484e-17	1.47247e-16	2.74124e-16	1.51489e-16	2.57501e-17	7.70995e-18	1.29e-17	6.18462e-17	3.0951e-17	1.52536e-17	1.42883e-18	3.94098e-19	9.71634e-19	2.62142e-19	1.20195e-19	1.04074e-20	4.63972e-21	1.16647e-21	1.52982e-21	1.12706e-21	1.6548e-23	2.10196e-25	8.52039e-26	1.87689e-26	4.29143e-26	1.66042e-25
0	0.00152097	1.32951e-05	1.35502e-05	1.76896e-05	7.59502e-06	1.47142e-06	2.82633e-07	1.0982e-07	2.28194e-09	4.26237e-10	3.42269e-10	2.97678e-11	5.28159e-12	3.90759e-12	2.52719e-10	1.27993e-11	1.14744e-12	4.60596e-12	7.81688e-13	9.87785e-15	2.04024e-16	2.43997e-16	7.29757e-17	2.14443e-17	8.4365e-17	8.46268e-17	4.40226e-17	3.44873e-18	1.74977e-18	2.99762e-18	8.8044e-18	4.15336e-18	1.92815e-18	2.70226e-19	6.71794e-20	9.77964e-20	2.36992e-20	5.63936e-21	7.22329e-22	5.50004e-22	1.24078e-22	2.98998e-22	3.83002e-22	7.80481e-24	1.41303e-25	9.91603e-26	1.98098e-26	2.48507e-26	5.54279e-26
0	0.00341777	6.51568e-05	3.85843e-05	1.62914e-05	2.66301e-06	9.7775e-07	6.92917e-08	5.39126e-08	7.49236e-10	1.15897e-10	9.00968e-11	1.34659e-11	1.97947e-12	1.37787e-12	2.34131e-10	1.83429e-11	2.69072e-12	1.95363e-11	1.53677e-12	2.96803e-14	4.85673e-16	1.07938e-15	5.63646e-16	2.87391e-16	1.02824e-15	1.75198e-15	2.33117e-16	3.0131e-17	1.38458e-17	2.21561e-17	6.18675e-17	4.88406e-17	3.7709e-17	8.74683e-18	1.99183e-18	1.48059e-18	5.96336e-19	2.36775e-19	5.09237e-20	3.57414e-20	7.45603e-21	5.08633e-21	3.40881e-21	5.9503e-23	1.71695e-24	1.65791e-25	1.54121e-26	1.90609e-26	4.33274e-26
0	0.00746853	0.000298945	0.000273218	3.44519e-05	4.38579e-06	5.57765e-07	2.85853e-08	2.10411e-08	4.40116e-10	1.32151e-10	2.09748e-10	2.51235e-11	1.25656e-12	1.80548e-12	7.22083e-10	9.34606e-11	2.32804e-11	2.79654e-10	3.7289e-11	3.31087e-13	4.48419e-15	8.95914e-15	9.98301e-16	9.25402e-16	3.20948e-15	9.89348e-15	2.19244e-15	4.77359e-16	5.26031e-17	1.52452e-16	4.05814e-16	2.96562e-16	2.12603e-16	4.42076e-17	9.00255e-18	6.24631e-18	2.30023e-18	8.35332e-19	2.99082e-19	1.96246e-19	6.83691e-20	8.04655e-20	5.03239e-20	7.491e-22	1.83708e-23	3.0213e-24	4.84324e-25	2.90156e-25	1.2294e-24
0	0.00483903	0.000417686	0.0007449	0.000170772	3.94767e-05	3.99888e-06	3.94375e-07	2.13877e-07	3.57119e-09	8.24539e-10	4.51958e-10	1.69256e-11	5.83813e-13	3.25692e-13	2.55025e-10	2.56238e-11	5.32102e-12	8.29272e-11	1.7392e-11	1.989e-13	3.85828e-15	1.61179e-14	3.08461e-15	2.59379e-15	1.76931e-14	5.17668e-14	1.94637e-14	7.2265e-15	6.88868e-16	2.4912e-16	6.64244e-16	2.34406e-16	3.01907e-16	1.04095e-16	1.84092e-17	1.18819e-17	7.54551e-18	2.46747e-18	1.52463e-18	1.76208e-18	5.56341e-19	1.16664e-18	1.26158e-18	3.05548e-20	1.26308e-21	1.8677e-22	5.30099e-23	2.91667e-23	6.03264e-23
0	0.0110455	0.000571977	0.002006	0.000361856	0.000149376	2.76924e-05	5.09607e-06	2.10557e-06	7.0454e-08	1.24467e-08	5.2455e-09	1.49523e-10	9.7935e-12	1.62545e-12	6.39885e-10	1.10605e-10	4.11709e-11	2.93741e-10	1.05615e-10	1.95873e-12	6.52393e-14	5.13422e-13	1.76381e-13	1.25808e-13	1.80078e-13	9.60597e-13	6.21735e-13	3.9633e-13	6.6014e-14	5.34635e-15	1.30936e-14	4.09173e-15	4.83114e-15	1.48117e-15	4.47675e-16	1.3335e-16	7.70392e-17	4.3916e-17	2.47072e-17	1.37212e-17	1.96381e-18	7.87776e-18	8.07443e-18	3.02312e-19	2.03571e-20	5.25208e-21	1.33053e-21	1.34678e-21	2.65049e-21
0	0.0064487	0.000165	0.00234836	0.000766629	1.52123e-05	1.95e-06	7.15357e-07	6.68085e-07	3.25936e-08	1.13015e-08	9.93872e-09	4.81945e-10	5.92633e-11	7.12987e-12	6.12196e-10	1.89274e-10	1.33708e-10	9.47423e-10	2.86785e-10	8.10684e-12	1.89573e-13	6.83918e-13	1.94932e-13	2.38622e-14	3.45844e-14	2.23597e-13	2.79753e-13	3.36457e-13	4.42937e-14	5.60383e-15	1.40315e-14	7.74394e-15	1.76841e-14	9.46901e-15	5.01259e-15	6.34475e-16	3.29346e-16	3.44116e-16	3.51527e-16	3.51615e-16	4.31531e-17	8.50399e-17	1.60691e-16	9.82237e-18	5.51988e-19	1.24515e-19	2.75041e-20	2.59726e-20	1.00858e-19
0	0.0158686	0.000164769	0.000922462	0.00023335	5.57899e-06	4.14105e-07	4.06815e-07	1.06524e-07	8.29747e-09	2.1482e-09	1.61411e-10	1.16917e-11	8.18536e-13	2.07134e-13	6.04167e-12	4.22607e-12	7.89309e-12	3.38241e-11	7.78679e-12	2.50922e-13	7.0439e-15	8.71369e-14	1.89175e-14	4.04419e-15	5.89025e-15	4.88619e-14	1.41276e-13	1.63786e-13	3.56661e-14	7.61541e-15	4.35555e-14	2.08826e-14	1.01742e-13	1.01041e-13	4.68698e-14	1.01375e-14	4.60297e-15	2.06787e-15	4.26758e-16	4.03976e-16	8.13264e-17	1.61621e-16	1.46192e-16	1.34679e-17	1.16964e-18	4.7743e-19	1.92424e-19	1.69259e-19	6.8798e-19
0	0.00712995	0.000115079	0.000170481	2.73136e-05	7.88365e-07	1.98664e-08	1.13188e-07	7.97166e-08	1.2549e-08	7.89555e-09	1.22927e-09	4.58454e-11	6.88395e-12	4.27339e-12	3.31429e-11	5.00951e-12	8.64532e-12	1.32722e-11	6.26797e-12	3.06538e-13	1.35886e-14	5.97601e-13	2.64947e-13	3.99052e-14	1.73382e-14	1.62006e-13	1.7942e-13	1.91528e-13	7.79574e-14	1.21168e-14	1.93985e-13	1.8505e-13	9.25959e-13	1.84659e-12	7.2591e-13	2.82294e-13	1.08574e-13	1.81078e-14	6.77258e-15	5.7683e-15	2.11782e-15	8.96331e-15	1.59611e-14	2.63087e-15	4.17518e-16	1.46352e-16	1.15416e-16	2.01538e-16	1.54277e-16
0	0.0204266	0.000917276	0.00226644	0.000780512	6.39075e-05	4.62375e-06	8.40439e-06	2.98882e-06	1.05233e-06	1.36518e-06	4.67687e-07	4.34932e-08	1.47712e-08	4.97121e-09	2.02313e-08	6.69097e-09	2.19382e-09	7.12853e-10	2.29478e-10	2.13445e-11	1.85436e-12	2.37949e-11	2.35206e-11	7.29056e-12	6.93654e-12	6.40166e-12	5.75099e-12	1.40991e-11	4.32863e-12	1.31113e-12	8.01509e-12	2.44752e-12	1.28896e-11	2.44339e-11	1.85147e-11	1.3887e-11	4.30053e-12	5.27589e-13	1.55795e-13	4.52311e-14	3.33025e-14	6.09845e-14	1.07326e-13	3.09753e-14	8.77553e-15	6.12652e-15	1.69336e-15	1.1631e-15	1.9646e-15
0	0.0598929	0.00726538	0.0252089	0.0165949	0.00372681	0.000759411	0.000571977	0.000417686	8.77707e-05	1.7251e-05	1.32951e-05	2.56039e-06	4.68342e-07	3.72416e-07	3.70368e-06	2.59093e-06	1.79324e-06	1.22944e-06	2.6914e-07	5.61468e-08	1.11939e-08	2.64857e-08	1.79076e-08	1.19939e-08	2.4404e-08	1.592e-08	2.95875e-08	1.35031e-07	3.28194e-08	2.07247e-08	8.52234e-08	2.12007e-08	3.31643e-08	5.00602e-08	7.32081e-08	4.51269e-08	1.15953e-08	2.85453e-09	6.73896e-10	1.52692e-10	9.03827e-11	1.40666e-10	3.10556e-11	1.80227e-11	3.78915e-12	2.16355e-12	4.33346e-13	2.43281e-13	1.35526e-13
0	0.193102	0.0598929	0.0204266	0.00712995	0.00249744	0.000872139	0.00256656	0.00483903	0.0020641	0.000859161	0.00152097	0.000659694	0.000279467	0.000478312	0.000736621	0.00105199	0.00142014	0.000692587	0.000329406	0.000152997	6.948e-05	0.000100817	4.60673e-05	2.0612e-05	8.95172e-05	4.19982e-05	1.92939e-05	0.000191125	9.50431e-05	0.00011886	5.88004e-05	2.84777e-05	3.60289e-05	1.73532e-05	8.18993e-06	3.78922e-06	1.71935e-06	7.65384e-07	3.34381e-07	1.43409e-07	6.03945e-08	2.61949e-07	1.13128e-07	4.79652e-08	1.99696e-08	8.16521e-09	3.27932e-09	4.54249e-09	1.81121e-09
0	0	0	0	0	0	0	0	0	0	0	0	0	0	0	0	0	0	0	0	0	0	0	0	0	0	0	0	0	0	0	0	0	0	0	0	0	0	0	0	0	0	0	0	0	0	0	0	0	0
[truncated: 134 more columns]

## Sheet: Figure_1b_SUBIC
V1	V2	V3	V4	V5	V6	V7	V8	V9	V10	V11	V12	V13	V14	V15	V16	V17	V18	V19	V20	V21	V22	V23	V24	V25	V26	V27	V28	V29	V30	V31	V32	V33	V34	V35	V36	V37	V38	V39	V40	V41	V42	V43	V44	V45	V46	V47	V48	V49	V50
0	0	0	0	0	0	0	0	0	0	0	0	0	0	0	0	0	0	0	0	0	0	0	0	0	0	0	0	0	0	0	0	0	0	0	0	0	0	0	0	0	0	0	0	0	0	0	0	0	0
0	0.193102	0.0598929	0.0204266	0.0382773	0.0158686	0.0064487	0.0110455	0.00483903	0.0020641	0.000859161	0.00034975	0.000139525	5.46381e-05	2.10331e-05	7.96848e-06	1.87735e-05	7.35722e-06	1.51425e-05	6.08422e-06	2.40255e-06	9.33124e-07	3.56693e-07	7.44273e-07	2.89394e-07	1.10747e-07	2.20152e-07	8.53067e-08	3.25347e-08	1.22174e-08	1.10868e-07	1.85451e-07	7.45709e-08	1.20843e-07	4.8713e-08	7.6842e-08	1.16463e-07	5.61849e-07	2.42005e-07	3.34381e-07	1.32781e-06	5.95353e-07	2.61949e-07	1.13128e-07	4.79652e-08	1.99696e-08	8.16521e-09	3.27932e-09	1.29381e-09	5.01495e-10
0	0.0598929	0.00726538	0.0252089	0.0165949	0.00372681	0.000759411	0.0018377	0.000417686	8.77707e-05	1.7251e-05	3.20013e-06	2.56039e-06	1.97497e-06	3.72416e-07	2.8649e-07	2.14649e-07	4.04556e-08	3.01969e-08	2.20707e-08	4.11658e-09	7.36994e-10	1.2691e-10	3.92026e-10	6.91356e-11	1.1745e-11	8.48929e-12	6.02174e-12	1.00349e-12	7.04201e-13	1.95019e-12	4.86211e-12	8.57747e-13	5.58425e-13	3.59376e-13	2.28724e-13	1.4402e-13	3.43977e-12	6.4678e-13	1.16553e-11	2.00632e-11	3.32297e-11	6.95052e-12	3.10556e-11	4.79424e-11	1.03879e-11	2.16355e-12	4.33346e-13	8.35033e-14	1.54855e-14
0	0.0910893	0.0252089	0.0218055	0.00750829	0.000922462	9.44595e-05	0.000110496	3.83062e-05	3.96173e-06	3.67103e-07	3.09622e-08	4.34932e-08	1.47712e-08	1.80363e-08	5.99913e-09	6.69097e-09	6.46706e-10	7.12853e-10	2.28808e-09	2.38389e-10	2.30945e-11	2.08898e-12	7.40045e-12	2.27685e-12	6.92793e-13	2.11976e-12	6.40148e-13	1.91001e-13	5.6294e-14	5.13041e-14	4.55638e-14	1.31564e-14	3.74808e-15	1.05329e-15	2.91916e-16	2.48908e-16	1.82011e-15	1.70014e-16	3.17399e-15	6.56546e-15	4.90705e-15	3.62177e-15	4.36822e-14	7.57685e-14	1.26942e-13	3.67169e-14	2.52099e-14	4.07508e-14	4.80422e-15
[truncated: 180 more rows]
[truncated: 134 more columns]

## Sheet: Figure_1c
Gene	NAC				SUBIC				BA11				BA25				BA89				ANTINS
	Female		Male		Female		Male		Female		Male		Female		Male		Female		Male		Female		Male
	LFC	P-value	LFC	P-value	LFC	P-value	LFC	P-value	LFC	P-value	LFC	P-value	LFC	P-value	LFC	P-value	LFC	P-value	LFC	P-value	LFC	P-value	LFC	P-value
OR52A5	-1.5988	0.0257801	-1.36172	0.013191	0.971696	0.139859	-0.0271151	0.964503	-0.188354	0.637141	-0.929228	0.0259977	-1.16997	0.0883217	-0.0467433	0.945526	-0.404554	0.316363	-0.394319	0.333778	-0.330539	0.4337	-0.433622	0.295
[truncated: 10 more rows]

## Sheet: Figure_1d_AntIns_Male
V1	V2	V3	V4	V5	V6	V7	V8	V9	V10	V11	V12	V13	V14	V15	V16	V17	V18	V19	V20	V21	V22	V23	V24	V25	V26	V27	V28	V29	V30	V31	V32	V33	V34	V35	V36	V37	V38	V39	V40	V41	V42	V43	V44	V45	V46	V47	V48	V49	V50
[truncated: 157 more rows]
[truncated: 107 more columns]

[truncated: 11 more sheets: Figure_1d_OFC_Male, Figure_1d_vmPFC_Male, Figure_1d_dlPFC_Male, Figure_1d_NAC_Male, Figure_1d_SUBIC_Male, Figure_1d_AntIns_Female, Figure_1d_OFC_Female, Figure_1d_vmPFC_Female, Figure_1d_dlPFC_Female, Figure_1d_NAC_Female, Figure_1d_SUBIC_Female]
