# Supplementary material for: Transcriptional dissection of symptomatic profiles across the brain of men and women with depression
Source: Nat Commun. 2023 Oct 26;14:6835. doi: 10.1038/s41467-023-42686-5 (PMC10603117; doi:10.1038/s41467-023-42686-5)
Supplement: Supplementary file 4 — Source Data [file 41467_2023_42686_MOESM4_ESM.zip › Source_Data/Figure 2_Source Data.xlsx]

## Sheet: Figure 2a
	Freq_MDC in Unique Modules_Females	Percentage	Freq_MDC in Unique Modules_Males	Percentage
ANTINS	0	0	1	0.1
BA11	8	0.533	4	0.125
BA25	6	0.375	8	0.276
BA89	7	0.241	0	0
NAC	22	0.579	7	0.368
SUBIC	37	0.673	29	0.414

## Sheet: Figure 2b
	Female_GOC_Unique modules	Female_LOC_Unique modules	Female_No Change	Male_GOC_Unique modules	Male_LOC_Unique modules	Male_No Change
Freq_ANTINS	0	0	10	0	1	9
Percentage_ANTINS	0	0	1	0	0.1	0.9
Freq_BA11	8	0	7	4	0	28
Percentage_BA11	0.533	0	0.467	0.125	0	0.875
Freq_BA25	6	0	10	8	0	21
Percentage_BA25	0.375	0	0.625	0.276	0	0.724
Freq_BA89	7	0	22	0	0	9
Percentage_BA89	0.241	0	0.759	0	0	1
Freq_NAC	22	0	16	7	0	12
Percentage_NAC	0.579	0	0.421	0.368	0	0.632
Freq_SUBIC	29	8	18	29	0	41
Percentage_SUBIC	0.527	0.145	0.327	0.414	0	0.586

## Sheet: Figure 2c
	Freq_MDC in Preserved Modules_Females	Percentage	Freq_MDC in Preserved Modules_Males	Percentage	MDC_bySex_Freq	MDC_bySex_Perc
ANTINS	0	0	4	0.174	2	0.087
BA11	0	0	0	0	7	0.2
BA25	13	0.21	1	0.018	10	0.175
BA89	1	0.036	1	0.091	8	0.727
NAC	11	0.164	20	0.317	27	0.429
SUBIC	6	0.111	5	0.135	26	0.703

## Sheet: Figure 2d
	Female_GOC_Preserved modules	Female_LOC_Preserved modules	Female_No Change	Male_GOC_Preserved modules	Male_LOC_Preserved modules	Male_No Change	GOC_bySex_Freq	LOC_bySex_Freq	No_Change_Pres
Freq_ANTINS	0	0	15	4	0	19	2	0	21
Percentage_ANTINS	0	0	1	0.173913	0	0.826087	0.0869565	0	0.913043
Freq_BA11	0	0	21	0	0	35	7	0	28
Percentage_BA11	0	0	1	0	0	1	0.2	0	0.8
Freq_BA25	10	3	49	1	0	56	10	0	47
Percentage_BA25	0.16129	0.0483871	0.790323	0.0175439	0	0.982456	0.175439	0	0.824561
Freq_BA89	1	0	27	1	0	10	7	1	3
Percentage_BA89	0.0357143	0	0.964286	0.0909091	0	0.909091	0.636364	0.0909091	0.272727
Freq_NAC	10	1	56	20	0	43	23	4	36
Percentage_NAC	0.149254	0.0149254	0.835821	0.31746	0	0.68254	0.365079	0.0634921	0.571429
Freq_SUBIC	4	2	48	5	0	32	26	0	11
Percentage_SUBIC	0.0740741	0.037037	0.888889	0.135135	0	0.864865	0.702703	0	0.297297
