# Supplementary material for: Transcriptional dissection of symptomatic profiles across the brain of men and women with depression
Source: Nat Commun. 2023 Oct 26;14:6835. doi: 10.1038/s41467-023-42686-5 (PMC10603117; doi:10.1038/s41467-023-42686-5)
Supplement: Supplementary file 4 — Source Data [file 41467_2023_42686_MOESM4_ESM.zip › Source_Data/Figure 4_Source Data.xlsx]

## Sheet: Figure 4a
nodename	Height	Width	Shape	Fill Color	Border Width	Border Paint	Font Size	Appetite_M	Sleep_M	Thinking_M	Node_Hub_kIN_BA11	gene_id.1	P.Value_M	logFC_M	P.Value_F	logFC_F
GAD1	120	120	Ellipse	white	8		35	1	1	1	Hub	ENSG00000128683	0.267875	0.200213	0.269819	0.192616
GAD2	120	120	Ellipse	white	8		35	1	1	1	Hub	ENSG00000136750	0.489463	0.157255	0.89193	0.0298239
NXPH1	120	120	Ellipse	white	8		35	1	1	1	Hub	ENSG00000122584	0.3296	0.174338	0.260493	0.195029
BTBD11	85	85	Ellipse	white	8		35	1	1	1	Node	ENSG00000151136	0.212473	0.175566	0.438397	0.105448
LGI2	85	85	Ellipse	white	8		35	1	1	1	Node	ENSG00000153012	0.724765	0.0625187	0.329579	0.168265
ZNF385D	85	85	Ellipse	white	8		35	1	1	1	Node	ENSG00000151789	0.600888	0.0683484	0.638182	0.0593611
CALB2	50	50	Ellipse	white	8	#C51B8A	35	0	0	0	Node	ENSG00000172137	0.0536547	0.366223	0.00301483	0.55468
CCNI	50	50	Ellipse	white	8	#3182BD	35	0	0	1	Node	ENSG00000118816	0.0418678	0.185317	0.660363	0.0381794
CRH	50	50	Ellipse	white	8		35	1	0	0	Node	ENSG00000147571	0.67429	0.133338	0.162607	0.432959
CRHBP	50	50	Ellipse	white	8		35	0	0	0	Node	ENSG00000145708	0.681835	0.103885	0.0744803	0.442664
DLX6	50	50	Ellipse	white	8		35	1	1	1	Node	ENSG00000231764	0.393656	0.150626	0.392551	0.145873
ERBB4	50	50	Ellipse	white	8		35	1	1	0	Node	ENSG00000178568	0.156616	0.16595	0.55705	0.0661039
NXPH2	50	50	Ellipse	white	8		35	1	1	1	Node	ENSG00000144227	0.608141	0.121838	0.0752312	0.414619
RELN	50	50	Ellipse	white	8		35	0	0	0	Node	ENSG00000189056	0.268074	0.255023	0.0984553	0.369337
SCG2	50	50	Ellipse	white	8	#C51B8A	35	1	1	0	Node	ENSG00000171951	0.839589	0.0382739	0.0402275	0.379432
SOX11	50	50	Ellipse	white	8	#C51B8A	35	0	0	0	Node	ENSG00000176887	0.267056	0.116348	0.00201296	0.322581
SST	50	50	Ellipse	white	8		35	1	0	0	Node	ENSG00000157005	0.867333	0.0463471	0.185862	0.357557
STXBP6	50	50	Ellipse	white	8		35	1	1	1	Node	ENSG00000168952	0.292769	0.135894	0.427095	0.0989726
VIP	50	50	Ellipse	white	8		35	0	0	0	Node	ENSG00000146469	0.414868	0.214596	0.119525	0.399509
ARL4C	50	50	Ellipse	white	8		0	0	1	1	Node	ENSG00000188042	0.298453	0.129818	0.631709	0.0576885
C12orf49	50	50	Ellipse	white	8		0	0	1	1	Node	ENSG00000111412	0.124894	0.135908	0.115828	0.134658
ENTPD3	50	50	Ellipse	white	8		0	0	1	1	Node	ENSG00000168032	0.0540923	0.196273	0.486605	0.0679907
GJD2	50	50	Ellipse	white	8		0	1	0	1	Node	ENSG00000159248	0.11726	0.258928	0.615058	0.0802389
GNG4	50	50	Ellipse	white	8	#C51B8A	0	0	0	0	Node	ENSG00000168243	0.724662	0.0342564	0.000482443	0.34098
GRIK1	50	50	Ellipse	white	8		0	1	1	0	Node	ENSG00000171189	0.303788	0.135066	0.0923716	0.2148
GRIP1	50	50	Ellipse	white	8		0	1	0	0	Node	ENSG00000155974	0.192214	0.112477	0.984705	0.0015918
IGF1	50	50	Ellipse	white	8		0	1	1	1	Node	ENSG00000017427	0.0929438	0.349622	0.441538	0.15498
KCNS3	50	50	Ellipse	white	8		0	1	1	1	Node	ENSG00000170745	0.752801	0.0560169	0.0650273	0.322476
KIT	50	50	Ellipse	white	8		0	0	0	1	Node	ENSG00000157404	0.498	0.120964	0.319144	0.172299
LBH	50	50	Ellipse	white	8		0	1	1	0	Node	ENSG00000213626	0.737572	0.0628524	0.784074	0.0498997
LHX6	50	50	Ellipse	white	8		0	0	0	1	Node	ENSG00000106852	0.639392	0.0639904	0.195241	0.172073
LINC01844	50	50	Ellipse	white	8		0	1	0	0	Node	ENSG00000236714	0.749611	0.0790507	0.258489	0.273082
LINC02500	50	50	Ellipse	white	8		0	1	1	1	Node	ENSG00000249460	0.346689	0.288249	0.774019	-0.0856234
LRP8	50	50	Ellipse	white	8		0	1	0	0	Node	ENSG00000157193	0.567893	0.056458	0.60674	0.0491522
MED27	50	50	Ellipse	white	8		0	0	0	1	Node	ENSG00000160563	0.913883	-0.0106986	0.109458	0.155009
MINAR1	50	50	Ellipse	white	8		0	0	0	1	Node	ENSG00000169330	0.154656	0.179588	0.228992	0.146913
MIR491	50	50	Ellipse	white	8		0	1	1	1	Node	ENSG00000207609	0.975939	-0.00856502	0.743605	-0.0906646
MYO5B	50	50	Ellipse	white	8		0	1	1	1	Node	ENSG00000167306	0.208957	0.119175	0.336639	0.0881075
NCOA2	50	50	Ellipse	white	8		0	0	0	1	Node	ENSG00000140396	0.165613	0.0781871	0.876073	0.00844649
NDNF	50	50	Ellipse	white	8		0	0	0	0	Node	ENSG00000173376	0.313705	0.266864	0.0702797	0.468984
NOG	50	50	Ellipse	white	8		0	0	0	0	Node	ENSG00000183691	0.681561	0.0747007	0.0861612	0.306808
NPR3	50	50	Ellipse	white	8		0	0	0	0	Node	ENSG00000113389	0.117839	0.323999	0.102382	0.329548
OSTN	50	50	Ellipse	white	8		0	0	1	0	Node	ENSG00000188729	0.326405	-0.282792	0.0632464	0.524784
PCDH18	50	50	Ellipse	white	8	#C51B8A	0	0	0	0	Node	ENSG00000189184	0.0966941	0.250602	0.0461968	0.29282
PDGFD	50	50	Ellipse	white	8		0	0	0	1	Node	ENSG00000170962	0.919097	0.0195344	0.175921	0.254653
PLCXD3	50	50	Ellipse	white	8		0	0	1	1	Node	ENSG00000182836	0.920969	-0.0177733	0.792612	-0.0455383
PLD5	50	50	Ellipse	white	8		0	0	1	0	Node	ENSG00000180287	0.533222	0.0656474	0.771782	0.0295942
PTGFR	50	50	Ellipse	white	8		0	0	0	1	Node	ENSG00000122420	0.313611	0.266541	0.282362	0.277291
PTPRE	50	50	Ellipse	white	8		0	1	0	0	Node	ENSG00000132334	0.932104	0.00579931	0.154928	0.094178
RAB3B	50	50	Ellipse	white	8		0	1	0	0	Node	ENSG00000169213	0.499334	0.132282	0.326851	0.185764
RGS8	50	50	Ellipse	white	8		0	0	0	0	Node	ENSG00000135824	0.341628	0.192622	0.0754303	0.351651
SCARA5	50	50	Ellipse	white	8		0	1	0	0	Node	ENSG00000168079	0.421665	0.261784	0.587695	0.172084
SPRY4-AS1	50	50	Ellipse	white	8		0	1	0	0	Node	ENSG00000231185	0.886632	0.0241255	0.423077	0.132144
SV2C	50	50	Ellipse	white	8		0	0	0	0	Node	ENSG00000122012	0.569549	0.11649	0.316852	0.198849
THSD7A	50	50	Ellipse	white	8		0	1	0	0	Node	ENSG00000005108	0.155001	0.165782	0.054703	0.217579
TRBC2	50	50	Ellipse	white	8		0	1	1	0	Node	ENSG00000211772	0.239788	0.265456	0.753824	0.0687108
UBASH3B	50	50	Ellipse	white	8		0	1	1	1	Node	ENSG00000154127	0.30527	0.144356	0.252573	0.156144
VGF	50	50	Ellipse	white	8		0	1	0	0	Node	ENSG00000128564	0.696316	0.0878347	0.149724	0.315706
VWC2	50	50	Ellipse	white	8		0	1	1	1	Node	ENSG00000188730	0.774073	0.0478322	0.824166	0.0358121
FAM216B	20	20	Ellipse	white	8		0	0	0	0	Node	ENSG00000179813	0.352742	0.372696	0.385465	0.339216
FAM87A	20	20	Ellipse	white	8		0	0	0	0	Node	ENSG00000182366	0.184009	-0.237858	0.920737	0.0172098
MEOX2	20	20	Ellipse	white	8		0	0	0	0	Node	ENSG00000106511	0.127522	-0.473972	0.266181	-0.335468
NR2F2	20	20	Ellipse	white	8		0	0	0	0	Node	ENSG00000185551	0.0575277	0.309782	0.555575	0.0925681
PKP2	20	20	Ellipse	white	8		0	0	0	0	Node	ENSG00000057294	0.581804	0.112406	0.775009	0.0566233
PNOC	20	20	Ellipse	white	8		0	0	0	0	Node	ENSG00000168081	0.940078	-0.0176908	0.262732	0.25756
SH3RF1	20	20	Ellipse	white	8		0	0	0	0	Node	ENSG00000154447	0.854292	0.0156829	0.544957	0.0500358

## Sheet: Figure 4b
KME	GS	Sex
0.565573	0.185844	Female
0.759799	-0.42211	Female
0.637456	-0.26809	Female
-0.1527	-0.0205075	Female
0.76332	-0.310755	Female
0.0326338	-0.0313942	Female
0.698243	0.166609	Female
0.608288	-0.325795	Female
0.258234	-0.223449	Female
0.874864	-0.15225	Female
0.91184	-0.182956	Female
0.300926	-0.192301	Female
0.851114	-0.210141	Female
0.0726544	-0.0405105	Female
0.331555	0.143734	Female
0.983198	-0.407958	Female
0.832499	-0.425232	Female
0.916217	-0.244767	Female
0.723738	0.0104929	Female
0.741229	-0.0240054	Female
0.657036	-0.575032	Female
0.941946	-0.241488	Female
0.884244	-0.225428	Female
0.848248	-0.42896	Female
0.833677	-0.452873	Female
0.493236	-0.334701	Female
0.6015	-0.282401	Female
0.662717	-0.353424	Female
0.487808	-0.214814	Female
0.81049	-0.21578	Female
0.846368	-0.212256	Female
-0.821824	0.17208	Female
0.940464	-0.213379	Female
0.777116	-0.170613	Female
0.667885	-0.268061	Female
0.895266	-0.510987	Female
0.384647	-0.0713064	Female
0.655005	-0.451333	Female
0.720582	-0.108259	Female
0.707366	0.0483949	Female
0.914097	-0.174903	Female
0.895367	-0.0376866	Female
0.924741	-0.0914789	Female
0.524067	-0.219964	Female
0.245175	0.268969	Female
0.737062	-0.206843	Female
0.445859	-0.136829	Female
0.867795	-0.174663	Female
0.296434	-0.103732	Female
0.761346	-0.404207	Female
-0.668455	0.000553067	Female
-0.651122	-0.116483	Female
0.858262	-0.326174	Female
0.479209	0.171658	Female
0.206562	-0.05362	Female
0.797805	-0.552142	Female
0.886207	-0.292182	Female
0.885027	-0.345619	Female
0.765606	-0.291651	Female
0.0806947	0.323441	Female
0.704986	-0.414911	Female
0.802802	-0.343901	Female
0.743245	-0.457721	Female
0.442895	-0.386394	Female
0.78752	-0.0807674	Female
0.079592	-0.0471753	Female
0.574183	-0.325444	Female
0.544372	-0.0308436	Female
0.810651	-0.30503	Female
0.702168	-0.260138	Female
0.678778	-0.0910628	Female
0.582551	0.469514	Male
0.808291	0.553971	Male
0.592212	0.305258	Male
-0.382758	-0.0737639	Male
0.461126	0.362329	Male
0.547352	0.316279	Male
0.455683	0.165484	Male
0.423458	0.14601	Male
0.584694	0.37524	Male
0.736166	0.411991	Male
0.890494	0.669615	Male
0.674603	0.538318	Male
0.808561	0.680331	Male
0.503774	0.511104	Male
0.534443	0.322174	Male
0.912854	0.68754	Male
0.48395	0.379789	Male
0.711919	0.597748	Male
0.625012	0.397486	Male
0.698693	0.401489	Male
0.74867	0.631559	Male
0.887451	0.583517	Male
0.889777	0.655424	Male
0.855808	0.585692	Male
0.857908	0.704502	Male
0.451565	0.357855	Male
0.647428	0.504971	Male
0.569151	0.497859	Male
0.686154	0.636954	Male
0.732225	0.3896	Male
0.586194	0.517683	Male
-0.559163	-0.25278	Male
0.699323	0.484657	Male
0.65357	0.344356	Male
0.550922	0.504118	Male
0.396296	0.364077	Male
0.310378	0.454353	Male
0.821968	0.662762	Male
0.582453	0.495035	Male
0.31977	0.259756	Male
0.785115	0.597142	Male
0.675113	0.364041	Male
0.778694	0.626343	Male
0.63659	0.510026	Male
0.268475	0.205863	Male
0.470694	0.254435	Male
0.564106	0.460174	Male
0.811295	0.512758	Male
0.558909	0.239027	Male
0.647181	0.311861	Male
-0.302848	-0.431399	Male
-0.332082	-0.18892	Male
0.544106	0.444874	Male
0.49627	0.138886	Male
0.221694	0.0178291	Male
0.739797	0.446292	Male
0.598841	0.440739	Male
0.866228	0.641891	Male
0.513646	0.316716	Male
0.53067	0.213957	Male
0.63017	0.612447	Male
0.585679	0.578684	Male
0.715274	0.476595	Male
0.531337	0.610718	Male
0.813052	0.520812	Male
0.622924	0.526731	Male
0.613042	0.617644	Male
0.634871	0.497339	Male
0.699864	0.512003	Male
0.357617	0.00688354	Male
0.546254	0.636337	Male

## Sheet: Figure 4c
KME	GS	Sex
0.565573	-0.443563	Female
0.759799	-0.0128646	Female
0.637456	-0.0360069	Female
-0.1527	0.11751	Female
0.76332	0.148515	Female
0.0326338	0.507539	Female
0.698243	0.035261	Female
0.608288	0.214709	Female
0.258234	-0.640952	Female
0.874864	0.102302	Female
0.91184	0.144479	Female
0.300926	0.32954	Female
0.851114	0.431723	Female
0.0726544	-0.624765	Female
0.331555	-0.0183627	Female
0.983198	0.141557	Female
0.832499	0.278386	Female
0.916217	0.341301	Female
0.723738	0.366381	Female
0.741229	0.420528	Female
0.657036	-0.144516	Female
0.941946	0.0890048	Female
0.884244	-0.0488056	Female
0.848248	-0.0712743	Female
0.833677	0.199962	Female
0.493236	0.0273307	Female
0.6015	0.171942	Female
0.662717	0.243929	Female
0.487808	-0.169184	Female
0.81049	-0.145873	Female
0.846368	-0.257264	Female
-0.821824	-0.0560794	Female
0.940464	0.115773	Female
0.777116	0.296971	Female
0.667885	0.347319	Female
0.895266	-0.0638655	Female
0.384647	-0.428037	Female
0.655005	0.141499	Female
0.720582	0.548706	Female
0.707366	0.34313	Female
0.914097	-0.024236	Female
0.895367	0.0618668	Female
0.924741	0.119074	Female
0.524067	0.450451	Female
0.245175	0.315764	Female
0.737062	0.277383	Female
0.445859	0.112517	Female
0.867795	-0.226377	Female
0.296434	0.578147	Female
0.761346	-0.487174	Female
-0.668455	-0.344807	Female
-0.651122	0.145322	Female
0.858262	0.198888	Female
0.479209	0.513273	Female
0.206562	-0.54837	Female
0.797805	0.120169	Female
0.886207	0.123068	Female
0.885027	-0.395053	Female
0.765606	0.220297	Female
0.0806947	0.228557	Female
0.704986	-0.186244	Female
0.802802	0.348128	Female
0.743245	-0.450261	Female
0.442895	-0.419934	Female
0.78752	-0.514517	Female
0.079592	0.320846	Female
0.574183	-0.149573	Female
0.544372	0.227987	Female
0.810651	-0.0500389	Female
0.702168	-0.300682	Female
0.678778	-0.0906459	Female
0.582551	0.386254	Male
0.808291	0.626628	Male
0.592212	0.238155	Male
-0.382758	-0.103943	Male
0.461126	0.263624	Male
0.547352	0.630155	Male
0.455683	0.169041	Male
0.423458	0.155192	Male
0.584694	0.266001	Male
0.736166	0.198203	Male
0.890494	0.695943	Male
0.674603	0.294791	Male
0.808561	0.631789	Male
0.503774	0.408459	Male
0.534443	0.089089	Male
0.912854	0.644263	Male
0.48395	0.317756	Male
0.711919	0.65316	Male
0.625012	0.375671	Male
0.698693	0.415875	Male
0.74867	0.39837	Male
0.887451	0.532042	Male
0.889777	0.741929	Male
0.855808	0.497477	Male
0.857908	0.586469	Male
0.451565	0.187182	Male
0.647428	0.438102	Male
0.569151	0.433859	Male
0.686154	0.430222	Male
0.732225	0.430263	Male
0.586194	0.429326	Male
-0.559163	-0.392637	Male
0.699323	0.553499	Male
0.65357	0.638044	Male
0.550922	0.35534	Male
0.396296	0.304027	Male
0.310378	0.162056	Male
0.821968	0.654136	Male
0.582453	0.417146	Male
0.31977	0.288068	Male
0.785115	0.643709	Male
0.675113	0.140172	Male
0.778694	0.499175	Male
0.63659	0.465345	Male
0.268475	0.0220018	Male
0.470694	0.165823	Male
0.564106	0.337119	Male
0.811295	0.646145	Male
0.558909	0.372834	Male
0.647181	0.576116	Male
-0.302848	-0.350965	Male
-0.332082	-0.137476	Male
0.544106	0.46279	Male
0.49627	0.283459	Male
0.221694	-0.159685	Male
0.739797	0.547831	Male
0.598841	0.582224	Male
0.866228	0.670662	Male
0.513646	0.264153	Male
0.53067	0.343276	Male
0.63017	0.638919	Male
0.585679	0.552361	Male
0.715274	0.514591	Male
0.531337	0.382742	Male
0.813052	0.483245	Male
0.622924	0.394532	Male
0.613042	0.637684	Male
0.634871	0.444605	Male
0.699864	0.662651	Male
0.357617	0.324021	Male
0.546254	0.323183	Male

## Sheet: Figure 4d
KME	GS	Sex
0.565573	0.425389	Female
0.759799	0.112202	Female
0.637456	0.315257	Female
-0.1527	-0.11579	Female
0.76332	-0.167477	Female
0.0326338	0.34183	Female
0.698243	-0.0326732	Female
0.608288	0.310215	Female
0.258234	0.243279	Female
0.874864	-0.0887033	Female
0.91184	-0.0198925	Female
0.300926	-0.408689	Female
0.851114	-0.130591	Female
0.0726544	0.45245	Female
0.331555	0.199774	Female
0.983198	-0.01013	Female
0.832499	-0.374486	Female
0.916217	-0.190904	Female
0.723738	-0.255311	Female
0.741229	0.11592	Female
0.657036	-0.134337	Female
0.941946	0.0258199	Female
0.884244	0.135408	Female
0.848248	0.0493129	Female
0.833677	0.11391	Female
0.493236	0.0333966	Female
0.6015	0.040404	Female
0.662717	-0.411104	Female
0.487808	0.173293	Female
0.81049	0.138547	Female
0.846368	0.488375	Female
-0.821824	-0.242255	Female
0.940464	-0.134417	Female
0.777116	-0.15692	Female
0.667885	-0.460792	Female
0.895266	-0.000448472	Female
0.384647	0.208826	Female
0.655005	0.0450299	Female
0.720582	-0.350166	Female
0.707366	-0.277231	Female
0.914097	0.0696541	Female
0.895367	0.0653743	Female
0.924741	-0.0521389	Female
0.524067	-0.47385	Female
0.245175	-0.487466	Female
0.737062	-0.269222	Female
0.445859	-0.489812	Female
0.867795	0.222137	Female
0.296434	-0.394559	Female
0.761346	0.451127	Female
-0.668455	0.337362	Female
-0.651122	0.0590743	Female
0.858262	-0.111872	Female
0.479209	0.182629	Female
0.206562	0.199374	Female
0.797805	0.00913539	Female
0.886207	0.287631	Female
0.885027	0.27452	Female
0.765606	-0.2025	Female
0.0806947	0.193388	Female
0.704986	-0.0195654	Female
0.802802	-0.191343	Female
0.743245	0.123159	Female
0.442895	0.135022	Female
0.78752	0.246202	Female
0.079592	-0.517782	Female
0.574183	0.258442	Female
0.544372	0.0153168	Female
0.810651	0.120316	Female
0.702168	0.466285	Female
0.678778	0.134829	Female
0.582551	0.347332	Male
0.808291	0.618722	Male
0.592212	0.397773	Male
-0.382758	-0.279147	Male
0.461126	0.641332	Male
0.547352	0.503156	Male
0.455683	0.25289	Male
0.423458	0.586052	Male
0.584694	0.473537	Male
0.736166	0.544182	Male
0.890494	0.684632	Male
0.674603	0.433592	Male
0.808561	0.555972	Male
0.503774	0.368932	Male
0.534443	0.302213	Male
0.912854	0.760455	Male
0.48395	0.565031	Male
0.711919	0.786023	Male
0.625012	0.256957	Male
0.698693	0.350292	Male
0.74867	0.45868	Male
0.887451	0.54915	Male
0.889777	0.58272	Male
0.855808	0.650011	Male
0.857908	0.631507	Male
0.451565	0.382244	Male
0.647428	0.227575	Male
0.569151	0.231209	Male
0.686154	0.31271	Male
0.732225	0.574342	Male
0.586194	0.652116	Male
-0.559163	-0.605895	Male
0.699323	0.565507	Male
0.65357	0.604742	Male
0.550922	0.399875	Male
0.396296	0.213858	Male
0.310378	0.0449882	Male
0.821968	0.709832	Male
0.582453	0.39762	Male
0.31977	0.558049	Male
0.785115	0.616103	Male
0.675113	0.601208	Male
0.778694	0.395748	Male
0.63659	0.204243	Male
0.268475	0.060911	Male
0.470694	0.317285	Male
0.564106	0.136083	Male
0.811295	0.40941	Male
0.558909	0.286695	Male
0.647181	0.437338	Male
-0.302848	-0.187497	Male
-0.332082	0.115021	Male
0.544106	0.523583	Male
0.49627	-0.0184651	Male
0.221694	0.0744376	Male
0.739797	0.899076	Male
0.598841	0.262573	Male
0.866228	0.702024	Male
0.513646	0.369364	Male
0.53067	0.313525	Male
0.63017	0.673113	Male
0.585679	0.427565	Male
0.715274	0.428552	Male
0.531337	0.0918437	Male
0.813052	0.506285	Male
0.622924	0.373905	Male
0.613042	0.632864	Male
0.634871	0.361464	Male
0.699864	0.687937	Male
0.357617	0.0749449	Male
0.546254	0.649705	Male

## Sheet: Figure 4e
gene_id	Pvalue_Loss_Gain_App	Pvalue_Insomnia_Hypersomnia	Pvalue_Diff_Conc_Indecision
ENSG00000154127	0.00109763	0.00830965	0.00654737
ENSG00000136750	0.00161531	0.00290778	0.000394508
ENSG00000128683	0.0018895	0.00371103	0.0204804
ENSG00000122584	0.00236731	0.000935476	0.00242972
ENSG00000168952	0.00272197	0.00237919	0.00141253
ENSG00000151789	0.00314907	0.000276295	0.0140962
ENSG00000188730	0.00408078	0.00167337	0.0016806
ENSG00000157193	0.00447212	0.0659728	0.221682
ENSG00000285918	0.00452309	0.177132	0.00475925
ENSG00000147571	0.00493425	0.0911559	0.0640441
ENSG00000171189	0.00541737	0.0295685	0.115853
ENSG00000249460	0.00630803	0.00331124	0.00639776
ENSG00000207609	0.00689444	0.00323222	0.00306166
ENSG00000231185	0.00709903	0.105802	0.725904
ENSG00000144227	0.00879529	0.00242762	0.000183415
ENSG00000170745	0.00888199	0.00294013	0.00845102
ENSG00000153012	0.0106511	0.0302157	0.00473298
ENSG00000151136	0.011017	0.0190393	0.0224228
ENSG00000211772	0.011866	0.014192	0.0869056
ENSG00000017427	0.0170603	0.00409286	0.00809946
ENSG00000128564	0.0211846	0.220505	0.0820747
ENSG00000236714	0.0247125	0.0946071	0.139282
ENSG00000231764	0.0266836	0.0360826	0.038104
ENSG00000159248	0.0277734	0.0666006	0.00455545
ENSG00000178568	0.0295591	0.00280017	0.102695
ENSG00000277954	0.0298405	0.00198983	0.00226962
ENSG00000132334	0.0301786	0.082524	0.14504
ENSG00000171951	0.0305874	0.0446709	0.431682
ENSG00000155974	0.0325627	0.0606389	0.379698
ENSG00000168079	0.0329053	0.135446	0.11176
ENSG00000157005	0.0355069	0.063469	0.371925
ENSG00000261757	0.0357297	0.0564873	0.153991
ENSG00000169213	0.036731	0.0755869	0.113983
ENSG00000167306	0.0415097	0.0139529	0.0179885
ENSG00000213626	0.0455387	0.0241763	0.0861008
ENSG00000005108	0.0493166	0.102372	0.171944
ENSG00000176887	0.0546567	0.15812	0.602519
ENSG00000168243	0.0581976	0.507438	0.863872
ENSG00000188042	0.0633815	0.0151759	9.25e-07
ENSG00000182836	0.064328	0.0460144	0.0310036
ENSG00000188729	0.0671478	0.00890947	0.308601
ENSG00000181097	0.0738526	0.140669	0.471146
ENSG00000122420	0.0893452	0.415982	0.0239251
ENSG00000146469	0.0986511	0.0765738	0.168072
ENSG00000145708	0.102376	0.112956	0.319439
ENSG00000157404	0.110006	0.0659442	0.0158975
ENSG00000140396	0.120053	0.184937	0.0181069
ENSG00000122012	0.124926	0.271012	0.0548534
ENSG00000168081	0.137468	0.205703	0.409829
ENSG00000170962	0.13751	0.567084	0.0106892
ENSG00000106852	0.139508	0.275478	0.00552511
ENSG00000154447	0.144825	0.442881	0.129981
ENSG00000168032	0.161714	0.00328808	0.0101199
ENSG00000135824	0.19229	0.716837	0.238412
ENSG00000189056	0.200362	0.27448	0.144534
ENSG00000111412	0.201019	0.0038286	0.0395107
ENSG00000180287	0.207729	0.00983372	0.0791723
ENSG00000057294	0.218028	0.326177	0.113832
ENSG00000169330	0.297905	0.231706	0.0199158
ENSG00000173376	0.308264	0.497482	0.214632
ENSG00000160563	0.311527	0.0963455	0.0099394
ENSG00000179813	0.339452	0.115922	0.264567
ENSG00000189184	0.393931	0.150184	0.220415
ENSG00000172137	0.412482	0.928762	0.816361
ENSG00000182366	0.452785	0.574636	0.660239
ENSG00000113389	0.511673	0.489053	0.327425
ENSG00000118816	0.563192	0.525818	0.0134261
ENSG00000183691	0.582582	0.239593	0.943923
ENSG00000106511	0.771141	0.671954	0.277905
ENSG00000185551	0.944021	0.513751	0.776464
ENSG00000279305	0.978374	0.175947	0.774977

## Sheet: Figure 4f
term_name	log-P adj
synaptic Sig.	7.88313
Chem. synaptic Trans.	7.08924
Anterograde trans-synaptic Sig.	7.08924
Trans-synaptic Sig.	7.01697
Synapse	6.71118
