# Supplementary material for: Transcriptional dissection of symptomatic profiles across the brain of men and women with depression
Source: Nat Commun. 2023 Oct 26;14:6835. doi: 10.1038/s41467-023-42686-5 (PMC10603117; doi:10.1038/s41467-023-42686-5)
Supplement: Supplementary file 4 — Source Data [file 41467_2023_42686_MOESM4_ESM.zip › Source_Data/Figure 5_Source Data.xlsx]

## Sheet: Figure 5a
nodename	Height	Width	Shape	Fill Color	Border Width	Border Paint	Font Size	A3_Loss_gain_App_F	Node_Hub_kIN_ANTINS	gene_id	logFC_F	P.Value_F	logFC_M	P.Value_M
SLC12A5	120	120		white	8		35	1	Hub	ENSG00000124140	-0.208402	0.0640054	0.0206108	0.851665
CLSTN3	120	120		white	8	#C53784	35	1	Hub	ENSG00000139182	-0.252116	0.0492401	-0.0852565	0.497162
CLSTN1	120	120		white	8	#C53784	35	1	Hub	ENSG00000171603	-0.201953	0.0295125	0.0160819	0.859014
UBE2O	120	120		white	8		35	1	Hub	ENSG00000175931	-0.149103	0.181468	-0.00381086	0.972305
ADCY1	120	120		white	8		35	1	Hub	ENSG00000164742	-0.132885	0.152373	0.0646122	0.479997
LMTK2	120	120		white	8		35	1	Hub	ENSG00000164715	-0.104195	0.169883	0.00262344	0.971991
PI4KA	120	120		white	8	#C53784	35	1	Hub	ENSG00000241973	-0.236561	0.026944	-0.0710082	0.496362
EEF1A2	85	85		white	8		35	1	Node	ENSG00000101210	-0.184372	0.154879	-0.0657519	0.606211
DNM1	85	85		white	8		35	1	Node	ENSG00000106976	-0.162626	0.129807	0.0145124	0.890599
ADD2	85	85		white	8		35	0	Node	ENSG00000075340	-0.106506	0.23161	0.0900379	0.306434
DOCK3	85	85		white	8		35	1	Node	ENSG00000088538	-0.0919451	0.229577	0.0646467	0.3923
TLN2	85	85		white	8		35	1	Node	ENSG00000171914	-0.0686797	0.458458	0.0512993	0.575444
KIF3C	85	85		white	8		35	0	Node	ENSG00000084731	-0.0761394	0.389253	-0.0322112	0.712316
GABBR2	85	85		white	8		35	0	Node	ENSG00000136928	-0.0458536	0.635184	0.0718973	0.45282
CAMKK2	20	20		white	8		35	0	Node	ENSG00000110931	-0.0839896	0.402676	0.0942623	0.34278
MAP3K9	20	20		white	8	#C53784	35	0	Node	ENSG00000006432	-0.215932	0.0242329	0.0373953	0.688832
CAMK1D	20	20		white	8	#C53784	35	1	Node	ENSG00000183049	-0.163601	0.0367074	0.0413534	0.589127
PEX14	20	20		white	8		35	1	Node	ENSG00000142655	-0.140489	0.18095	0.0119722	0.907388
CAMK1G	20	20		white	8	#C53784	35	1	Node	ENSG00000008118	-0.269415	0.0307704	0.0625386	0.60759
CAMKK1	20	20		white	8		35	1	Node	ENSG00000004660	-0.130751	0.246873	0.0650439	0.559177
CCDC149	20	20		white	8		35	1	Node	ENSG00000181982	-0.0912302	0.128441	-0.039968	0.498044
SPTAN1	20	20		white	8		0	1	Node	ENSG00000197694	-0.116083	0.182538	0.0300651	0.725925
MADD	20	20		white	8		0	1	Node	ENSG00000110514	-0.121466	0.235296	-0.00801641	0.936616
ACVR1B	20	20		white	8		0	1	Node	ENSG00000135503	-0.11601	0.137711	-0.0292564	0.703331
SCAMP5	20	20		white	8	#C53784	0	1	Node	ENSG00000198794	-0.233557	0.0244162	0.00186931	0.985248
GPI	20	20		white	8		0	1	Node	ENSG00000105220	-0.204627	0.0799841	-0.00138181	0.990375
DCTN1	20	20		white	8		0	1	Node	ENSG00000204843	-0.0765806	0.465547	0.0159921	0.877403
PNMA1	20	20		white	8		0	1	Node	ENSG00000176903	-0.114111	0.147136	-0.00527503	0.945661
KRCC1	20	20		white	8	#C53784	0	0	Node	ENSG00000172086	0.327714	0.00795492	-0.0680257	0.567556
NGEF	20	20		white	8		0	1	Node	ENSG00000066248	-0.100084	0.366014	0.0126964	0.907483
TPRG1L	20	20		white	8	#C53784	0	0	Node	ENSG00000158109	-0.256071	0.00119019	0.01354	0.858001
CDK5R1	20	20		white	8		0	1	Node	ENSG00000176749	-0.0357591	0.663237	-0.0440788	0.587726
NPTXR	20	20		white	8		0	1	Node	ENSG00000221890	-0.087366	0.533532	-0.146761	0.291543
KALRN	20	20		white	8		0	1	Node	ENSG00000160145	0.0431854	0.516397	0.0494775	0.45271
CHMP4B	20	20		white	8		0	1	Node	ENSG00000101421	-0.0643018	0.43111	0.105335	0.193214
PTK2B	20	20		white	8	#C53784	0	1	Node	ENSG00000120899	-0.288169	0.0335936	0.13223	0.319553
LYPLAL1	20	20		white	8	#C53784	0	1	Node	ENSG00000143353	0.227382	0.0416544	0.0393003	0.718236
SPRYD3	20	20		white	8		0	1	Node	ENSG00000167778	-0.155181	0.198435	0.00711873	0.952194
GNB5	20	20		white	8		0	1	Node	ENSG00000069966	-0.0555559	0.50974	0.0515418	0.536377
PRKCZ	20	20		white	8		0	1	Node	ENSG00000067606	0.0652546	0.425583	0.00808793	0.920261
SGSM1	20	20		white	8	#C53784	0	1	Node	ENSG00000167037	-0.230543	0.0354177	-0.0728123	0.4963
POLR3A	20	20		white	8		0	1	Node	ENSG00000148606	-0.0353979	0.588808	0.0482986	0.456293
KIAA1324	20	20		white	8	#C53784	0	0	Node	ENSG00000116299	-0.18825	0.0323453	-0.0710115	0.408797
PRPF19	20	20		white	8	#C53784	0	1	Node	ENSG00000110107	-0.253886	0.0138584	0.0512599	0.609326
LRRCC1	20	20		white	8		0	1	Node	ENSG00000133739	0.184491	0.154924	-0.0445745	0.725798
PPL	20	20		white	8		0	1	Node	ENSG00000118898	-0.0484492	0.730491	0.0246342	0.859386
TNFRSF21	20	20		white	8		0	1	Node	ENSG00000146072	-0.116716	0.111861	0.0337146	0.640154
GLG1	20	20		white	8	#C53784	0	1	Node	ENSG00000090863	-0.133075	0.0344457	-0.0163766	0.78976
AC061961.2	20	20		white	8		0	1	Node	ENSG00000235949	-0.221817	0.159914	-0.00606471	0.968649
CYP26B1	20	20		white	8		0	1	Node	ENSG00000003137	-0.22663	0.177139	0.0439938	0.789554
DOPEY2	20	20		white	8	#C53784	0	0	Node	ENSG00000142197	-0.142237	0.0375066	0.0258634	0.698161
MAPK13	20	20		white	8	#C53784	0	0	Node	ENSG00000156711	-0.29234	0.0196568	0.0227434	0.851864
SRP68	20	20		white	8	#C53784	0	0	Node	ENSG00000167881	-0.156982	0.0218336	0.0135664	0.838615
C22orf29	20	20		white	8		0	1	Node	ENSG00000215012	-0.0352342	0.625111	0.0332742	0.640442
ZNF300	20	20		white	8	#C53784	0	0	Node	ENSG00000145908	0.430966	0.0112792	-0.188548	0.249671
RBMXL1	20	20		white	8		0	1	Node	ENSG00000213516	0.0252359	0.772011	-0.0349594	0.684713
TMEM25	20	20		white	8		0	1	Node	ENSG00000149582	-0.106411	0.155554	0.0304619	0.679146
PRMT8	20	20		white	8		0	1	Node	ENSG00000111218	0.0431538	0.699529	0.136814	0.216834
RUNDC1	20	20		white	8		0	1	Node	ENSG00000198863	-0.100289	0.180683	0.0183707	0.803109
BRINP2	20	20		white	8		0	1	Node	ENSG00000198797	-0.00902144	0.902546	-0.0282915	0.697802
SSTR1	20	20		white	8		0	1	Node	ENSG00000139874	0.103536	0.448709	-0.00313676	0.981408
SETD7	20	20		white	8		0	1	Node	ENSG00000145391	0.10626	0.205118	0.0115902	0.888339
MGA	20	20		white	8		0	1	Node	ENSG00000174197	0.0897484	0.10598	0.00665827	0.902764
FAM163A	20	20		white	8		0	1	Node	ENSG00000143340	0.262087	0.215231	0.131358	0.527552
PNKD	20	20		white	8	#C53784	0	0	Node	ENSG00000127838	-0.347899	0.0134062	0.0358171	0.793111
ZFAND4	20	20		white	8		0	1	Node	ENSG00000172671	0.174372	0.0764342	-0.0381739	0.69045
CEP162	20	20		white	8	#C53784	0	0	Node	ENSG00000135315	0.287854	0.00723244	0.0560371	0.588438
OSBP	20	20		white	8		0	1	Node	ENSG00000110048	-0.124827	0.0519544	0.0051898	0.934137
CHD9	20	20		white	8		0	1	Node	ENSG00000177200	0.120841	0.121273	0.00393094	0.959075
ADAR	20	20		white	8	#C53784	0	1	Node	ENSG00000160710	-0.122985	0.0343057	0.0194718	0.731486
BOLA3-AS1	20	20		white	8	#C53784	0	0	Node	ENSG00000225439	-0.205813	0.0373592	0.031314	0.744776
RPSAP69	20	20		white	8	#C53784	0	0	Node	ENSG00000233487	-0.289909	0.0497135	-0.0100466	0.944281
NA	20	20		white	8		0	1	Node	ENSG00000284968	0.0633193	0.66404	-0.04236	0.767623
LLNLR-246C6.1	20	20		white	8	#C53784	0	0	Node	ENSG00000273218	0.84694	4e-06	0.0808075	0.630464
AKAP3	20	20		white	8	#C53784	0	0	Node	ENSG00000111254	0.405399	0.0381986	0.0239198	0.899611
ATP2B2	20	20		white	8		0	0	Node	ENSG00000157087	-0.163041	0.0991105	0.0360355	0.710546
PTPRN2	20	20		white	8		0	0	Node	ENSG00000155093	-0.120478	0.228902	0.0660884	0.503506
KCNH1	20	20		white	8		0	0	Node	ENSG00000143473	-0.166429	0.125221	0.0977655	0.360427
RAB6B	20	20		white	8		0	0	Node	ENSG00000154917	-0.0888177	0.293343	0.0843019	0.313528
TENM2	20	20		white	8		0	0	Node	ENSG00000145934	-0.126873	0.128143	0.0263504	0.747853
TTC7B	20	20		white	8		0	0	Node	ENSG00000165914	-0.0401439	0.514422	-0.0071226	0.906772
GNB1	20	20		white	8		0	0	Node	ENSG00000078369	-0.077944	0.215756	-0.00427977	0.944979
RNFT2	20	20		white	8		0	0	Node	ENSG00000135119	-0.102356	0.181224	-0.0297059	0.693162
SLC35E1	20	20		white	8		0	0	Node	ENSG00000127526	-0.0900977	0.179043	-0.00595373	0.927995
GNAS	20	20		white	8		0	0	Node	ENSG00000087460	-0.148349	0.062953	-0.00372309	0.961997
SYBU	20	20		white	8		0	0	Node	ENSG00000147642	-0.0843764	0.245166	0.0768645	0.284451
SIRT3	20	20		white	8		0	0	Node	ENSG00000142082	-0.0932187	0.306708	0.00394699	0.964856
DTNB	20	20		white	8		0	0	Node	ENSG00000138101	-0.0456476	0.502571	0.0883081	0.191134
CBX7	20	20		white	8		0	0	Node	ENSG00000100307	-0.179681	0.0692017	0.0423949	0.661425
IER5	20	20		white	8		0	0	Node	ENSG00000162783	-0.153868	0.246668	-0.00644611	0.96063
EXT1	20	20		white	8		0	0	Node	ENSG00000182197	-0.0560864	0.433198	0.0182201	0.795882
TMEM132D	20	20		white	8		0	0	Node	ENSG00000151952	-0.0460599	0.632275	0.00248436	0.979158
IRGQ	20	20		white	8		0	0	Node	ENSG00000167378	-0.0555912	0.363717	-0.0279722	0.643454
GRAMD1B	20	20		white	8		0	0	Node	ENSG00000023171	-0.130225	0.0615429	-0.00841469	0.901789
RHOBTB2	20	20		white	8		0	0	Node	ENSG00000008853	-0.081167	0.451034	-0.0414043	0.696973
GNL1	20	20		white	8		0	0	Node	ENSG00000204590	-0.135361	0.0560003	0.0478299	0.490629
UNC13A	20	20		white	8		0	0	Node	ENSG00000130477	-0.0318599	0.757283	0.137406	0.180369
CACNG3	20	20		white	8		0	0	Node	ENSG00000006116	-0.158759	0.125236	-0.0151312	0.881725
HCN4	20	20		white	8		0	0	Node	ENSG00000138622	-0.218324	0.228537	-0.106066	0.552737
PLXNA4	20	20		white	8		0	0	Node	ENSG00000221866	-0.0304542	0.745504	0.0244861	0.79198
CACNB3	20	20		white	8		0	0	Node	ENSG00000167535	-0.0307568	0.803604	-0.145073	0.236564
RNF157	20	20		white	8		0	0	Node	ENSG00000141576	-0.152127	0.0756745	0.0103519	0.901802
SLC30A3	20	20		white	8		0	0	Node	ENSG00000115194	-0.162843	0.305844	-0.0504071	0.747036
SWT1	20	20		white	8		0	0	Node	ENSG00000116668	0.17895	0.093419	0.0540182	0.604523
PITPNA	20	20		white	8		0	0	Node	ENSG00000174238	-0.123993	0.111687	0.0550967	0.472247
INCENP	20	20		white	8		0	0	Node	ENSG00000149503	-0.0321414	0.738192	0.0233612	0.805457
KCNK9	20	20		white	8		0	0	Node	ENSG00000169427	-0.0849677	0.44437	-0.0411133	0.706633
SEPTIN3	20	20		white	8		0	0	Node	ENSG00000100167	-0.0649606	0.349206	0.00600734	0.930115
KIAA1644	20	20		white	8		0	0	Node	ENSG00000138944	-0.0229473	0.80488	-0.0193713	0.833035
RNF165	20	20		white	8		0	0	Node	ENSG00000141622	0.0298507	0.752985	-0.0403255	0.667038
TSHZ3	20	20		white	8		0	0	Node	ENSG00000121297	-0.163404	0.0560979	-0.107492	0.200311
MIR600HG	20	20		white	8		0	0	Node	ENSG00000236901	-0.111256	0.258052	0.106209	0.2746
FHOD3	20	20		white	8		0	0	Node	ENSG00000134775	-0.0296581	0.658074	0.0245795	0.71053
CEP350	20	20		white	8		0	0	Node	ENSG00000135837	0.11237	0.0905383	0.0393187	0.546377
CCDC184	20	20		white	8		0	0	Node	ENSG00000177875	-0.0605075	0.717948	0.0556015	0.736324
ANKRD33B	20	20		white	8		0	0	Node	ENSG00000164236	-0.0935915	0.313158	0.0390028	0.67016
SUSD4	20	20		white	8		0	0	Node	ENSG00000143502	-0.120307	0.152592	-0.0282761	0.732315
NOS2	20	20		white	8		0	0	Node	ENSG00000007171	-0.131798	0.424505	0.128244	0.430323
AFAP1	20	20		white	8		0	0	Node	ENSG00000196526	-0.0204359	0.820474	-0.0716298	0.421779
PRDM8	20	20		white	8		0	0	Node	ENSG00000152784	-0.0952503	0.242877	-0.0621478	0.43959
CBX6	20	20		white	8		0	0	Node	ENSG00000183741	0.0916821	0.304551	0.0769806	0.383176
TBC1D30	20	20		white	8		0	0	Node	ENSG00000111490	-0.147836	0.0671882	0.0380795	0.630426
ST8SIA5	20	20		white	8		0	0	Node	ENSG00000101638	-0.0659659	0.506574	-0.053634	0.585028
ADAMTS8	20	20		white	8		0	0	Node	ENSG00000134917	-0.0438136	0.741088	-0.0518054	0.691386
PIGCP1	20	20		white	8		0	0	Node	ENSG00000213713	-0.0243083	0.772673	0.0513786	0.536024
RP11-57H14.4	20	20		white	8		0	0	Node	ENSG00000260917	-0.0516073	0.469922	-0.00639354	0.92758
ZFP62	20	20		white	8		0	0	Node	ENSG00000196670	0.0771157	0.301832	-0.0342099	0.641893
UMODL1-AS1	20	20		white	8		0	0	Node	ENSG00000184385	-0.055345	0.77345	0.288708	0.130702
ZNF813	20	20		white	8		0	0	Node	ENSG00000198346	0.107243	0.485187	0.0985275	0.514896
AC002044.3	20	20		white	8		0	0	Node	ENSG00000280092	0.459096	0.237011	-0.184802	0.624069
AC016292.1	20	20		white	8		0	0	Node	ENSG00000235361	0.300313	0.240799	-0.129373	0.604496
SPC24	20	20		white	8		0	0	Node	ENSG00000161888	-0.154673	0.493986	0.345287	0.123774
ZFP69	20	20		white	8		0	0	Node	ENSG00000187815	0.138722	0.208432	0.0442675	0.681677
RP11-848P1.2	20	20		white	8		0	0	Node	ENSG00000264456	0.260996	0.294946	0.00614992	0.979736
NA	20	20		white	8		0	0	Node	ENSG00000283897	0.255352	0.255614	0.0120595	0.956112
RASGRF1	20	20		white	8		0	0	Node	ENSG00000058335	0.00996625	0.927011	-0.0439899	0.682909
PHACTR1	20	20		white	8		0	0	Node	ENSG00000112137	-0.000809134	0.991092	-0.0171971	0.810494
ARHGEF11	20	20		white	8		0	0	Node	ENSG00000132694	-0.107604	0.129508	0.0133644	0.847979
MICAL2	20	20		white	8		0	0	Node	ENSG00000133816	-0.0944484	0.30941	-0.0112437	0.902358
LASP1	20	20		white	8		0	0	Node	ENSG00000002834	-0.00427963	0.953352	-0.0701876	0.333175
WDR37	20	20		white	8		0	0	Node	ENSG00000047056	-0.0405944	0.502282	0.00077519	0.989652
GALNT8	20	20		white	8		0	0	Node	ENSG00000130035	-0.0717774	0.492815	-0.0331822	0.747041
LRRC73	20	20		white	8		0	0	Node	ENSG00000204052	-0.341117	0.0610617	0.0244159	0.890553
WHSC1	20	20		white	8		0	0	Node	ENSG00000109685	0.0408258	0.427137	0.0660394	0.195506
SEPT7-AS1	20	20		white	8		0	0	Node	ENSG00000228878	-0.00896592	0.94328	0.0510337	0.679641
ADRA1D	20	20		white	8		0	0	Node	ENSG00000171873	0.0923129	0.705767	-0.149599	0.534726
CHAF1A	20	20		white	8		0	0	Node	ENSG00000167670	0.00237831	0.981177	0.185907	0.0640467
RASSF9	20	20		white	8		0	0	Node	ENSG00000198774	0.0243109	0.947904	-0.376729	0.298107

## Sheet: Figure 5b
KME	GS	Sex
0.690265	0.349175	Female
0.646739	0.59739	Female
0.519886	0.653129	Female
0.779793	0.491972	Female
0.598514	0.134576	Female
0.345876	0.158372	Female
0.375992	0.596709	Female
0.580303	0.303172	Female
-0.087065	-0.471936	Female
0.760242	0.406026	Female
0.609412	0.210598	Female
0.415078	0.641676	Female
0.560928	0.606775	Female
0.641214	0.678519	Female
0.785321	0.517059	Female
0.467072	0.146958	Female
0.802516	0.556621	Female
0.158886	0.474755	Female
0.829465	0.742866	Female
0.908207	0.882325	Female
0.299	-0.0724682	Female
0.665876	0.494537	Female
0.760649	0.702097	Female
0.848114	0.655032	Female
0.632225	0.271463	Female
0.787408	0.723184	Female
0.811966	0.88696	Female
0.0423523	-0.381948	Female
0.467429	0.711394	Female
0.597898	0.940885	Female
0.893321	0.729119	Female
0.766727	0.487721	Female
0.735965	0.59585	Female
-0.441096	-0.439518	Female
0.312809	0.116712	Female
0.615582	0.214925	Female
0.797139	0.332749	Female
0.36834	0.33683	Female
-0.601661	-0.467267	Female
0.573705	0.706791	Female
0.368017	0.658892	Female
0.266723	-0.026339	Female
0.871563	0.791199	Female
0.851328	0.449788	Female
0.470261	0.441055	Female
0.517608	0.384784	Female
0.702497	0.342106	Female
0.485462	0.39917	Female
-0.788834	-0.800212	Female
0.46593	0.380464	Female
0.528887	0.170646	Female
0.369246	0.228918	Female
0.704101	0.247696	Female
-0.489495	-0.418628	Female
0.769152	0.808076	Female
-0.611873	-0.541819	Female
0.627755	0.32052	Female
0.402329	0.048324	Female
0.779607	0.568139	Female
0.443455	-0.0127037	Female
0.923125	0.818591	Female
0.920412	0.715353	Female
0.347803	0.29424	Female
0.524165	0.292595	Female
0.802364	0.535681	Female
0.806827	0.370705	Female
0.423969	0.763147	Female
0.731702	0.673388	Female
-0.565789	-0.672717	Female
0.42347	0.225887	Female
0.224216	0.164665	Female
-0.781771	-0.693663	Female
-0.336853	-0.494908	Female
0.079472	0.283438	Female
0.604007	0.597892	Female
0.327661	0.254199	Female
0.921939	0.759207	Female
0.648483	0.573889	Female
0.754547	0.597852	Female
0.49381	0.449034	Female
0.430296	0.0799857	Female
0.643248	0.419905	Female
0.72128	0.535854	Female
0.575635	0.505652	Female
0.430775	0.17145	Female
0.48848	0.246916	Female
0.579291	0.587595	Female
0.602029	0.635937	Female
0.197182	0.00233893	Female
-0.207779	-0.370805	Female
0.464978	0.32715	Female
0.766596	0.681151	Female
0.80343	0.754274	Female
0.452781	0.070114	Female
0.602713	0.586133	Female
0.617812	0.304427	Female
0.627691	0.559388	Female
0.303466	0.253948	Female
0.871941	0.69123	Female
0.365963	0.438587	Female
0.539505	0.519062	Female
0.885544	0.91431	Female
0.497998	0.378794	Female
0.817321	0.659217	Female
-0.556997	-0.503764	Female
-0.350505	-0.647134	Female
-0.817224	-0.7026	Female
0.424519	0.0537127	Female
0.839905	0.733683	Female
0.959283	0.709455	Female
0.511262	0.581674	Female
-0.636222	-0.801202	Female
0.0279352	-0.241634	Female
0.789393	0.664322	Female
0.24992	0.0121011	Female
-0.567924	-0.580746	Female
0.603552	0.244471	Female
0.0830461	0.193898	Female
0.136498	-0.120819	Female
0.084322	-0.175474	Female
-0.319839	-0.505495	Female
0.590481	0.664968	Female
0.0963928	-0.0741044	Female
-0.321136	-0.208726	Female
0.922865	0.64918	Female
0.56401	0.588554	Female
0.640593	0.624576	Female
0.759507	0.39092	Female
0.524137	0.167974	Female
0.867042	0.792642	Female
-0.828743	-0.829892	Female
0.587952	0.492708	Female
0.754211	0.591528	Female
-0.0418111	-0.467212	Female
0.7579	0.576996	Female
0.220659	-0.0673399	Female
-0.0443801	-0.322137	Female
0.477009	0.119792	Female
-0.235943	-0.304146	Female
0.7757	0.68795	Female
0.389407	0.0742682	Female
0.892575	0.745898	Female
0.492621	0.213105	Female
-0.235043	-0.140375	Female
-0.156723	-0.0206874	Female
0.109768	-0.257165	Female
-0.377467	-0.503773	Female
-0.247486	-0.606372	Female
0.876661	0.256926	Male
0.783103	0.175833	Male
0.882633	0.422741	Male
0.851355	0.00601457	Male
0.920204	0.268391	Male
0.891124	0.31624	Male
0.818956	0.360252	Male
0.915387	0.165961	Male
0.896321	0.29332	Male
0.76802	0.121373	Male
0.873802	0.081442	Male
0.950714	0.201398	Male
0.867879	0.20411	Male
0.776222	0.0139272	Male
0.870973	0.15883	Male
0.799245	0.0763504	Male
0.954651	0.150681	Male
0.940677	0.151256	Male
0.800321	0.0615444	Male
0.914984	0.132423	Male
0.826914	0.131545	Male
0.727915	0.134127	Male
0.969178	0.18132	Male
0.659284	-0.0491822	Male
0.728527	0.0998981	Male
0.920687	0.291915	Male
0.918999	0.229496	Male
0.682447	0.172012	Male
0.805739	0.112346	Male
0.93397	0.294626	Male
0.937992	0.237887	Male
0.946662	0.185206	Male
0.796055	0.141164	Male
-0.354351	-0.341118	Male
0.715587	0.0549225	Male
0.784196	-0.11284	Male
0.929821	0.216901	Male
0.848147	0.126724	Male
-0.902357	-0.318159	Male
0.909851	0.277548	Male
0.838111	0.326608	Male
0.68077	-0.115751	Male
0.977232	0.214844	Male
0.808874	0.38161	Male
0.931758	0.275833	Male
0.912046	0.0388915	Male
0.802496	0.0706864	Male
0.966659	0.13721	Male
-0.887583	-0.22776	Male
0.82159	0.048144	Male
0.811888	-0.0341175	Male
0.844321	0.255314	Male
0.891343	0.281704	Male
-0.814646	-0.421311	Male
0.876654	0.0951234	Male
-0.853771	-0.456222	Male
0.710042	-0.129391	Male
0.782406	0.257509	Male
0.851786	0.123414	Male
0.760483	-0.0282112	Male
0.975833	0.147855	Male
0.636844	0.0233991	Male
0.904403	0.265272	Male
0.75231	0.158142	Male
0.864792	0.358436	Male
0.678832	-0.170321	Male
0.946759	0.328294	Male
0.599186	-0.0280253	Male
-0.952813	-0.268462	Male
0.815346	0.0522881	Male
0.805601	0.152194	Male
-0.770999	0.061742	Male
-0.863691	-0.222744	Male
0.848461	0.0700029	Male
0.826502	0.204127	Male
0.89631	0.33725	Male
0.654203	0.0172689	Male
0.826115	0.169929	Male
0.663702	0.269878	Male
0.895619	0.0892303	Male
0.698449	0.204032	Male
0.882517	0.214584	Male
0.90739	0.101883	Male
0.861616	0.049991	Male
0.822488	-0.00505061	Male
0.830691	0.0219285	Male
0.715412	0.0910555	Male
0.782453	0.0271728	Male
0.731128	0.369647	Male
0.792844	0.335338	Male
0.696242	0.0848933	Male
0.891917	0.127494	Male
0.970441	0.0959378	Male
0.860965	0.142544	Male
0.897625	0.341276	Male
0.82641	0.214021	Male
0.880366	0.147166	Male
0.741018	0.174119	Male
0.906823	0.279929	Male
0.76409	0.0366221	Male
0.879579	0.192245	Male
0.929436	0.0266969	Male
0.426797	0.00577637	Male
0.868545	0.0991182	Male
-0.863133	-0.126204	Male
-0.665771	-0.0741583	Male
-0.552842	-0.141158	Male
0.88853	0.170015	Male
0.963495	0.202173	Male
0.511098	-0.113402	Male
0.893107	0.067276	Male
-0.839961	-0.362623	Male
0.891975	0.329703	Male
0.783285	0.323804	Male
0.315986	0.0691093	Male
0.65064	0.104342	Male
0.775906	-0.0107033	Male
0.661557	0.228944	Male
-0.53913	-0.298924	Male
0.660952	0.308166	Male
-0.701156	-0.242175	Male
0.883711	0.149827	Male
-0.499288	-0.134303	Male
-0.2308	0.00116676	Male
0.930004	0.310464	Male
0.753569	0.227776	Male
0.917458	0.264714	Male
0.89203	0.380521	Male
0.878975	0.249006	Male
0.904179	0.227436	Male
-0.624244	0.10077	Male
0.672823	0.00577133	Male
0.896486	0.345086	Male
0.614368	0.0407225	Male
0.875629	0.135489	Male
0.726694	0.214155	Male
-0.620169	0.0299128	Male
0.706205	0.205006	Male
-0.597644	-0.54724	Male
0.824251	0.202892	Male
0.893694	0.456979	Male
0.972593	0.136289	Male
0.636857	-0.0947777	Male
-0.103465	0.211109	Male
-0.386507	-0.084748	Male
-0.536273	-0.295876	Male
-0.0503408	-0.076308	Male
-0.558645	0.205671	Male

## Sheet: Figure 5c
gene_id	Loss_Gain_App
ENSG00000110107	5.15e-06
ENSG00000171603	3.15e-05
ENSG00000106976	0.000119889
ENSG00000090863	0.000145392
ENSG00000213516	0.00083676
ENSG00000139182	0.00113113
ENSG00000135503	0.00147123
ENSG00000177200	0.00173268
ENSG00000133739	0.00177308
ENSG00000204843	0.00210644
ENSG00000124140	0.00217509
ENSG00000142655	0.00388197
ENSG00000148606	0.00418542
ENSG00000164742	0.00459037
ENSG00000241973	0.00534497
ENSG00000088538	0.00563986
ENSG00000175931	0.00660841
ENSG00000110514	0.00713382
ENSG00000105220	0.00786314
ENSG00000139874	0.00890919
ENSG00000110048	0.00947599
ENSG00000176749	0.00976308
ENSG00000118898	0.0101683
ENSG00000174197	0.0108306
ENSG00000101210	0.0109123
ENSG00000145391	0.0123496
ENSG00000167778	0.0127891
ENSG00000235949	0.0134
ENSG00000164715	0.0147343
ENSG00000069966	0.0152761
ENSG00000143340	0.0163747
ENSG00000143353	0.0165224
ENSG00000197694	0.0183015
ENSG00000181982	0.0184561
ENSG00000171914	0.0197098
ENSG00000120899	0.0197917
ENSG00000101421	0.0207834
ENSG00000004660	0.0212851
ENSG00000198794	0.022355
ENSG00000172671	0.0229244
ENSG00000066248	0.0244948
ENSG00000160710	0.0262288
ENSG00000198863	0.0299204
ENSG00000067606	0.0364359
ENSG00000284968	0.0365945
ENSG00000146072	0.04004
ENSG00000149582	0.0400567
ENSG00000003137	0.0402509
ENSG00000008118	0.0405385
ENSG00000111218	0.0409032
ENSG00000215012	0.042773
ENSG00000198797	0.0440944
ENSG00000160145	0.0445269
ENSG00000167037	0.0451913
ENSG00000176903	0.0472619
ENSG00000183049	0.0477006
ENSG00000221890	0.0495048
ENSG00000149503	0.0510348
ENSG00000138622	0.0539542
ENSG00000167535	0.0586185
ENSG00000084731	0.0601498
ENSG00000135837	0.0688153
ENSG00000155093	0.0725384
ENSG00000142082	0.0726486
ENSG00000169427	0.0837563
ENSG00000075340	0.0851685
ENSG00000156711	0.0935197
ENSG00000196670	0.0936385
ENSG00000283897	0.0949462
ENSG00000172086	0.0949531
ENSG00000145908	0.101873
ENSG00000100307	0.10217
ENSG00000213713	0.103643
ENSG00000006116	0.10424
ENSG00000110931	0.107731
ENSG00000087460	0.118856
ENSG00000023171	0.121371
ENSG00000116668	0.125613
ENSG00000221866	0.125664
ENSG00000127526	0.142348
ENSG00000151952	0.1431
ENSG00000127838	0.151221
ENSG00000111254	0.152818
ENSG00000167881	0.153791
ENSG00000154917	0.174151
ENSG00000135315	0.175601
ENSG00000047056	0.190319
ENSG00000132694	0.198636
ENSG00000204052	0.208935
ENSG00000130035	0.216801
ENSG00000109685	0.220497
ENSG00000133816	0.222446
ENSG00000171873	0.224651
ENSG00000162783	0.235382
ENSG00000142197	0.235518
ENSG00000002834	0.265933
ENSG00000130477	0.276391
ENSG00000116299	0.284348
ENSG00000115194	0.290589
ENSG00000164236	0.299279
ENSG00000228878	0.307181
ENSG00000136928	0.309754
ENSG00000167378	0.336011
ENSG00000235361	0.33648
ENSG00000008853	0.338108
ENSG00000141576	0.353233
ENSG00000141622	0.356057
ENSG00000145934	0.371994
ENSG00000101638	0.393383
ENSG00000280092	0.419719
ENSG00000147642	0.42529
ENSG00000167670	0.425763
ENSG00000135119	0.437627
ENSG00000158109	0.439117
ENSG00000183741	0.443808
ENSG00000177875	0.449281
ENSG00000134917	0.474199
ENSG00000143473	0.48023
ENSG00000112137	0.502335
ENSG00000260917	0.506048
ENSG00000058335	0.511182
ENSG00000198774	0.51503
ENSG00000184385	0.545954
ENSG00000196526	0.585413
ENSG00000157087	0.594178
ENSG00000134775	0.595934
ENSG00000204590	0.601787
ENSG00000143502	0.609067
ENSG00000007171	0.623001
ENSG00000078369	0.64856
ENSG00000264456	0.663463
ENSG00000006432	0.676685
ENSG00000187815	0.708382
ENSG00000233487	0.710768
ENSG00000111490	0.717933
ENSG00000152784	0.80483
ENSG00000236901	0.818568
ENSG00000198346	0.818962
ENSG00000100167	0.822903
ENSG00000165914	0.82858
ENSG00000225439	0.835279
ENSG00000174238	0.868323
ENSG00000138101	0.881447
ENSG00000121297	0.935241
ENSG00000273218	0.949119
ENSG00000138944	0.968744
ENSG00000182197	0.970226
ENSG00000161888	0.994244

## Sheet: Figure 5d
term_name	log-P adj
synapse	9.0788
cell junction	8.07907
neuron projection	7.30488
cell projection	6.7113
synaptic signaling	6.38448

## Sheet: Figure 5e
nodename	Height	Width	Shape	Fill Color	Border Width	Border Paint	Font Size	A9_Agitation	kIN_BA89	Node_Hub_kIN_BA89	gene_id.1	logFC_F	P.Value_F	logFC_M	P.Value_M
AAED1	25	25		white	8		0	0	0.194218	Node	ENSG00000158122	0.0928112	0.328858	0.0647546	0.49541
ACOT13	25	25		white	8		0	0	0.205197	Node	ENSG00000112304	0.124353	0.0584607	0.0448686	0.491394
ACTR3	120	120		white	8	#B3187D	35	1	13.7159	Hub	ENSG00000115091	0.271865	0.00230285	0.163504	0.062251
ADAM9	25	25		white	8	#B3187D	0	0	8.14115	Node	ENSG00000168615	0.22114	0.0125768	0.122808	0.160874
AGPS	85	85		white	8	#B3187D	35	0	12.8812	Node	ENSG00000018510	0.261322	0.00664847	0.0901661	0.340676
AMD1	25	25		white	8	#B3187D	0	0	5.5252	Node	ENSG00000123505	0.191199	0.0238197	0.0905666	0.27911
AP1G1	25	25		white	8	#B3187D	0	1	6.1572	Node	ENSG00000166747	0.156542	0.0069722	0.0338922	0.550975
APPBP2	120	120		white	8	#B3187D	35	0	14.2117	Hub	ENSG00000062725	0.197235	0.0266097	0.082498	0.348483
ARF4	25	25		white	8	#B3187D	0	0	6.59571	Node	ENSG00000168374	0.274649	0.00122069	0.0609429	0.460193
ARPC5	25	25		white	8	#B3187D	0	0	6.23005	Node	ENSG00000162704	0.349181	0.000809433	0.136603	0.178001
ASB7	25	25		white	8	#B3187D	0	0	0.530725	Node	ENSG00000183475	0.128602	0.0378648	0.057632	0.348546
ASF1A	25	25		white	8		0	0	1.23424	Node	ENSG00000111875	0.128303	0.161693	0.0529552	0.56235
AZGP1	25	25		white	8		0	0	0.0891768	Node	ENSG00000160862	-0.396053	0.174247	0.169009	0.560215
BIRC2	25	25		white	8	#B3187D	0	1	11.3933	Node	ENSG00000110330	0.171145	0.0255386	0.066837	0.377842
BTBD1	85	85		white	8	#B3187D	35	1	12.0879	Node	ENSG00000064726	0.360857	0.000515162	0.130408	0.195547
BUB3	25	25		white	8		0	1	4.83553	Node	ENSG00000154473	0.142092	0.0566614	0.0831567	0.262608
CALCR	25	25		white	8		0	0	0.0368461	Node	ENSG00000004948	0.34807	0.439954	-0.171618	0.704801
CANX	25	25		white	8	#B3187D	35	1	10.4979	Node	ENSG00000127022	0.243235	0.00827173	0.115312	0.203183
CCDC117	25	25		white	8	#B3187D	0	0	0.387841	Node	ENSG00000159873	0.173106	0.0311368	0.0324771	0.682582
CCDC33	25	25		white	8		0	0	0.0780434	Node	ENSG00000140481	-0.276426	0.513572	0.211008	0.615665
CCNT1	25	25		white	8	#B3187D	0	0	3.15984	Node	ENSG00000129315	0.161387	0.00720994	0.0138119	0.814351
CHMP2B	120	120		white	8	#B3187D	35	1	14.184	Hub	ENSG00000083937	0.261549	0.00887109	0.0898387	0.361374
CISTR	25	25		white	8		0	0	0.0372917	Node	ENSG00000260492	-0.0115758	0.955776	-0.0193885	0.926119
CLCN3	85	85		white	8	#B3187D	35	1	13.2733	Node	ENSG00000109572	0.22349	0.00767331	0.0633944	0.440659
CRNKL1	25	25		white	8		0	0	9.02682	Node	ENSG00000101343	0.115542	0.121821	0.0436152	0.557377
CYLD	25	25		white	8		0	1	7.69424	Node	ENSG00000083799	0.148181	0.0701253	0.073044	0.368764
DCTN4	25	25		white	8	#B3187D	0	0	6.77944	Node	ENSG00000132912	0.137318	0.0317152	0.0717827	0.257153
DERL1	25	25		white	8		0	0	0.223772	Node	ENSG00000136986	0.0974439	0.109001	0.0750226	0.216822
DERL2	25	25		white	8		0	0	0.615429	Node	ENSG00000072849	0.116966	0.0897878	0.0740171	0.28168
DESI2	25	25		white	8		0	0	0.830369	Node	ENSG00000121644	0.119458	0.0761996	-0.0487791	0.466594
DNAJB9	25	25		white	8	#B3187D	0	1	8.95429	Node	ENSG00000128590	0.270881	0.00389713	0.0422749	0.645322
ECHDC1	25	25		white	8	#B3187D	0	0	7.81331	Node	ENSG00000093144	0.235407	0.00299099	0.125403	0.107674
ECT2	25	25		white	8	#B3187D	35	1	7.74819	Node	ENSG00000114346	0.406941	0.000422023	0.073269	0.512203
EDEM3	25	25		white	8	#B3187D	0	1	10.5656	Node	ENSG00000116406	0.223826	0.0186495	0.0756966	0.420114
ELMOD2	25	25		white	8	#B3187D	0	1	6.3161	Node	ENSG00000179387	0.167589	0.0219142	0.0784517	0.278884
EPN3	25	25		white	8		0	0	0.0836313	Node	ENSG00000049283	-0.19879	0.232828	0.0991387	0.551979
FBXO5	25	25		white	8		0	0	0.0160809	Node	ENSG00000112029	0.225737	0.0534524	0.0618465	0.59346
FBXW11	25	25		white	8	#B3187D	0	0	11.4556	Node	ENSG00000072803	0.214616	0.00831848	0.0687437	0.38938
FSCN2	25	25		white	8		0	0	0.0307626	Node	ENSG00000186765	-0.295461	0.331006	0.416241	0.170091
GALNT1	25	25		white	8	#B3187D	35	0	9.11482	Node	ENSG00000141429	0.328403	0.000743464	0.129561	0.171158
GDE1	25	25		white	8	#B3187D	35	0	7.33678	Node	ENSG00000006007	0.37875	0.000124809	0.165542	0.0825038
GLO1	25	25		white	8	#B3187D	0	1	8.66321	Node	ENSG00000124767	0.242792	0.00878602	0.150911	0.0995813
GNB4	25	25		white	8	#B3187D	35	0	0.303868	Node	ENSG00000114450	0.307277	0.00195642	0.073621	0.445949
GPN3	25	25		white	8	#B3187D	35	1	9.4499	Node	ENSG00000111231	0.354875	0.00135979	0.073307	0.497394
HSPA13	85	85		white	8	#B3187D	35	1	11.48	Node	ENSG00000155304	0.367461	0.00142339	0.0811493	0.469253
ISOC1	25	25		white	8		0	0	0.782694	Node	ENSG00000066583	0.123342	0.25031	0.0450588	0.674923
JAGN1	25	25		white	8	#662C91	35	0	0.0494158	Node	ENSG00000171135	0.20586	0.0449108	0.204103	0.047733
JKAMP	25	25		white	8		35	1	7.29371	Node	ENSG00000050130	0.143925	0.0850957	0.0222059	0.789566
KBTBD2	25	25		white	8		0	0	6.13162	Node	ENSG00000170852	0.133268	0.0556455	0.0277118	0.687851
KDELR2	25	25		white	8	#B3187D	0	0	0.390911	Node	ENSG00000136240	0.178636	0.0024566	0.0522496	0.363855
KYAT3	25	25		white	8		0	0	0.231753	Node	ENSG00000137944	0.202031	0.138793	0.0664871	0.625646
LACTB2	25	25		white	8		0	1	0.321779	Node	ENSG00000147592	0.111407	0.339673	0.0285541	0.807146
LGI1	25	25		white	8		0	0	0.114239	Node	ENSG00000108231	-0.00455545	0.942457	-0.0669958	0.290604
LINC00404	25	25		white	8		0	0	0.0672324	Node	ENSG00000229520	-0.0425479	0.84591	-0.191497	0.3842
LINC01574	25	25		white	8		0	0	0.182193	Node	ENSG00000248859	-0.0437156	0.842434	0.185546	0.400583
LTN1	25	25		white	8	#B3187D	0	0	8.351	Node	ENSG00000198862	0.186556	0.0227987	0.0737474	0.362668
MAK16	25	25		white	8	#B3187D	0	0	6.96688	Node	ENSG00000198042	0.335219	0.00288033	0.144124	0.191924
MMADHC	25	25		white	8	#B3187D	0	1	10.6234	Node	ENSG00000168288	0.363279	0.0034092	0.117732	0.333257
MOXD1	25	25		white	8		0	0	0.0514635	Node	ENSG00000079931	-0.064069	0.6631	-0.189014	0.204515
MRPS28	25	25		white	8		0	0	0.0210845	Node	ENSG00000147586	0.162474	0.130525	0.0285905	0.78929
MTDH	25	25		white	8	#B3187D	0	0	6.82928	Node	ENSG00000147649	0.180019	0.00808653	0.02466	0.711103
MTUS2	25	25		white	8	#B3187D	0	0	3.36121	Node	ENSG00000132938	-0.178242	0.0404827	-0.0753287	0.381308
NAA50	25	25		white	8	#B3187D	0	1	10.5535	Node	ENSG00000121579	0.2276	0.00290564	0.116273	0.121182
NAT1	25	25		white	8		0	0	0.0379168	Node	ENSG00000171428	0.540925	0.0534159	-0.198284	0.477462
NBN	25	25		white	8	#B3187D	35	1	8.92683	Node	ENSG00000104320	0.20523	0.00761354	0.0656676	0.384361
NUCKS1	25	25		white	8	#B3187D	0	0	7.40501	Node	ENSG00000069275	0.158402	0.0319364	0.07772	0.287452
OSTM1	25	25		white	8	#B3187D	35	1	9.53122	Node	ENSG00000081087	0.308715	0.00132365	0.0945793	0.312626
PCLO	25	25		white	8		0	0	0.685539	Node	ENSG00000186472	-0.054224	0.523902	-0.0527481	0.535185
PELI1	25	25		white	8	#B3187D	0	0	0.431273	Node	ENSG00000197329	0.213949	0.014693	0.0538741	0.532623
PIK3R4	25	25		white	8		0	0	3.51148	Node	ENSG00000196455	0.0874823	0.207519	0.0415716	0.548845
PNRC2	25	25		white	8	#B3187D	0	0	0.331979	Node	ENSG00000189266	0.213497	0.00403697	0.0548983	0.449308
POLR3D	25	25		white	8		0	1	0.0112298	Node	ENSG00000168495	0.0786313	0.211412	0.0535853	0.393684
PTBP2	25	25		white	8		0	0	6.42171	Node	ENSG00000117569	0.160142	0.0715404	0.0622742	0.480529
RAB10	25	25		white	8	#B3187D	0	1	10.556	Node	ENSG00000084733	0.204053	0.00170299	0.0764886	0.227789
RAB8B	25	25		white	8	#B3187D	0	0	5.72094	Node	ENSG00000166128	0.247522	0.00103731	0.102819	0.162373
RDH11	25	25		white	8	#B3187D	35	0	7.99312	Node	ENSG00000072042	0.345699	0.000299784	0.0736789	0.423666
RIF1	25	25		white	8		0	0	7.11368	Node	ENSG00000080345	0.125734	0.073426	0.0208926	0.764042
RNF139	25	25		white	8	#B3187D	0	0	4.15066	Node	ENSG00000170881	0.190189	0.0241876	0.0172934	0.835798
RNF170	25	25		white	8	#B3187D	0	0	6.77224	Node	ENSG00000120925	0.223801	0.00459347	0.0689024	0.373068
RP1-111D6.3	25	25		white	8		0	1	0.0856398	Node	ENSG00000228408	-0.560202	0.093998	-0.286104	0.388752
RP11-273G15.2	25	25		white	8	#B3187D	0	0	0.134183	Node	ENSG00000247317	0.228109	0.0276839	-0.0277874	0.786014
RP1-167A14.2	25	25		white	8		0	0	0.0474264	Node	ENSG00000227598	-0.444103	0.193856	0.240567	0.474874
RP11-69M1.6	25	25		white	8		0	0	0.00590976	Node	ENSG00000279865	0.0512691	0.802666	0.151015	0.464117
RP1-90G24.10	25	25		white	8		0	0	0.0108687	Node	ENSG00000242082	-0.0524622	0.791807	0.315043	0.116664
RPL22L1	25	25		white	8	#B3187D	0	0	0.367107	Node	ENSG00000163584	0.434353	0.00427395	0.271693	0.0696573
RRM2B	85	85		white	8	#B3187D	35	1	12.0747	Node	ENSG00000048392	0.29318	0.00858987	0.186238	0.0920966
SAMD10	25	25		white	8		0	0	1.30891	Node	ENSG00000130590	-0.0112413	0.939149	-0.166536	0.25871
SBDS	25	25		white	8	#B3187D	0	0	6.67391	Node	ENSG00000126524	0.235612	0.00834976	0.059888	0.494294
SEC62	25	25		white	8	#B3187D	0	1	10.1954	Node	ENSG00000008952	0.164535	0.0413207	0.0829379	0.299381
SEL1L	25	25		white	8	#B3187D	35	0	9.36537	Node	ENSG00000071537	0.167445	0.030284	0.0618094	0.418586
SELENOF	25	25		white	8		0	1	6.56125	Node	ENSG00000183291	0.153864	0.082707	0.0578383	0.51206
SELENOT	120	120		white	8	#B3187D	35	1	15.1284	Hub	ENSG00000198843	0.361028	0.00170462	0.0896821	0.423719
SEMA3D	25	25		white	8		0	0	0.0928747	Node	ENSG00000153993	-0.181811	0.266594	0.0176956	0.913917
SETD7	25	25		white	8	#B3187D	0	0	0.34186	Node	ENSG00000145391	0.13647	0.0473659	0.0644189	0.344967
SETX	25	25		white	8	#B3187D	35	0	8.32706	Node	ENSG00000107290	0.131038	0.0315023	0.0632383	0.294234
SGPP1	120	120		white	8	#B3187D	35	1	14.5875	Hub	ENSG00000126821	0.31151	0.00222291	0.13893	0.16444
SKA2	25	25		white	8	#B3187D	0	0	0.439719	Node	ENSG00000182628	0.161699	0.0257066	0.0525595	0.462566
SLC33A1	25	25		white	8		0	0	0.0965988	Node	ENSG00000169359	6.64e-05	0.999272	0.0183653	0.801387
SLC39A9	25	25		white	8	#B3187D	0	0	3.34384	Node	ENSG00000029364	0.179234	0.0120888	0.0820815	0.24378
SLC5A3	25	25		white	8		0	1	0.322219	Node	ENSG00000198743	-0.0777044	0.532162	-0.0956431	0.442929
SLC7A8	25	25		white	8		0	0	1.19018	Node	ENSG00000092068	-0.117905	0.108846	-0.0753423	0.303665
SNORA71D	25	25		white	8		0	0	0.00923268	Node	ENSG00000200354	-0.0777405	0.833738	0.262017	0.478514
SNX4	25	25		white	8	#B3187D	35	1	8.91264	Node	ENSG00000114520	0.347393	0.000859465	0.119615	0.238177
SPCS3	25	25		white	8	#B3187D	0	1	5.43179	Node	ENSG00000129128	0.246776	0.00655503	0.0758922	0.394121
STAM2	25	25		white	8	#B3187D	0	0	7.68805	Node	ENSG00000115145	0.153449	0.0256235	0.0724942	0.286643
TAF5L	25	25		white	8		0	0	0.141233	Node	ENSG00000135801	0.103921	0.102389	0.0350761	0.579366
TFAM	25	25		white	8		0	0	5.64471	Node	ENSG00000108064	0.175553	0.0598437	0.0819049	0.377545
THAP5	25	25		white	8	#B3187D	0	1	7.10645	Node	ENSG00000177683	0.159056	0.0266882	0.0717686	0.312496
THUMPD1	25	25		white	8		0	0	5.77275	Node	ENSG00000066654	0.133918	0.0600803	0.0847037	0.232052
TM9SF3	120	120		white	8	#B3187D	35	1	17.8929	Hub	ENSG00000077147	0.234145	0.00834263	0.0466407	0.591946
TMED4	25	25		white	8		0	0	0.0859777	Node	ENSG00000158604	0.0738005	0.213056	0.0634108	0.284633
TMEM106B	25	25		white	8		0	1	8.50437	Node	ENSG00000106460	0.143704	0.0694478	0.0430676	0.583401
TMEM167A	25	25		white	8	#B3187D	0	0	9.42505	Node	ENSG00000174695	0.273842	0.00126644	0.124838	0.13226
TMEM184C	25	25		white	8	#B3187D	0	1	5.70409	Node	ENSG00000164168	0.155765	0.0156565	0.0221869	0.726614
TMEM19	25	25		white	8	#B3187D	0	1	8.97648	Node	ENSG00000139291	0.220196	0.029748	0.0400119	0.689923
TMPO	25	25		white	8		0	0	4.59864	Node	ENSG00000120802	0.107746	0.201638	0.097028	0.25125
TMTC3	25	25		white	8	#B3187D	0	1	8.0764	Node	ENSG00000139324	0.222909	0.0041328	0.0446163	0.557199
TSN	85	85		white	8	#B3187D	35	1	11.96	Node	ENSG00000211460	0.192215	0.00963543	0.10238	0.162396
TVP23B	25	25		white	8	#B3187D	0	0	0.180207	Node	ENSG00000171928	0.196829	0.0404134	0.049975	0.599386
TWISTNB	25	25		white	8	#B3187D	0	0	8.88947	Node	ENSG00000105849	0.216106	0.0217836	0.043215	0.642575
TXNDC15	25	25		white	8	#B3187D	0	1	4.8986	Node	ENSG00000113621	0.183061	0.0331131	0.166464	0.052519
UBA3	25	25		white	8	#B3187D	0	1	10.4002	Node	ENSG00000144744	0.182414	0.0250387	0.0398257	0.620548
UFM1	25	25		white	8	#B3187D	0	0	8.7176	Node	ENSG00000120686	0.302722	0.00125607	0.134957	0.140678
USP1	25	25		white	8		35	0	10.0409	Node	ENSG00000162607	0.162661	0.0773097	0.052768	0.56401
UTP14C	25	25		white	8		0	0	0.0420967	Node	ENSG00000253797	0.0713166	0.312807	0.0321581	0.649224
VPS4B	25	25		white	8	#B3187D	0	0	7.55375	Node	ENSG00000119541	0.189163	0.0311877	0.0937787	0.281189
WDCP	25	25		white	8	#B3187D	0	0	0.370358	Node	ENSG00000163026	0.198887	0.0283327	0.0904498	0.315325
ZBTB41	25	25		white	8		0	0	8.64889	Node	ENSG00000177888	0.0578399	0.370417	0.0287926	0.655325
ZBTB44	25	25		white	8		0	0	0.172255	Node	ENSG00000196323	0.0441629	0.432755	0.0230642	0.681759
ZNF12	25	25		white	8	#B3187D	0	0	4.59673	Node	ENSG00000164631	0.170862	0.0116467	0.0389845	0.558842
ZNF148	25	25		white	8		0	1	8.72336	Node	ENSG00000163848	0.111275	0.118626	0.0799108	0.261143
ZNF614	25	25		white	8		0	1	4.02886	Node	ENSG00000142556	0.134204	0.0676958	0.0305094	0.67594
ZNF639	25	25		white	8	#B3187D	0	1	6.46026	Node	ENSG00000121864	0.239389	0.00324926	0.111002	0.164362
ZNF805	25	25		white	8		0	1	0.0412621	Node	ENSG00000204524	-0.0470283	0.494415	0.0493372	0.474558

## Sheet: Figure 5f
KME	GS	Sex
0.820789	0.585643	Female
0.714544	0.435842	Female
0.882645	0.670804	Female
0.813949	0.621977	Female
0.399892	0.436055	Female
0.814818	0.760672	Female
-0.725983	-0.100618	Female
0.935481	0.707361	Female
0.896023	0.576869	Female
0.87546	0.762237	Female
0.703941	0.367852	Female
0.817998	0.563471	Female
0.905876	0.59857	Female
0.841264	0.582583	Female
0.858314	0.512213	Female
0.726207	0.508469	Female
0.211398	0.308008	Female
0.972165	0.739269	Female
0.48189	0.412363	Female
0.822528	0.493895	Female
0.798695	0.755849	Female
0.974816	0.72686	Female
0.936669	0.683891	Female
0.944573	0.706972	Female
-0.814268	-0.548291	Female
0.888784	0.399335	Female
0.880929	0.582245	Female
0.898634	0.767128	Female
0.822149	0.483969	Female
0.908867	0.776412	Female
0.912106	0.412989	Female
0.854182	0.602251	Female
0.818542	0.614349	Female
0.871367	0.654672	Female
0.920953	0.702054	Female
0.861426	0.835718	Female
0.888861	0.345811	Female
0.0243975	-0.21874	Female
0.729739	0.303483	Female
0.921755	0.779042	Female
0.829299	0.728656	Female
0.780738	0.310428	Female
0.911928	0.70875	Female
0.930281	0.650803	Female
0.851258	0.608214	Female
0.966151	0.776822	Female
0.925496	0.443878	Female
0.785311	0.149685	Female
0.874293	0.615507	Female
0.742844	0.535866	Female
0.864035	0.47029	Female
0.888161	0.775223	Female
0.417409	0.265496	Female
0.881779	0.820815	Female
0.89812	0.621648	Female
0.748816	0.70851	Female
0.745835	0.475581	Female
0.9459	0.699408	Female
0.853229	0.696841	Female
0.866093	0.853228	Female
0.871045	0.840526	Female
0.588793	0.585569	Female
-0.859656	-0.524328	Female
0.609929	0.606033	Female
-0.668941	-0.574232	Female
0.336277	0.420977	Female
0.0558616	0.10524	Female
0.646425	0.468751	Female
0.304297	0.231821	Female
0.898505	0.697905	Female
0.827045	0.814339	Female
-0.0311046	-0.439845	Female
0.770975	0.414311	Female
0.833778	0.721659	Female
0.888945	0.676157	Female
0.465784	0.456835	Female
0.0875648	-0.00264896	Female
0.548977	0.669411	Female
0.800394	0.467187	Female
0.55437	-0.159673	Female
0.841423	0.653066	Female
0.89317	0.693828	Female
0.310459	0.242445	Female
0.0488531	-0.0085116	Female
0.421814	0.366383	Female
0.476687	0.11529	Female
0.923248	0.498513	Female
0.767255	0.59662	Female
0.261335	0.100731	Female
0.604026	0.396983	Female
0.978165	0.751918	Female
0.829744	0.646385	Female
0.657246	0.252846	Female
0.65744	0.481996	Female
0.865092	0.637368	Female
0.857594	0.780682	Female
0.766947	0.61548	Female
-0.897192	-0.704029	Female
0.878807	0.588099	Female
0.618889	0.52787	Female
0.862612	0.575171	Female
0.794903	0.517239	Female
0.175192	0.338106	Female
0.644053	0.441386	Female
0.490086	0.271429	Female
0.917504	0.541781	Female
0.781371	0.672443	Female
0.847293	0.600508	Female
0.930632	0.702553	Female
0.522256	0.166535	Female
0.938908	0.638066	Female
0.296249	0.0867475	Female
-0.406966	-0.344849	Female
-0.251757	-0.409245	Female
0.560662	0.568953	Female
0.732644	0.510117	Female
0.592529	0.210504	Female
0.319249	-0.142167	Female
0.735193	0.435345	Female
0.756552	0.664689	Female
0.941317	0.862547	Female
0.363076	0.0302201	Female
-0.158799	-0.167179	Female
0.596224	0.665745	Female
0.810071	0.747715	Female
-0.809571	-0.410628	Female
0.853671	0.814656	Female
-0.465124	-0.264113	Female
-0.600253	-0.338686	Female
-0.564537	-0.424804	Female
-0.0832237	0.5856	Female
0.168041	0.0512944	Female
-0.071057	0.0350175	Female
0.343749	0.551271	Female
0.273046	0.404302	Male
0.808104	0.0343459	Male
0.857192	0.0168649	Male
0.84584	0.179064	Male
0.844571	0.307608	Male
0.881919	0.316981	Male
-0.562591	-0.072204	Male
0.788167	0.417928	Male
0.907635	0.338884	Male
0.85583	0.0887189	Male
0.535118	0.177874	Male
0.820416	-0.0301335	Male
0.739525	-0.0761056	Male
0.876342	-0.0100412	Male
0.941263	0.119696	Male
0.887333	0.0667876	Male
0.860886	0.197055	Male
0.934199	0.0415734	Male
0.23344	-0.263511	Male
0.729421	-0.00563717	Male
0.885659	0.0885415	Male
0.828028	0.0733933	Male
0.886251	0.198197	Male
0.943093	0.354784	Male
-0.708368	0.0555237	Male
0.736988	-0.0676838	Male
0.905814	0.058468	Male
0.885718	0.0739224	Male
0.866582	0.235654	Male
0.814295	0.453503	Male
0.905069	0.237022	Male
0.824961	-0.0370383	Male
0.611185	0.328171	Male
0.894967	0.08561	Male
0.835304	0.29205	Male
0.868201	0.169716	Male
0.697967	0.0273432	Male
0.167057	0.420983	Male
0.751147	0.0657099	Male
0.857629	0.152693	Male
0.779935	-0.0493443	Male
0.462291	0.0214781	Male
0.860148	0.128374	Male
0.907105	-0.046193	Male
0.836758	0.152797	Male
0.852812	0.245807	Male
0.909013	0.286051	Male
0.88081	0.128618	Male
0.806529	0.339682	Male
0.705979	0.343123	Male
0.900733	0.30415	Male
0.931967	0.073408	Male
0.793126	0.263408	Male
0.818267	0.126053	Male
0.845662	0.171093	Male
0.871699	-0.0376003	Male
0.861207	-0.15743	Male
0.932975	0.248146	Male
0.906397	0.0531719	Male
0.885509	0.203912	Male
0.781201	0.423282	Male
0.81632	0.10003	Male
-0.663196	-0.0522236	Male
0.843557	0.13068	Male
-0.826432	-0.227863	Male
0.653901	-0.0854815	Male
0.708174	-0.0937576	Male
0.512113	0.128863	Male
0.430062	-0.102749	Male
0.883551	0.0650075	Male
0.881477	0.274302	Male
-0.290697	-0.407145	Male
0.863535	-0.13244	Male
0.819663	0.175039	Male
0.910604	0.220246	Male
0.392905	0.273677	Male
0.360346	0.520704	Male
0.62163	0.487795	Male
0.85792	0.260719	Male
0.551919	0.380399	Male
0.80777	0.279227	Male
0.825154	0.24093	Male
0.623222	0.32344	Male
0.491153	0.238253	Male
0.69307	0.0977655	Male
0.224309	0.24209	Male
0.823823	-0.0603555	Male
0.717349	-0.0362869	Male
0.604485	0.258156	Male
0.788477	0.175216	Male
0.905906	-0.0535279	Male
0.874918	0.243394	Male
0.871847	0.214346	Male
0.891938	0.353506	Male
0.829237	0.201388	Male
0.801815	0.141141	Male
0.815266	0.121842	Male
0.0493653	-0.268518	Male
0.86425	0.040915	Male
0.506378	0.518365	Male
0.852441	0.27033	Male
0.778207	0.369941	Male
0.571844	0.208398	Male
0.32681	0.0472011	Male
0.509796	0.366696	Male
0.814855	0.294854	Male
0.879322	0.383605	Male
0.87273	0.383555	Male
0.871734	0.200118	Male
0.61114	0.0239259	Male
0.851629	0.0722843	Male
0.664341	-0.109992	Male
-0.713954	-0.0987965	Male
-0.172949	-0.033908	Male
0.484085	0.151707	Male
0.133786	0.436906	Male
0.5418	0.126729	Male
0.774524	0.207509	Male
0.867339	0.130943	Male
0.51659	0.340299	Male
0.928975	0.100023	Male
0.889612	0.165991	Male
-0.595039	-0.367632	Male
0.516717	-0.0654391	Male
0.932472	0.136873	Male
-0.439538	-0.127722	Male
0.443063	0.131689	Male
-0.460056	0.140294	Male
-0.395913	-0.195986	Male
-0.65539	-0.148979	Male
-0.49065	-0.154006	Male
0.719276	0.260485	Male
-0.551332	-0.196123	Male
0.34889	0.110715	Male

## Sheet: Figure 5g
gene_id	Pvalue_Psychomotor_Agit_Retard
ENSG00000198843	0.00131856
ENSG00000128590	0.00169409
ENSG00000129128	0.0023233
ENSG00000111231	0.00260048
ENSG00000121864	0.00361089
ENSG00000228408	0.00410088
ENSG00000139324	0.0041274
ENSG00000168288	0.00769407
ENSG00000113621	0.0079099
ENSG00000116406	0.00820872
ENSG00000106460	0.00826483
ENSG00000121579	0.00842885
ENSG00000104320	0.00960792
ENSG00000064726	0.0103742
ENSG00000048392	0.0106281
ENSG00000081087	0.0114383
ENSG00000163848	0.0121299
ENSG00000211460	0.0129013
ENSG00000077147	0.0145541
ENSG00000114346	0.0168336
ENSG00000083799	0.0172426
ENSG00000142556	0.0184653
ENSG00000114520	0.0217576
ENSG00000124767	0.0218225
ENSG00000050130	0.0221345
ENSG00000084733	0.0222408
ENSG00000168495	0.0230565
ENSG00000179387	0.0234732
ENSG00000110330	0.0236153
ENSG00000126821	0.0243786
ENSG00000139291	0.0248195
ENSG00000127022	0.0251351
ENSG00000155304	0.0260431
ENSG00000083937	0.0291974
ENSG00000144744	0.0318259
ENSG00000177683	0.0331435
ENSG00000008952	0.0337365
ENSG00000147592	0.0342462
ENSG00000204524	0.0356121
ENSG00000198743	0.0360124
ENSG00000109572	0.0399609
ENSG00000154473	0.0406201
ENSG00000115091	0.0415612
ENSG00000164168	0.0434404
ENSG00000183291	0.0471313
ENSG00000166747	0.0474505
ENSG00000018510	0.054852
ENSG00000123505	0.0550181
ENSG00000120686	0.0581794
ENSG00000168374	0.0581934
ENSG00000108231	0.0587882
ENSG00000115145	0.0620859
ENSG00000132912	0.063287
ENSG00000108064	0.0654054
ENSG00000177888	0.0663971
ENSG00000069275	0.0675111
ENSG00000162704	0.0686445
ENSG00000168615	0.073743
ENSG00000004948	0.0752563
ENSG00000248859	0.0752835
ENSG00000129315	0.0753022
ENSG00000071537	0.0771705
ENSG00000101343	0.077384
ENSG00000062725	0.0808282
ENSG00000170852	0.0819366
ENSG00000132938	0.0825535
ENSG00000189266	0.0860785
ENSG00000066654	0.0898388
ENSG00000279865	0.0985812
ENSG00000092068	0.100796
ENSG00000174695	0.105742
ENSG00000120802	0.110366
ENSG00000169359	0.116817
ENSG00000130590	0.119748
ENSG00000170881	0.12575
ENSG00000072042	0.130117
ENSG00000196323	0.131965
ENSG00000072803	0.13343
ENSG00000162607	0.14249
ENSG00000080345	0.146817
ENSG00000105849	0.156384
ENSG00000166128	0.158329
ENSG00000126524	0.164754
ENSG00000120925	0.170169
ENSG00000136986	0.171764
ENSG00000147649	0.173395
ENSG00000145391	0.184414
ENSG00000117569	0.198773
ENSG00000171428	0.201606
ENSG00000140481	0.203371
ENSG00000029364	0.207747
ENSG00000006007	0.207994
ENSG00000198042	0.208573
ENSG00000247317	0.221057
ENSG00000135801	0.225692
ENSG00000141429	0.233897
ENSG00000107290	0.235544
ENSG00000079931	0.236327
ENSG00000227598	0.238502
ENSG00000186765	0.240244
ENSG00000093144	0.252935
ENSG00000163584	0.256
ENSG00000066583	0.295653
ENSG00000159873	0.297735
ENSG00000111875	0.327695
ENSG00000186472	0.329132
ENSG00000242082	0.338419
ENSG00000171135	0.339301
ENSG00000114450	0.38268
ENSG00000072849	0.386597
ENSG00000112304	0.393969
ENSG00000171928	0.448093
ENSG00000121644	0.458463
ENSG00000229520	0.460896
ENSG00000164631	0.480925
ENSG00000158122	0.499742
ENSG00000137944	0.519276
ENSG00000112029	0.543751
ENSG00000196455	0.559391
ENSG00000200354	0.644347
ENSG00000182628	0.645642
ENSG00000153993	0.659485
ENSG00000119541	0.679802
ENSG00000197329	0.695219
ENSG00000160862	0.751128
ENSG00000136240	0.77232
ENSG00000163026	0.781874
ENSG00000049283	0.782112
ENSG00000183475	0.811661
ENSG00000253797	0.888088
ENSG00000260492	0.923493
ENSG00000198862	0.933954
ENSG00000158604	0.981382
ENSG00000147586	0.994205

## Sheet: Figure 5h
term_name	log-P adj
cellular protein catabolic proc.	3.50508
cytoplasm	3.46796
ERAD pathway	3.45007
ubiquitin-dep protein catabolic proc.	3.42661
modification-dep protein catabolic proc.	3.32791
