# Supplementary material for: Transcriptional dissection of symptomatic profiles across the brain of men and women with depression
Source: Nat Commun. 2023 Oct 26;14:6835. doi: 10.1038/s41467-023-42686-5 (PMC10603117; doi:10.1038/s41467-023-42686-5)
Supplement: Supplementary file 4 — Source Data [file 41467_2023_42686_MOESM4_ESM.zip › Source_Data/Figure 6_Source Data.xlsx]

## Sheet: Figure 6a
Region	Module	Module_Size	Go Term	Symptom	Male Correlation Coefficient_Symptom_Module	Female_Correlation Coefficient_Symptom_Module
NAc	skyblue2	51	NS	insomnia/hypersomnia	-0.419805	-0.724742
NAc	sienna3	177	intracellular organelle lumen	insomnia/hypersomnia	-0.396428	0.707109
NAc	pink	808	mitochondrial matrix	insomnia/hypersomnia	-0.383643	0.775677
NAc	orange	271	intracellular membrane-bounded organelle	insomnia/hypersomnia	-0.463418	0.805037
NAc	midnightblue	576	NS	insomnia/hypersomnia	0.425595	-0.661745
NAc	maroon	92	dendritic spine	insomnia/hypersomnia	0.443352	-0.676182
NAc	lightcyan1	144	ATP synthesis coupled electron transport	insomnia/hypersomnia	-0.409136	0.874938
NAc	darkslateblue	112	intracellular organelle lumen	insomnia/hypersomnia	-0.542776	0.913598
NAc	darkolivegreen	183	cilium	change in appetite/weight	-0.484836	-0.610221
NAc	darkgreen	318	cell periphery	insomnia/hypersomnia	0.464055	-0.633454
dlPFC	mediumpurple3	67	cytoskeleton	low self-esteem	-0.59282	-0.594459
dlPFC	plum1	72	cytoplasm	psychomotor agitation/retardation	-0.48046	-0.507704
dlPFC	mediumpurple3	67	cytoskeleton	psychomotor agitation/retardation	-0.499733	-0.573746
vmPFC	yellow	1615	RNA binding	insomnia/hypersomnia	0.610495	-0.752173
vmPFC	lightpink4	68	bitter taste receptor activity	insomnia/hypersomnia	0.435504	-0.63616
vmPFC	lightcyan1	141	synapse	insomnia/hypersomnia	-0.465266	-0.629945
vmPFC	lightcyan	443	cytosolic ribosome	insomnia/hypersomnia	-0.587967	0.711312
OFC	orange	183	synapse	difficulty in Conc/indecision	0.483879	-0.621774
OFC	salmon4	52	COP9 signalosome	insomnia/hypersomnia	0.437088	-0.825883
OFC	saddlebrown	144	kinase activity	insomnia/hypersomnia	-0.3926	0.599807
OFC	royalblue	275	bitter taste receptor activity	insomnia/hypersomnia	0.401339	-0.799854
OFC	black	1519	meiosis I	insomnia/hypersomnia	0.416795	-0.927606

## Sheet: Figure 6b
nodename	Height	Width	Shape	Fill Color	Border Width	Border Paint	Font Size	Thinking_Dif_F	Thinking_Dif_M	Node_Hub_kIN_BA11	gene_id
RAB6B	120	120	Ellipse	white	8		35	1	0	Hub	ENSG00000154917
PRKCE	120	120	Ellipse	white	8		35	0	1	Hub	ENSG00000171132
GABRB3	120	120	Ellipse	white	8		35	0	1	Hub	ENSG00000166206
PPP3R1	120	120	Ellipse	white	8		35	1	1	Hub	ENSG00000221823
YWHAG	120	120	Ellipse	white	8		35	0	0	Hub	ENSG00000170027
SYN2	120	120	Ellipse	white	8		35	0	0	Hub	ENSG00000157152
ATP9A	120	120	Ellipse	white	8		35	1	0	Hub	ENSG00000054793
SNAP91	120	120	Ellipse	white	8		35	1	0	Hub	ENSG00000065609
SYNJ1	120	120	Ellipse	white	8		35	1	0	Hub	ENSG00000159082
UBE2QL1	85	85	Ellipse	white	8		35	1	0	Node	ENSG00000215218
SV2A	85	85	Ellipse	white	8		35	1	1	Node	ENSG00000159164
ABI2	85	85	Ellipse	white	8		35	0	1	Node	ENSG00000138443
BMPR2	85	85	Ellipse	white	8		35	0	1	Node	ENSG00000204217
OPCML	85	85	Ellipse	white	8		35	0	1	Node	ENSG00000183715
LONRF2	85	85	Ellipse	white	8		35	0	0	Node	ENSG00000170500
ST8SIA3	85	85	Ellipse	white	8		35	0	1	Node	ENSG00000177511
GSK3B	85	85	Ellipse	white	8		35	0	1	Node	ENSG00000082701
WASF1	85	85	Ellipse	white	8		35	0	0	Node	ENSG00000112290
GALNT8	50	50	Ellipse	white	8	#db7bb5	0	0	0	Node	ENSG00000130035
RP11-33A14.1	50	50	Ellipse	white	8	#db7bb5	0	0	0	Node	ENSG00000223930
MAGI1	50	50	Ellipse	white	8	#db7bb5	0	0	0	Node	ENSG00000151276
MYO16	50	50	Ellipse	white	8	#db7bb5	0	0	0	Node	ENSG00000041515
KIF3B	50	50	Ellipse	white	8	#db7bb5	0	0	0	Node	ENSG00000101350
RP11-168K9.2	50	50	Ellipse	white	8	#db7bb5	0	0	0	Node	ENSG00000255087
NKAIN4	50	50	Ellipse	white	8	#db7bb5	0	0	0	Node	ENSG00000101198
XPO7	50	50	Ellipse	white	8	#db7bb5	0	0	0	Node	ENSG00000130227
PID1	50	50	Ellipse	white	8	#db7bb5	0	1	0	Node	ENSG00000153823
LARGE1	50	50	Ellipse	white	8	#db7bb5	0	1	0	Node	ENSG00000133424
TENM3	50	50	Ellipse	white	8	#db7bb5	0	1	0	Node	ENSG00000218336
NDRG4	50	50	Ellipse	white	8	#db7bb5	0	1	0	Node	ENSG00000103034
TMEM132B	50	50	Ellipse	white	8	#db7bb5	0	0	1	Node	ENSG00000139364
VPS26B	50	50	Ellipse	white	8		0	1	0	Node	ENSG00000151502
TLN2	50	50	Ellipse	white	8		0	1	0	Node	ENSG00000171914
TTC9	50	50	Ellipse	white	8		0	1	0	Node	ENSG00000133985
AMIGO1	50	50	Ellipse	white	8		0	0	1	Node	ENSG00000181754
UBXN2B	50	50	Ellipse	white	8		0	0	1	Node	ENSG00000215114
PLPPR4	50	50	Ellipse	white	8		0	1	1	Node	ENSG00000117600
ANK2	50	50	Ellipse	white	8		0	1	0	Node	ENSG00000145362
TMEM169	50	50	Ellipse	white	8		0	0	1	Node	ENSG00000163449
XKR4	50	50	Ellipse	white	8		0	0	1	Node	ENSG00000206579
GAS7	50	50	Ellipse	white	8		0	1	0	Node	ENSG00000007237
GRIA1	50	50	Ellipse	white	8		0	1	0	Node	ENSG00000155511
TMEM178B	50	50	Ellipse	white	8		0	0	1	Node	ENSG00000261115
DIRAS1	50	50	Ellipse	white	8		0	0	1	Node	ENSG00000176490
ATP6V0A1	50	50	Ellipse	white	8		0	1	0	Node	ENSG00000033627
PNMA1	50	50	Ellipse	white	8		0	1	0	Node	ENSG00000176903
BASP1	50	50	Ellipse	white	8		0	1	0	Node	ENSG00000176788
FRY	50	50	Ellipse	white	8		0	1	0	Node	ENSG00000073910
RBFOX2	50	50	Ellipse	white	8		0	0	1	Node	ENSG00000100320
PRICKLE2	50	50	Ellipse	white	8		0	1	0	Node	ENSG00000163637
OSBPL3	50	50	Ellipse	white	8		0	0	1	Node	ENSG00000070882
FRRS1L	50	50	Ellipse	white	8		0	0	1	Node	ENSG00000260230
TRIM32	50	50	Ellipse	white	8		0	0	1	Node	ENSG00000119401
DYNC1H1	50	50	Ellipse	white	8		0	1	0	Node	ENSG00000197102
NOV	50	50	Ellipse	white	8		0	1	0	Node	ENSG00000136999
CAP2	50	50	Ellipse	white	8		0	1	1	Node	ENSG00000112186
RP11-378I6.1	50	50	Ellipse	white	8		0	0	1	Node	ENSG00000261402
NCALD	50	50	Ellipse	white	8		0	0	1	Node	ENSG00000104490
RBFOX1	50	50	Ellipse	white	8		0	1	1	Node	ENSG00000078328
RP11-342M3.5	50	50	Ellipse	white	8	#4e97d1	0	0	0	Node	ENSG00000235426
KCNQ3	50	50	Ellipse	white	8		0	0	0	Node	ENSG00000184156
LRRTM2	50	50	Ellipse	white	8		0	1	0	Node	ENSG00000146006
THRB	50	50	Ellipse	white	8		0	1	0	Node	ENSG00000151090
SNHG5	50	50	Ellipse	white	8		0	0	1	Node	ENSG00000203875
CNTNAP2	50	50	Ellipse	white	8		0	0	1	Node	ENSG00000174469
PAQR9-AS1	50	50	Ellipse	white	8		0	0	1	Node	ENSG00000241570
GRM8	50	50	Ellipse	white	8		0	1	0	Node	ENSG00000179603
KPNA6	50	50	Ellipse	white	8		0	0	1	Node	ENSG00000025800
CYFIP2	50	50	Ellipse	white	8		0	1	0	Node	ENSG00000055163
KCNQ5	50	50	Ellipse	white	8		0	0	1	Node	ENSG00000185760
CCDC6	50	50	Ellipse	white	8		0	0	1	Node	ENSG00000108091
FAM168B	50	50	Ellipse	white	8		0	0	1	Node	ENSG00000152102
C1QL3	50	50	Ellipse	white	8		0	1	0	Node	ENSG00000165985
STOX2	50	50	Ellipse	white	8		0	1	0	Node	ENSG00000173320
RGS7BP	50	50	Ellipse	white	8		0	0	1	Node	ENSG00000186479
CORO2A	50	50	Ellipse	white	8		0	0	1	Node	ENSG00000106789
AKIRIN2	50	50	Ellipse	white	8		0	1	0	Node	ENSG00000135334
MEST	50	50	Ellipse	white	8		0	1	0	Node	ENSG00000106484
CCDC184	50	50	Ellipse	white	8		0	0	1	Node	ENSG00000177875
HEBP1	50	50	Ellipse	white	8		0	0	1	Node	ENSG00000013583
SLC22A17	50	50	Ellipse	white	8		0	1	0	Node	ENSG00000092096
KRT5	50	50	Ellipse	white	8		0	0	1	Node	ENSG00000186081
IPCEF1	50	50	Ellipse	white	8		0	0	1	Node	ENSG00000074706
RP11-60A14.1	50	50	Ellipse	white	8		0	1	0	Node	ENSG00000279778
KCNA1	50	50	Ellipse	white	8		0	0	1	Node	ENSG00000111262
HLF	50	50	Ellipse	white	8		0	0	1	Node	ENSG00000108924
SGIP1	50	50	Ellipse	white	8		0	0	1	Node	ENSG00000118473
KIF1B	50	50	Ellipse	white	8		0	1	0	Node	ENSG00000054523
MAS1	50	50	Ellipse	white	8		0	1	1	Node	ENSG00000130368
PART1	50	50	Ellipse	white	8		0	0	1	Node	ENSG00000152931
TSPYL4	50	50	Ellipse	white	8		0	0	1	Node	ENSG00000187189
RP11-346C4.3	50	50	Ellipse	white	8		0	1	0	Node	ENSG00000274718
RP11-713C5.1	50	50	Ellipse	white	8		0	0	1	Node	ENSG00000265579
SMAP2	20	20	Ellipse	white	8		0	0	0	Node	ENSG00000084070
TRNP1	20	20	Ellipse	white	8		0	0	0	Node	ENSG00000253368
CALN1	20	20	Ellipse	white	8		0	0	0	Node	ENSG00000183166
GABRA5	20	20	Ellipse	white	8		0	0	0	Node	ENSG00000186297
NREP	20	20	Ellipse	white	8		0	0	0	Node	ENSG00000134986
ANKRD6	20	20	Ellipse	white	8		0	0	0	Node	ENSG00000135299
NRSN1	20	20	Ellipse	white	8		0	0	0	Node	ENSG00000152954
DRD1	20	20	Ellipse	white	8		0	0	0	Node	ENSG00000184845
PARK2	20	20	Ellipse	white	8		0	0	0	Node	ENSG00000185345
ATP8A2	20	20	Ellipse	white	8		0	0	0	Node	ENSG00000132932
PSMB2	20	20	Ellipse	white	8		0	0	0	Node	ENSG00000126067
PROKR2	20	20	Ellipse	white	8		0	0	0	Node	ENSG00000101292
CSRNP2	20	20	Ellipse	white	8		0	0	0	Node	ENSG00000110925
NUDT4	20	20	Ellipse	white	8		0	0	0	Node	ENSG00000173598
NR1H3	20	20	Ellipse	white	8		0	0	0	Node	ENSG00000025434
GABRG3	20	20	Ellipse	white	8		0	0	0	Node	ENSG00000182256
NRG1	20	20	Ellipse	white	8		0	0	0	Node	ENSG00000157168
AC093627.9			Ellipse	white	8		0	0	0	Node	ENSG00000242474
AC068490.1			Ellipse	white	8		0	0	0	Node	ENSG00000228999
PTPRR			Ellipse	white	8		0	0	0	Node	ENSG00000153233
TMEM116			Ellipse	white	8		0	0	0	Node	ENSG00000198270
RTP1			Ellipse	white	8		0	0	0	Node	ENSG00000175077
RP11-255E6.6			Ellipse	white	8		0	0	0	Node	ENSG00000273394
RP11-100E13.1			Ellipse	white	8		0	0	0	Node	ENSG00000233384
BTRC			Ellipse	white	8		0	0	0	Node	ENSG00000166167
YY1			Ellipse	white	8		0	0	0	Node	ENSG00000100811
GRM5			Ellipse	white	8		0	0	0	Node	ENSG00000168959
GRIN3A			Ellipse	white	8		0	0	0	Node	ENSG00000198785
LINC01140			Ellipse	white	8		0	0	0	Node	ENSG00000267272
EHD3			Ellipse	white	8		0	0	0	Node	ENSG00000013016
PHLPP2			Ellipse	white	8		0	0	0	Node	ENSG00000040199
RP11-456K23.1			Ellipse	white	8		0	0	0	Node	ENSG00000267414
ARFGEF3			Ellipse	white	8		0	0	0	Node	ENSG00000112379
SATB1			Ellipse	white	8		0	0	0	Node	ENSG00000182568
CALHM1			Ellipse	white	8		0	0	0	Node	ENSG00000185933
LCLAT1			Ellipse	white	8		0	0	0	Node	ENSG00000172954
PAK5			Ellipse	white	8		0	0	0	Node	ENSG00000101349
WFIKKN2			Ellipse	white	8		0	0	0	Node	ENSG00000173714
FAM155A			Ellipse	white	8		0	0	0	Node	ENSG00000204442
AGBL1			Ellipse	white	8		0	0	0	Node	ENSG00000273540
RN7SKP272			Ellipse	white	8		0	0	0	Node	ENSG00000252797
RNF150			Ellipse	white	8		0	0	0	Node	ENSG00000170153
CABP4			Ellipse	white	8		0	0	0	Node	ENSG00000175544
ADAMTS3			Ellipse	white	8		0	0	0	Node	ENSG00000156140
MSANTD3			Ellipse	white	8		0	0	0	Node	ENSG00000066697
PRICKLE1			Ellipse	white	8		0	0	0	Node	ENSG00000139174
SCN8A			Ellipse	white	8		0	0	0	Node	ENSG00000196876
FAM124B			Ellipse	white	8		0	0	0	Node	ENSG00000124019
HLA-K			Ellipse	white	8		0	0	0	Node	ENSG00000230795
RBP1			Ellipse	white	8		0	0	0	Node	ENSG00000114115
CPNE4			Ellipse	white	8		0	0	0	Node	ENSG00000196353
PARM1			Ellipse	white	8		0	0	0	Node	ENSG00000169116
RABIF			Ellipse	white	8		0	0	0	Node	ENSG00000183155
FKBP7			Ellipse	white	8		0	0	0	Node	ENSG00000079150
PRKAG2-AS1			Ellipse	white	8		0	0	0	Node	ENSG00000239911
SEZ6L			Ellipse	white	8		0	0	0	Node	ENSG00000100095
RP11-196B3.2			Ellipse	white	8		0	0	0	Node	ENSG00000279981
RP5-1021I20.1			Ellipse	white	8		0	0	0	Node	ENSG00000259065
IL12RB2			Ellipse	white	8		0	0	0	Node	ENSG00000081985
RP11-438D14.2			Ellipse	white	8		0	0	0	Node	ENSG00000259937
MMP16			Ellipse	white	8		0	0	0	Node	ENSG00000156103
PCSK2			Ellipse	white	8		0	0	0	Node	ENSG00000125851
HEMGN			Ellipse	white	8		0	0	0	Node	ENSG00000136929
AARD			Ellipse	white	8		0	0	0	Node	ENSG00000205002
DNAJA4			Ellipse	white	8		0	0	0	Node	ENSG00000140403
RP11-93B14.4			Ellipse	white	8		0	0	0	Node	ENSG00000223669
PTPRT			Ellipse	white	8		0	0	0	Node	ENSG00000196090
CLSTN2			Ellipse	white	8		0	0	0	Node	ENSG00000158258
CD40			Ellipse	white	8		0	0	0	Node	ENSG00000101017
PKI55			Ellipse	white	8		0	0	0	Node	ENSG00000260804
LINC01018			Ellipse	white	8		0	0	0	Node	ENSG00000250056
FAM217B			Ellipse	white	8		0	0	0	Node	ENSG00000196227
CTD-2012K14.8			Ellipse	white	8		0	0	0	Node	ENSG00000276075
CIRBP			Ellipse	white	8		0	0	0	Node	ENSG00000099622
USP10			Ellipse	white	8		0	0	0	Node	ENSG00000103194
FKBP1A			Ellipse	white	8		0	0	0	Node	ENSG00000088832
KCNA4			Ellipse	white	8		0	0	0	Node	ENSG00000182255
RP11-157J24.2			Ellipse	white	8		0	0	0	Node	ENSG00000272279
RP11-552F3.9			Ellipse	white	8		0	0	0	Node	ENSG00000267801
RP11-966I7.3			Ellipse	white	8		0	0	0	Node	ENSG00000257748
ANKRD34B			Ellipse	white	8		0	0	0	Node	ENSG00000189127
EMC1			Ellipse	white	8		0	0	0	Node	ENSG00000127463
RP11-15B17.1			Ellipse	white	8		0	0	0	Node	ENSG00000245322
LUZP1			Ellipse	white	8		0	0	0	Node	ENSG00000169641
PLEKHM3			Ellipse	white	8		0	0	0	Node	ENSG00000178385
MT3			Ellipse	white	8		0	0	0	Node	ENSG00000087250
RGMB			Ellipse	white	8		0	0	0	Node	ENSG00000174136
RP11-315O6.1			Ellipse	white	8		0	0	0	Node	ENSG00000255337
NETO1			Ellipse	white	8		0	0	0	Node	ENSG00000166342
RRAS			Ellipse	white	8		0	0	0	Node	ENSG00000126458

## Sheet: Figure 6c
KME	GS	Sex
0.816929	-0.767676	Female
0.781672	-0.571567	Female
-0.492153	0.331002	Female
-0.261057	0.324006	Female
0.463341	-0.140102	Female
0.846844	-0.659612	Female
0.872501	-0.282044	Female
0.465371	-0.573097	Female
0.672016	-0.639403	Female
0.960093	-0.638157	Female
0.783213	-0.835488	Female
0.949936	-0.697257	Female
0.351784	0.170121	Female
-0.135688	0.354768	Female
0.845298	-0.707266	Female
0.774753	-0.43653	Female
0.835328	-0.632727	Female
-0.320465	0.293378	Female
0.781332	-0.358106	Female
0.76308	-0.366602	Female
0.921632	-0.384362	Female
-0.749491	0.522181	Female
0.83072	-0.32692	Female
0.614631	-0.769519	Female
-0.589146	0.483224	Female
0.843527	-0.566495	Female
0.708153	-0.588056	Female
0.602936	-0.285591	Female
-0.456804	-0.0299261	Female
-0.397685	0.237287	Female
0.573687	-0.0424296	Female
0.647542	-0.488335	Female
0.340046	-0.471071	Female
0.829196	-0.650763	Female
0.582007	-0.371403	Female
0.824924	-0.570314	Female
0.943141	-0.69983	Female
0.703314	-0.445905	Female
0.662735	-0.529194	Female
0.767555	-0.4671	Female
0.422942	-0.135249	Female
0.494223	-0.106372	Female
0.880207	-0.665559	Female
0.757163	-0.540913	Female
0.79868	-0.455865	Female
-0.609345	0.215446	Female
0.79524	-0.636047	Female
0.849306	-0.588491	Female
0.542469	-0.233108	Female
-0.404445	-0.174082	Female
0.861175	-0.446107	Female
0.788091	-0.579003	Female
-0.0139222	-0.202968	Female
0.562466	-0.111196	Female
0.359825	-0.353933	Female
0.702265	-0.406082	Female
0.890863	-0.700991	Female
0.754642	-0.3944	Female
0.818882	-0.614293	Female
0.695064	-0.660489	Female
0.194959	0.165341	Female
0.578772	-0.318436	Female
0.747903	-0.690035	Female
-0.114985	-0.0419994	Female
0.604043	-0.644611	Female
0.964375	-0.533293	Female
0.634828	0.0130798	Female
0.763829	-0.384961	Female
0.787078	-0.574627	Female
0.830516	-0.767724	Female
0.796843	-0.715741	Female
0.917312	-0.613244	Female
0.61134	-0.559337	Female
0.80916	-0.624713	Female
0.587145	-0.428808	Female
0.682227	-0.0665168	Female
0.422548	-0.103839	Female
0.819902	-0.492834	Female
0.784558	-0.712853	Female
0.934165	-0.672757	Female
0.825541	-0.685866	Female
0.532344	-0.28415	Female
0.815653	-0.363668	Female
0.889466	-0.593715	Female
0.786252	-0.389671	Female
0.86568	-0.536403	Female
0.950013	-0.673623	Female
0.82749	-0.723316	Female
0.656123	-0.0981721	Female
0.580249	-0.609425	Female
0.873341	-0.68155	Female
0.80737	-0.428056	Female
0.963003	-0.560047	Female
0.656826	-0.311003	Female
0.582448	-0.530443	Female
0.408236	-0.268389	Female
0.63297	-0.351216	Female
0.930826	-0.544042	Female
0.701702	-0.446012	Female
0.852746	-0.376925	Female
0.911563	-0.54592	Female
0.824903	-0.609727	Female
0.894014	-0.403783	Female
0.842936	-0.71854	Female
0.674587	-0.141836	Female
-0.498371	0.516664	Female
0.745007	-0.514739	Female
0.4709	-0.567899	Female
0.725074	-0.446269	Female
0.0444526	0.157056	Female
0.377118	-0.453403	Female
0.751518	-0.656013	Female
0.770362	-0.75638	Female
0.936813	-0.470022	Female
0.393454	-0.232533	Female
0.898714	-0.366927	Female
0.570573	-0.814985	Female
0.830561	-0.525893	Female
0.869084	-0.509609	Female
0.759967	-0.487381	Female
0.231126	0.165984	Female
0.558681	-0.162707	Female
0.721727	-0.387637	Female
0.907886	-0.532898	Female
0.738214	-0.506982	Female
0.889213	-0.542216	Female
0.815969	-0.583802	Female
0.865791	-0.48357	Female
0.556472	-0.371889	Female
0.347785	-0.211005	Female
0.704384	-0.571648	Female
0.591384	-0.284475	Female
0.691786	-0.439409	Female
0.0202972	-0.370224	Female
0.622584	-0.484163	Female
0.563426	-0.0291904	Female
0.902565	-0.465634	Female
0.84867	-0.490674	Female
0.737274	-0.753238	Female
0.259607	0.0767372	Female
0.692292	-0.51089	Female
0.484822	-0.398882	Female
0.926541	-0.530318	Female
0.741681	-0.28449	Female
-0.0374665	0.24499	Female
0.807014	-0.286806	Female
0.710046	-0.282013	Female
0.83238	-0.674904	Female
0.762282	-0.806716	Female
0.891702	-0.62534	Female
0.437853	-0.156912	Female
0.454552	-0.0621706	Female
0.269096	-0.366263	Female
-0.0701251	0.517455	Female
0.0986153	0.297544	Female
-0.439274	0.0962373	Female
0.663747	-0.538308	Female
0.649005	-0.251797	Female
0.153984	-0.019043	Female
0.0354218	0.0327876	Female
0.194197	-0.0702015	Female
0.770564	-0.588151	Female
0.471629	-0.547654	Female
0.599669	-0.191903	Female
0.00815957	-0.0635826	Female
0.524424	-0.517925	Female
-0.183535	-0.0768079	Female
0.621098	-0.378486	Female
0.887173	-0.533389	Female
0.547001	-0.355573	Female
0.710965	-0.104583	Female
0.591186	-0.453704	Female
0.642365	-0.0115343	Female
0.674831	-0.193874	Female
0.459878	-0.151199	Female
-0.362786	0.322457	Female
0.293602	-0.44271	Female
0.268535	-0.179908	Female
0.696265	-0.599208	Female
0.778746	-0.655084	Female
0.382158	-0.277328	Female
0.595275	-0.609373	Female
-0.665243	0.495858	Female
0.682406	0.182861	Male
0.705521	0.176063	Male
-0.375643	-0.618555	Male
-0.50712	-0.062695	Male
0.80104	0.638932	Male
0.743246	0.358821	Male
0.789665	0.449189	Male
0.160593	-0.0193063	Male
0.316461	-0.0575634	Male
0.837741	0.265728	Male
0.624573	0.336203	Male
0.705681	0.349636	Male
0.48873	0.430406	Male
0.460474	0.65581	Male
0.748551	0.193181	Male
0.799244	0.499228	Male
0.765734	0.611203	Male
-0.385258	-0.478913	Male
0.440764	0.0606832	Male
0.870902	0.687248	Male
0.624117	0.386254	Male
-0.5327	-0.377313	Male
0.522006	0.179212	Male
0.553368	0.360957	Male
0.0775935	-0.0374411	Male
0.659219	0.234236	Male
0.808133	0.496595	Male
0.565983	0.256103	Male
-0.692941	-0.310954	Male
-0.0713934	-0.29283	Male
0.504569	-0.146597	Male
0.650828	0.439217	Male
0.578128	0.309613	Male
0.706643	0.182155	Male
0.503996	0.303553	Male
0.759256	0.762297	Male
0.700963	0.305001	Male
0.685727	0.495684	Male
0.68718	0.48545	Male
0.708741	0.533363	Male
0.87859	0.350788	Male
0.731268	0.696839	Male
0.856913	0.612928	Male
0.781664	0.38526	Male
0.828949	0.286903	Male
-0.337793	-0.257095	Male
0.902526	0.551403	Male
0.912841	0.576613	Male
0.621616	0.577396	Male
-0.130068	0.158996	Male
0.827981	0.227885	Male
0.635757	0.330602	Male
-0.371965	0.0784555	Male
0.583751	0.261653	Male
0.708841	0.372671	Male
0.602672	0.0127314	Male
0.738966	0.559345	Male
0.849959	0.360963	Male
0.639853	0.00184473	Male
0.861709	0.341344	Male
0.82639	0.218387	Male
0.45545	0.00909966	Male
0.218416	-0.0927056	Male
-0.426465	-0.177273	Male
0.675182	0.126998	Male
0.824574	0.587794	Male
0.737235	0.426959	Male
0.609198	0.61483	Male
0.256404	-0.0649332	Male
0.537388	-0.0235792	Male
0.719773	0.432254	Male
0.86652	0.377022	Male
0.722604	0.393837	Male
0.707308	0.204364	Male
0.745622	0.529659	Male
0.698568	0.490859	Male
0.57477	0.181441	Male
0.878673	0.44963	Male
0.634126	-0.0590324	Male
0.78021	0.201681	Male
0.787544	0.150497	Male
0.57242	0.271799	Male
0.734788	0.0902504	Male
0.758844	-0.00490942	Male
0.842158	0.446813	Male
0.763787	0.0408941	Male
0.913979	0.402588	Male
0.861527	0.506076	Male
0.619044	0.548725	Male
0.842676	0.350151	Male
0.796138	0.178158	Male
0.814641	0.241974	Male
0.926723	0.504984	Male
0.904212	0.403609	Male
0.833692	0.386611	Male
0.518981	0.354569	Male
0.783623	0.423016	Male
0.862583	0.338402	Male
0.826266	0.347531	Male
0.722254	0.314013	Male
0.862502	0.520815	Male
0.506263	0.078448	Male
0.515988	0.360901	Male
0.744621	0.137673	Male
0.711047	0.323838	Male
-0.186912	-0.203047	Male
0.878252	0.427596	Male
0.701049	0.775239	Male
0.443528	0.357313	Male
-0.305203	0.104224	Male
0.816964	0.549412	Male
0.854934	0.314551	Male
0.607021	0.0300472	Male
0.819229	0.606574	Male
0.627854	0.495311	Male
0.864414	0.321466	Male
0.652448	0.121072	Male
0.755925	0.539067	Male
0.824542	0.215942	Male
0.79871	0.325938	Male
0.703462	0.436802	Male
0.599354	0.364059	Male
0.31754	-0.113454	Male
0.838172	0.542272	Male
0.838094	0.435575	Male
0.607648	0.324391	Male
0.71916	0.301416	Male
0.76487	0.559945	Male
0.63432	0.201886	Male
0.191237	0.507547	Male
0.66751	0.137666	Male
0.764438	0.616964	Male
0.848099	0.552128	Male
0.469352	0.447834	Male
0.859692	0.296475	Male
0.582398	0.471219	Male
0.834045	0.374067	Male
0.874668	0.459069	Male
0.485604	0.0324771	Male
-0.721637	-0.368065	Male
0.733707	0.217542	Male
-0.685563	-0.555719	Male
0.858884	0.487278	Male
0.725409	0.366384	Male
0.276051	0.193826	Male
0.757225	0.533061	Male
0.744679	0.487762	Male
0.785058	0.436393	Male
0.693879	0.121678	Male
0.881355	0.498171	Male
0.485527	0.147562	Male
0.45415	0.208379	Male
0.681107	0.112073	Male
-0.56214	-0.223848	Male
0.570849	0.0412659	Male
-0.187174	-0.119961	Male
0.548071	0.431464	Male
0.386001	0.519041	Male
0.0503758	-0.153583	Male
-0.229845	-0.223504	Male
0.583979	0.210506	Male
0.372559	0.462451	Male
0.467552	0.422341	Male
0.338577	-0.231316	Male
-0.450614	-0.276941	Male
0.366116	0.00768179	Male
-0.609544	-0.246529	Male
0.278394	-0.150092	Male
0.886254	0.566409	Male
0.593837	0.435591	Male
0.722774	0.57122	Male
0.347965	0.505761	Male
0.66675	0.611171	Male
0.792946	0.0997538	Male
0.241099	0.23295	Male
-0.235693	-0.160593	Male
-0.533121	0.0689871	Male
0.51592	0.445919	Male
0.23689	-0.0518191	Male
0.470734	0.13308	Male
0.480455	-0.11516	Male
0.516516	0.346631	Male
-0.289834	-0.417236	Male

## Sheet: Figure 6d
gene_id	Pvalue_Female_Diff_Conc_Indecision	Pvalue_Male_Diff_Conc_Indecision
ENSG00000055163	0.00136378	0.187031
ENSG00000179603	0.00224209	0.643451
ENSG00000218336	0.0026951	0.64178
ENSG00000092096	0.00561627	0.154613
ENSG00000145362	0.00579945	0.928426
ENSG00000007237	0.00580449	0.482376
ENSG00000176903	0.00706062	0.90886
ENSG00000197102	0.00744285	0.901522
ENSG00000159164	0.0118802	0.038197
ENSG00000173320	0.0127339	0.598246
ENSG00000146006	0.0132542	0.08313
ENSG00000153823	0.0138072	0.821938
ENSG00000073910	0.0149235	0.457556
ENSG00000130368	0.0162534	0.0195699
ENSG00000106484	0.0165086	0.233893
ENSG00000065609	0.0170839	0.168926
ENSG00000135334	0.0187759	0.723426
ENSG00000155511	0.0198055	0.564243
ENSG00000165985	0.020913	0.4939
ENSG00000215218	0.0227037	0.0798979
ENSG00000159082	0.023061	0.109125
ENSG00000154917	0.0233047	0.437607
ENSG00000112186	0.0254021	0.0088935
ENSG00000133985	0.0269572	0.179956
ENSG00000033627	0.0272328	0.157247
ENSG00000176788	0.0283852	0.218827
ENSG00000274718	0.0286881	0.610624
ENSG00000103034	0.0301268	0.484099
ENSG00000136999	0.0322617	0.627168
ENSG00000054523	0.03415	0.826305
ENSG00000054793	0.0346129	0.302609
ENSG00000117600	0.0354069	0.0217661
ENSG00000078328	0.036682	0.00914145
ENSG00000221823	0.0396328	0.0418325
ENSG00000151502	0.0398906	0.431406
ENSG00000133424	0.0443469	0.994394
ENSG00000151090	0.0448139	0.135753
ENSG00000171914	0.0464042	0.764731
ENSG00000163637	0.0465423	0.168256
ENSG00000279778	0.0465663	0.172869
ENSG00000273540	0.0513909	0.843426
ENSG00000157152	0.0541357	0.98508
ENSG00000118473	0.0568375	0.0153923
ENSG00000252797	0.0570162	0.0616105
ENSG00000100320	0.0570664	0.0425876
ENSG00000185345	0.0593392	0.239713
ENSG00000126067	0.061976	0.194944
ENSG00000140403	0.0644489	0.804448
ENSG00000041515	0.0653294	0.941373
ENSG00000186297	0.0661699	0.598266
ENSG00000013016	0.0662176	0.499076
ENSG00000104490	0.0669505	0.000374492
ENSG00000174469	0.0683798	0.000256364
ENSG00000100095	0.0692201	0.36552
ENSG00000166206	0.0731676	0.0386843
ENSG00000151276	0.0736111	0.117784
ENSG00000253368	0.0811723	0.0912566
ENSG00000171132	0.0823365	0.0320654
ENSG00000170027	0.0836098	0.183982
ENSG00000184845	0.0848608	0.203972
ENSG00000112290	0.085761	0.126727
ENSG00000239911	0.0875799	0.0837578
ENSG00000158258	0.0889251	0.876166
ENSG00000260230	0.0910825	0.0177657
ENSG00000138443	0.0911517	0.013086
ENSG00000183715	0.091437	0.0245229
ENSG00000168959	0.0932237	0.125288
ENSG00000204217	0.0933156	0.0472641
ENSG00000108091	0.0941418	0.0482258
ENSG00000181754	0.0965964	0.0255521
ENSG00000087250	0.0994055	0.135427
ENSG00000257748	0.102691	0.976657
ENSG00000230795	0.103059	0.38776
ENSG00000173714	0.103679	0.434444
ENSG00000174136	0.105198	0.0868804
ENSG00000198785	0.108278	0.401615
ENSG00000182255	0.109316	0.40517
ENSG00000184156	0.111464	0.0805288
ENSG00000279981	0.120864	0.0956575
ENSG00000153233	0.123504	0.0701724
ENSG00000196876	0.125413	0.0637899
ENSG00000101349	0.127501	0.0777449
ENSG00000182256	0.128359	0.201699
ENSG00000196090	0.13128	0.247884
ENSG00000185760	0.131822	0.0194113
ENSG00000099622	0.13214	0.886556
ENSG00000101350	0.143595	0.226537
ENSG00000177511	0.144612	0.00983435
ENSG00000108924	0.147469	0.0274661
ENSG00000196353	0.148916	0.139097
ENSG00000112379	0.158782	0.264205
ENSG00000261402	0.161018	0.0383368
ENSG00000176490	0.161331	0.0223454
ENSG00000175077	0.16886	0.159126
ENSG00000125851	0.169033	0.379032
ENSG00000170153	0.169135	0.171681
ENSG00000106789	0.16925	0.0430289
ENSG00000272279	0.172695	0.792483
ENSG00000187189	0.1763	0.0215579
ENSG00000074706	0.17948	0.0413318
ENSG00000152102	0.188183	0.0287673
ENSG00000166167	0.189045	0.349427
ENSG00000130227	0.215254	0.961321
ENSG00000172954	0.218114	0.154682
ENSG00000203875	0.224285	0.02055
ENSG00000132932	0.230017	0.154605
ENSG00000157168	0.236156	0.0721653
ENSG00000183166	0.238826	0.66461
ENSG00000139364	0.242364	0.00862631
ENSG00000084070	0.243161	0.125667
ENSG00000259937	0.251052	0.565304
ENSG00000170500	0.253172	0.219659
ENSG00000185933	0.260084	0.437131
ENSG00000103194	0.260757	0.236233
ENSG00000189127	0.262391	0.0714387
ENSG00000178385	0.266996	0.208318
ENSG00000082701	0.267453	0.00230224
ENSG00000228999	0.26793	0.668472
ENSG00000156140	0.271593	0.730491
ENSG00000081985	0.279538	0.817037
ENSG00000260804	0.2832	0.0805166
ENSG00000070882	0.284369	0.0042569
ENSG00000130035	0.285585	0.140696
ENSG00000169641	0.28956	0.0906856
ENSG00000013583	0.320082	0.0081216
ENSG00000088832	0.326448	0.491307
ENSG00000025434	0.331033	0.811073
ENSG00000267801	0.333483	0.538076
ENSG00000135299	0.33989	0.97235
ENSG00000166342	0.351904	0.108145
ENSG00000233384	0.374206	0.875048
ENSG00000079150	0.38125	0.0517836
ENSG00000206579	0.392499	0.0275705
ENSG00000100811	0.394596	0.321106
ENSG00000204442	0.396502	0.148053
ENSG00000186479	0.396528	0.00833412
ENSG00000156103	0.397091	0.291275
ENSG00000040199	0.400752	0.0704822
ENSG00000215114	0.400806	0.0470121
ENSG00000276075	0.409008	0.659849
ENSG00000169116	0.424883	0.162583
ENSG00000241570	0.455112	0.0327605
ENSG00000205002	0.467793	0.456027
ENSG00000101198	0.482334	0.254024
ENSG00000119401	0.490306	0.0152212
ENSG00000177875	0.491409	0.0432103
ENSG00000114115	0.52463	0.319171
ENSG00000186081	0.533415	0.0375478
ENSG00000126458	0.549469	0.764709
ENSG00000267272	0.567863	0.703263
ENSG00000255087	0.571882	0.371698
ENSG00000273394	0.596573	0.0728066
ENSG00000124019	0.608707	0.542178
ENSG00000066697	0.617009	0.0846041
ENSG00000182568	0.625723	0.0795834
ENSG00000134986	0.627079	0.399743
ENSG00000183155	0.632653	0.15084
ENSG00000175544	0.64467	0.690571
ENSG00000223669	0.644978	0.571952
ENSG00000267414	0.657207	0.368234
ENSG00000173598	0.677411	0.204789
ENSG00000025800	0.681173	0.00576206
ENSG00000110925	0.691741	0.16743
ENSG00000127463	0.744813	0.31036
ENSG00000111262	0.755586	0.00188072
ENSG00000261115	0.759592	0.0166133
ENSG00000152954	0.761258	0.485843
ENSG00000163449	0.773986	0.0225482
ENSG00000235426	0.778344	0.646522
ENSG00000259065	0.822401	0.340146
ENSG00000198270	0.822562	0.146061
ENSG00000250056	0.837492	0.417381
ENSG00000152931	0.845932	0.0454233
ENSG00000255337	0.852662	0.281879
ENSG00000223930	0.855905	0.422209
ENSG00000101292	0.901422	0.574496
ENSG00000136929	0.902417	0.496084
ENSG00000245322	0.923759	0.38851
ENSG00000101017	0.930398	0.224427
ENSG00000196227	0.932106	0.0562182
ENSG00000242474	0.955683	0.556188
ENSG00000139174	0.969554	0.0874027
ENSG00000265579	0.97315	0.00914607

## Sheet: Figure 6e
nodename	Height	Width	Shape	Fill Color	Border Width	Border Paint	Font Size	Sleep_F	Sleep_M	Node_Hub_kIN_NAC	gene_id	P.Value_F	logFC_F	P.Value_M	logFC_M
UROD	120	120	Ellipse	white	8		35	1	1	Hub	ENSG00000126088	0.289111	-0.176216	0.343297	0.119552
PSMB6	120	120	Ellipse	white	8		35	1	0	Hub	ENSG00000142507	0.213906	-0.219364	0.428205	0.105841
PRDX5	120	120	Ellipse	white	8		35	1	0	Hub	ENSG00000126432	0.318214	-0.204663	0.147813	0.226479
EIF4H	120	120	Ellipse	white	8		35	1	0	Hub	ENSG00000106682	0.344123	-0.127121	0.647983	0.0465362
GPX4	120	120	Ellipse	white	8		35	1	0	Hub	ENSG00000167468	0.447721	-0.166921	0.322955	0.165318
ASNA1	120	120	Ellipse	white	8		35	1	0	Hub	ENSG00000198356	0.504639	-0.123487	0.271983	0.154878
PSMB5	120	120	Ellipse	white	8		35	1	0	Hub	ENSG00000100804	0.941016	0.0147559	0.179497	0.20476
MRPL54	85	85	Ellipse	white	8		35	1	0	Node	ENSG00000183617	0.132371	-0.356264	0.372323	0.159336
HAX1	85	85	Ellipse	white	8		35	1	0	Node	ENSG00000143575	0.322948	-0.208088	0.432803	0.125238
PSMB3	85	85	Ellipse	white	8		35	1	0	Node	ENSG00000277791	0.380404	-0.165068	0.406594	0.118534
MFN2	85	85	Ellipse	white	8		35	1	0	Node	ENSG00000116688	0.496115	-0.0749057	0.260137	0.0945148
PSMD8	85	85	Ellipse	white	8	#3182BD	35	1	0	Node	ENSG00000099341	0.571184	-0.0873454	0.0247973	0.267568
PKM	85	85	Ellipse	white	8		35	1	0	Node	ENSG00000067225	0.759349	-0.0475593	0.0574149	0.227149
ATP6V0B	85	85	Ellipse	white	8		35	1	0	Node	ENSG00000117410	0.839981	0.0414209	0.188294	0.206254
TRAPPC2L	50	50	Ellipse	white	8		0	1	1	Node	ENSG00000167515	0.244264	-0.187137	0.768833	0.0357064
PRPF31	50	50	Ellipse	white	8		0	1	1	Node	ENSG00000105618	0.356049	-0.124266	0.424776	0.081583
SAT2	50	50	Ellipse	white	8		0	1	1	Node	ENSG00000141504	0.455811	-0.103225	0.211099	0.131972
UFSP1	50	50	Ellipse	white	8	#3182BD	0	1	1	Node	ENSG00000176125	0.57972	0.168184	0.0437429	0.471564
TBCB	50	50	Ellipse	white	8		0	1	1	Node	ENSG00000105254	0.580635	-0.0871561	0.290866	0.127076
CREB3	50	50	Ellipse	white	8		0	1	1	Node	ENSG00000107175	0.597633	-0.0845399	0.416209	0.0990634
EIF3I	50	50	Ellipse	white	8		0	1	1	Node	ENSG00000084623	0.637212	-0.0695925	0.275063	0.122852
THAP11	50	50	Ellipse	white	8		0	1	1	Node	ENSG00000168286	0.676593	-0.0774689	0.394432	0.120346
EDF1	50	50	Ellipse	white	8		0	1	1	Node	ENSG00000107223	0.703692	-0.0574848	0.575787	0.0643389
TMEM208	50	50	Ellipse	white	8		0	1	1	Node	ENSG00000168701	0.75574	-0.0497114	0.651269	0.0548539
SARS	50	50	Ellipse	white	8		0	1	1	Node	ENSG00000031698	0.854786	-0.0289189	0.253921	0.137698
FXR2	50	50	Ellipse	white	8		0	1	1	Node	ENSG00000129245	0.861373	-0.0264044	0.155657	0.164385
AIP	50	50	Ellipse	white	8		0	1	1	Node	ENSG00000110711	0.875834	-0.0255655	0.708521	0.0464624
VPS72	50	50	Ellipse	white	8		0	1	1	Node	ENSG00000163159	0.974721	0.0048266	0.436823	0.0902362
C16orf91	50	50	Ellipse	white	8		0	1	0	Node	ENSG00000174109	0.0783667	-0.391021	0.415717	0.135889
NABP2	50	50	Ellipse	white	8		0	1	0	Node	ENSG00000139579	0.0891271	-0.251406	0.104581	0.182198
C19orf70	50	50	Ellipse	white	8		0	1	0	Node	ENSG00000174917	0.155889	-0.295479	0.186555	0.208566
PTGES2	50	50	Ellipse	white	8		0	1	0	Node	ENSG00000148334	0.166113	-0.220059	0.161959	0.168755
NDUFS3	50	50	Ellipse	white	8		0	1	0	Node	ENSG00000213619	0.204979	-0.203989	0.331152	0.118515
MRPL24	50	50	Ellipse	white	8		0	1	0	Node	ENSG00000143314	0.245712	-0.169731	0.784334	0.0302723
ENO1	50	50	Ellipse	white	8		0	1	0	Node	ENSG00000074800	0.290273	-0.17182	0.582692	0.0676894
HDLBP	50	50	Ellipse	white	8		0	1	0	Node	ENSG00000115677	0.316991	-0.124555	0.675169	0.0395516
USF1	50	50	Ellipse	white	8		0	1	0	Node	ENSG00000158773	0.323815	-0.149181	0.578335	0.0636883
NAA38	50	50	Ellipse	white	8		0	1	0	Node	ENSG00000183011	0.327895	-0.227402	0.420209	0.141983
NDUFS2	50	50	Ellipse	white	8		0	1	0	Node	ENSG00000158864	0.330931	-0.123096	0.364122	0.0873206
TIMM10	50	50	Ellipse	white	8		0	1	0	Node	ENSG00000134809	0.342619	-0.181944	0.693776	-0.0571337
ELAC2	50	50	Ellipse	white	8		0	1	0	Node	ENSG00000006744	0.37362	-0.0944279	0.846346	-0.0155884
RABEPK	50	50	Ellipse	white	8		0	1	0	Node	ENSG00000136933	0.387698	-0.122426	0.481961	0.0756215
CYC1	50	50	Ellipse	white	8		0	1	0	Node	ENSG00000179091	0.394936	-0.134457	0.0921283	0.203851
BTN2A2	50	50	Ellipse	white	8		0	1	0	Node	ENSG00000124508	0.399133	0.199015	0.124275	0.277337
CIAO2B	50	50	Ellipse	white	8		0	1	0	Node	ENSG00000166595	0.40062	-0.135566	0.899726	0.0154068
ELOB	50	50	Ellipse	white	8		0	1	0	Node	ENSG00000103363	0.411309	-0.162881	0.698559	0.0581937
DRAP1	50	50	Ellipse	white	8		0	1	0	Node	ENSG00000175550	0.458377	-0.120028	0.108456	0.198868
RUVBL2	50	50	Ellipse	white	8		0	1	0	Node	ENSG00000183207	0.484758	-0.12135	0.424348	0.105417
BLVRB	50	50	Ellipse	white	8		0	1	0	Node	ENSG00000090013	0.501866	0.160868	0.485747	0.12675
UQCC3	50	50	Ellipse	white	8		0	1	0	Node	ENSG00000204922	0.532623	0.112077	0.493856	0.0934684
	50	50	Ellipse	white	8		0	1	0	Node	ENSG00000285813	0.543786	0.107273	0.284301	-0.144577
GAPDH	50	50	Ellipse	white	8		0	1	0	Node	ENSG00000111640	0.570225	-0.0857548	0.820976	0.0259689
NOC2L	50	50	Ellipse	white	8		0	1	0	Node	ENSG00000188976	0.588069	-0.0716306	0.283268	0.108123
DDOST	50	50	Ellipse	white	8		0	1	0	Node	ENSG00000244038	0.672737	-0.0635116	0.126909	0.175695
RIC8A	50	50	Ellipse	white	8		0	1	0	Node	ENSG00000177963	0.688685	0.0423444	0.401194	0.06761
UQCR11	50	50	Ellipse	white	8		0	1	0	Node	ENSG00000127540	0.691791	-0.0653613	0.513217	0.0819685
NEU1	50	50	Ellipse	white	8		0	1	0	Node	ENSG00000204386	0.71196	-0.058965	0.611561	0.0616355
MIR497HG	50	50	Ellipse	white	8		0	1	0	Node	ENSG00000267532	0.712357	-0.0917637	0.940591	0.0140907
PRDX2	50	50	Ellipse	white	8		0	1	0	Node	ENSG00000167815	0.728219	0.0611504	0.243626	0.156699
NDUFA13	50	50	Ellipse	white	8		0	1	0	Node	ENSG00000186010	0.728779	-0.0731977	0.820975	0.0362496
AAMP	50	50	Ellipse	white	8	#3182BD	0	1	0	Node	ENSG00000127837	0.734438	-0.0403849	0.0188827	0.216637
PSMB7	50	50	Ellipse	white	8		0	1	0	Node	ENSG00000136930	0.767225	-0.0434425	0.550403	0.0666827
EIF6	50	50	Ellipse	white	8		0	1	0	Node	ENSG00000242372	0.777139	0.0541493	0.211743	0.182555
PINK1	50	50	Ellipse	white	8	#3182BD	0	1	0	Node	ENSG00000158828	0.815192	-0.0337965	0.0370511	0.23276
IMP4	50	50	Ellipse	white	8		0	1	0	Node	ENSG00000136718	0.843537	0.0239924	0.177651	0.12541
TMEM147	50	50	Ellipse	white	8		0	1	0	Node	ENSG00000105677	0.852153	-0.0323262	0.126701	0.202931
ZNF263	50	50	Ellipse	white	8		0	1	0	Node	ENSG00000006194	0.852365	-0.0212683	0.694231	0.0341683
AP2S1	50	50	Ellipse	white	8		0	1	0	Node	ENSG00000042753	0.890619	-0.0284885	0.187012	0.208574
NAXE	50	50	Ellipse	white	8		0	1	0	Node	ENSG00000163382	0.915891	0.0146597	0.286118	0.113009
RP11-1017G21.5	50	50	Ellipse	white	8		0	1	0	Node	ENSG00000271780	0.92962	-0.0184908	0.468268	0.115448
USP5	50	50	Ellipse	white	8		0	1	0	Node	ENSG00000111667	0.93241	-0.0117218	0.0719257	0.191277
SF3B5	50	50	Ellipse	white	8		0	1	0	Node	ENSG00000169976	0.935377	0.0138917	0.746576	0.0420569
PSMC4	50	50	Ellipse	white	8		0	1	0	Node	ENSG00000013275	0.9878	0.00240227	0.730135	0.0412147
TUFM	50	50	Ellipse	white	8		0	1	0	Node	ENSG00000178952	0.998982	0.00017443	0.598248	0.0548363
NMRAL1	50	50	Ellipse	white	8		0	0	1	Node	ENSG00000153406	0.30647	-0.142792	0.304712	0.108911
HAGH	50	50	Ellipse	white	8		0	0	1	Node	ENSG00000063854	0.331327	-0.135061	0.293785	0.11099
FLAD1	50	50	Ellipse	white	8		0	0	1	Node	ENSG00000160688	0.351795	-0.123954	0.461307	0.0744351
DOLK	50	50	Ellipse	white	8	#3182BD	0	0	1	Node	ENSG00000175283	0.61903	0.0875523	0.0231604	0.309389
ACOT8	50	50	Ellipse	white	8		0	0	1	Node	ENSG00000101473	0.687863	-0.0451446	0.159514	0.120889
SND1	50	50	Ellipse	white	8		0	0	1	Node	ENSG00000197157	0.814993	-0.0260462	0.16035	0.119638
AKR1A1	50	50	Ellipse	white	8		0	0	1	Node	ENSG00000117448	0.885312	-0.0200021	0.204599	0.134423
POLR2C	50	50	Ellipse	white	8		0	0	1	Node	ENSG00000102978	0.941458	0.0096981	0.608576	0.0514564
NDUFB10	50	50	Ellipse	white	8		0	0	0	Node	ENSG00000140990	0.102533	-0.246038	0.285563	0.121638
MYL6B	50	50	Ellipse	white	8	#3182BD	0	0	0	Node	ENSG00000196465	0.159576	-0.216661	0.0376437	0.245181
MRPL2	50	50	Ellipse	white	8	#3182BD	0	0	0	Node	ENSG00000112651	0.240553	0.140731	0.0046528	0.264122
NDUFA3	50	50	Ellipse	white	8		0	0	0	Node	ENSG00000170906	0.286862	-0.176427	0.255528	0.142989
MRPS34	50	50	Ellipse	white	8	#3182BD	0	0	0	Node	ENSG00000074071	0.36403	0.138166	0.0106998	0.301162
APRT	50	50	Ellipse	white	8		0	0	0	Node	ENSG00000198931	0.405958	-0.186355	0.0872346	0.293541
POLR2I	50	50	Ellipse	white	8	#3182BD	0	0	0	Node	ENSG00000105258	0.42733	0.190366	0.0331647	0.393722
THAP3	50	50	Ellipse	white	8		0	0	0	Node	ENSG00000041988	0.66313	0.0696539	0.271379	0.134251
GANAB	50	50	Ellipse	white	8	#3182BD	0	0	0	Node	ENSG00000089597	0.693003	0.0392152	0.0131953	0.19126
ABCF3	50	50	Ellipse	white	8		0	0	0	Node	ENSG00000161204	0.862756	-0.0186972	0.202498	0.105397
TRIR	50	50	Ellipse	white	8		0	0	0	Node	ENSG00000123144	0.904734	-0.0192685	0.0548015	0.238155
TBRG4	50	50	Ellipse	white	8		0	0	0	Node	ENSG00000136270	0.951236	0.00905685	0.0647304	0.210387
NDUFAF8	20	20	Ellipse	white	8		0	0	0	Node	ENSG00000224877	0.0894042	-0.286199	0.946424	-0.00850612
NR1H3	20	20	Ellipse	white	8		0	0	0	Node	ENSG00000025434	0.136753	-0.212261	0.413866	0.0880064
NENF	20	20	Ellipse	white	8		0	0	0	Node	ENSG00000117691	0.138771	-0.221922	0.817742	0.0260556
SMUG1	20	20	Ellipse	white	8		0	0	0	Node	ENSG00000123415	0.208007	-0.159478	0.884799	-0.0138683
SEC61B	20	20	Ellipse	white	8		0	0	0	Node	ENSG00000106803	0.222696	-0.207895	0.319916	0.128455
SURF4	20	20	Ellipse	white	8		0	0	0	Node	ENSG00000148248	0.236395	0.130314	0.316049	0.0838213
NDUFA2	20	20	Ellipse	white	8		0	0	0	Node	ENSG00000131495	0.244337	-0.229389	0.399416	0.125795
CBX8	20	20	Ellipse	white	8		0	0	0	Node	ENSG00000141570	0.278926	-0.22711	0.441238	0.122401
CTSB	20	20	Ellipse	white	8		0	0	0	Node	ENSG00000164733	0.297997	0.147953	0.277621	0.117427
POR	20	20	Ellipse	white	8		0	0	0	Node	ENSG00000127948	0.303877	0.151817	0.0768288	0.200002
COX6B1	20	20	Ellipse	white	8		0	0	0	Node	ENSG00000126267	0.322545	-0.190968	0.772545	0.0422519
CHMP2A	20	20	Ellipse	white	8		0	0	0	Node	ENSG00000130724	0.325355	-0.127616	0.19074	0.129398
C1orf43	20	20	Ellipse	white	8		0	0	0	Node	ENSG00000143612	0.333607	-0.124797	0.445374	0.0748076
MAD2L2	20	20	Ellipse	white	8		0	0	0	Node	ENSG00000116670	0.354778	-0.159513	0.695639	0.0510862
YKT6	20	20	Ellipse	white	8		0	0	0	Node	ENSG00000106636	0.392719	0.0948897	0.276918	0.0919748
CCDC51	20	20	Ellipse	white	8		0	0	0	Node	ENSG00000164051	0.400173	-0.16198	0.795422	0.0378293
SEC13	20	20	Ellipse	white	8		0	0	0	Node	ENSG00000157020	0.409377	0.101501	0.266721	0.104068
VKORC1	20	20	Ellipse	white	8		0	0	0	Node	ENSG00000167397	0.412694	-0.149211	0.442029	0.10667
YIF1A	20	20	Ellipse	white	8		0	0	0	Node	ENSG00000174851	0.498664	0.112333	0.106759	0.205362
UQCR10	20	20	Ellipse	white	8		0	0	0	Node	ENSG00000184076	0.556146	-0.0996212	0.434533	0.100608
PEX16	20	20	Ellipse	white	8		0	0	0	Node	ENSG00000121680	0.557961	-0.0817249	0.114246	0.168536
BOLA1	20	20	Ellipse	white	8		0	0	0	Node	ENSG00000178096	0.578024	-0.105064	0.397424	0.121502
OST4	20	20	Ellipse	white	8		0	0	0	Node	ENSG00000228474	0.582641	0.0904383	0.473857	0.0895763
CUTALP	20	20	Ellipse	white	8		0	0	0	Node	ENSG00000226752	0.585239	0.171073	0.304358	-0.245588
POLR2L	20	20	Ellipse	white	8		0	0	0	Node	ENSG00000177700	0.586496	-0.130544	0.155674	0.260544
NSRP1P1	20	20	Ellipse	white	8		0	0	0	Node	ENSG00000235613	0.593602	0.123244	0.711894	-0.0650207
LIN7B	20	20	Ellipse	white	8		0	0	0	Node	ENSG00000104863	0.594846	-0.103408	0.179785	0.198803
RNF185	20	20	Ellipse	white	8		0	0	0	Node	ENSG00000138942	0.614673	-0.0583594	0.152186	0.127008
SAC3D1	20	20	Ellipse	white	8		0	0	0	Node	ENSG00000168061	0.621096	-0.0929747	0.311786	0.144944
MRPS18A	20	20	Ellipse	white	8		0	0	0	Node	ENSG00000096080	0.645926	-0.0778984	0.338252	0.123566
TRMT112	20	20	Ellipse	white	8		0	0	0	Node	ENSG00000173113	0.654713	0.0847827	0.121654	0.224653
NDUFB7	20	20	Ellipse	white	8		0	0	0	Node	ENSG00000099795	0.656359	-0.0960438	0.327182	0.160957
COX14	20	20	Ellipse	white	8		0	0	0	Node	ENSG00000178449	0.660259	-0.0923161	0.907493	0.0185133
LAMTOR2	20	20	Ellipse	white	8		0	0	0	Node	ENSG00000116586	0.665851	0.0800547	0.115347	0.223706
CYSTM1	20	20	Ellipse	white	8		0	0	0	Node	ENSG00000120306	0.688995	-0.0501013	0.0938741	0.161014
ELP5	20	20	Ellipse	white	8		0	0	0	Node	ENSG00000170291	0.70338	-0.0494475	0.576498	0.055158
SSR2	20	20	Ellipse	white	8		0	0	0	Node	ENSG00000163479	0.720124	-0.0554483	0.138282	0.175597
TSTA3	20	20	Ellipse	white	8		0	0	0	Node	ENSG00000104522	0.734139	-0.06132	0.102863	0.225669
HSD17B14	20	20	Ellipse	white	8		0	0	0	Node	ENSG00000087076	0.805951	0.053653	0.45908	0.123094
NHP2	20	20	Ellipse	white	8		0	0	0	Node	ENSG00000145912	0.816828	-0.0397894	0.159739	0.184474
ZNF511	20	20	Ellipse	white	8		0	0	0	Node	ENSG00000198546	0.825781	0.0386244	0.139449	0.19866
PCGF1	20	20	Ellipse	white	8		0	0	0	Node	ENSG00000115289	0.861282	0.0283619	0.0753996	0.221477
UBXN1	20	20	Ellipse	white	8		0	0	0	Node	ENSG00000162191	0.873482	-0.0246371	0.134012	0.17758
C19orf53	20	20	Ellipse	white	8		0	0	0	Node	ENSG00000104979	0.882472	-0.0234451	0.108367	0.195202
ATG101	20	20	Ellipse	white	8		0	0	0	Node	ENSG00000123395	0.905617	0.0234863	0.60155	0.0785935
C12orf57	20	20	Ellipse	white	8		0	0	0	Node	ENSG00000111678	0.916403	0.0260375	0.180373	0.253955
PHPT1	20	20	Ellipse	white	8		0	0	0	Node	ENSG00000054148	0.946323	-0.0107895	0.346799	0.114875
PARP3	20	20	Ellipse	white	8		0	0	0	Node	ENSG00000041880	0.957251	-0.00651165	0.386159	0.0802362
OXLD1	20	20	Ellipse	white	8		0	0	0	Node	ENSG00000204237	0.959136	-0.00998531	0.0776785	0.263844
PSENEN	20	20	Ellipse	white	8		0	0	0	Node	ENSG00000205155	0.963552	-0.0114073	0.154453	0.272658

## Sheet: Figure 6f
KME	GS	Sex
0.61007	0.690162	Female
0.584623	0.740799	Female
0.872658	0.925526	Female
0.352848	0.188141	Female
0.950039	0.890968	Female
0.692804	0.526198	Female
0.217388	0.387136	Female
0.750192	0.711548	Female
0.700719	0.662594	Female
0.787989	0.648107	Female
0.800576	0.853164	Female
0.642048	0.229244	Female
0.915816	0.901723	Female
0.902823	0.903513	Female
0.499805	0.340913	Female
0.204274	0.520046	Female
0.743693	0.808345	Female
0.605778	0.279007	Female
0.844634	0.914832	Female
0.82796	0.487471	Female
0.935072	0.857457	Female
0.637868	0.572953	Female
0.545996	0.58347	Female
0.88479	0.842339	Female
0.661359	0.653196	Female
0.545129	0.266036	Female
0.547154	0.175163	Female
0.936441	0.863598	Female
0.494383	0.249399	Female
0.903098	0.745958	Female
0.795091	0.811094	Female
0.67431	0.644077	Female
0.910977	0.974618	Female
0.66693	0.489216	Female
0.753949	0.746839	Female
0.865549	0.729625	Female
0.875649	0.778956	Female
0.873636	0.911348	Female
0.582955	0.735662	Female
0.813122	0.58892	Female
0.425385	0.186574	Female
0.360059	0.0496182	Female
0.868287	0.804623	Female
0.611004	0.42769	Female
0.286406	0.326108	Female
0.726513	0.905584	Female
0.775485	0.825789	Female
0.701887	0.657653	Female
0.833845	0.611681	Female
0.557994	0.582345	Female
0.716237	0.603589	Female
0.734288	0.441128	Female
0.381894	0.52816	Female
0.404165	0.383753	Female
0.818952	0.820798	Female
0.910702	0.814889	Female
0.711135	0.644382	Female
0.97539	0.893003	Female
0.889414	0.74272	Female
0.72647	0.7223	Female
0.483684	0.666368	Female
0.793567	0.785777	Female
0.901472	0.648597	Female
0.821064	0.637127	Female
0.765063	0.797184	Female
0.105267	0.272624	Female
0.952244	0.827136	Female
0.971644	0.825342	Female
0.873934	0.709185	Female
0.727973	0.665697	Female
0.910449	0.855686	Female
0.826492	0.593871	Female
0.700572	0.684186	Female
0.370239	0.287703	Female
0.917681	0.820909	Female
0.8858	0.705639	Female
0.890962	0.769	Female
0.71709	0.437827	Female
0.816911	0.549063	Female
0.376538	0.648085	Female
0.82098	0.675071	Female
0.546753	0.438397	Female
0.421733	0.623008	Female
0.937352	0.911664	Female
0.881844	0.786037	Female
0.701682	0.899182	Female
0.3731	0.297825	Female
0.336762	0.168011	Female
0.863816	0.635926	Female
0.870695	0.695582	Female
0.706227	0.695217	Female
0.742679	0.485238	Female
0.48447	0.482372	Female
0.112748	0.164996	Female
0.935277	0.840351	Female
0.620842	0.658337	Female
0.863026	0.791434	Female
0.67348	0.770495	Female
0.796767	0.799639	Female
-0.067606	-0.11696	Female
0.752273	0.707516	Female
0.904905	0.814666	Female
0.728133	0.808273	Female
0.684167	0.517247	Female
0.782704	0.581065	Female
0.727071	0.575768	Female
0.839383	0.965391	Female
0.682984	0.628281	Female
0.859391	0.698042	Female
0.288937	0.334016	Female
0.869282	0.687706	Female
0.555455	0.677003	Female
0.765431	0.529206	Female
0.654306	0.75254	Female
0.437477	0.111733	Female
0.804779	0.58963	Female
0.930384	0.833143	Female
0.876189	0.830747	Female
0.710853	0.823483	Female
0.870529	0.944901	Female
0.92398	0.806557	Female
0.836702	0.572936	Female
0.973484	0.827937	Female
0.775673	0.696337	Female
0.59633	0.400652	Female
0.643928	0.628997	Female
0.945734	0.688384	Female
0.376997	0.0412369	Female
0.724848	0.644591	Female
0.503713	0.41084	Female
0.746363	0.810124	Female
0.822142	0.790147	Female
0.261248	-0.0131943	Female
0.67467	0.764813	Female
0.495708	0.14232	Female
-0.421882	-0.340424	Female
0.753608	0.457975	Female
-0.403488	-0.661252	Female
0.838292	0.766153	Female
0.616094	0.782016	Female
0.79561	0.796222	Female
0.879827	0.875119	Female
0.857781	0.947532	Female
-0.876347	-0.777721	Female
0.918894	-0.252866	Male
0.8508	-0.344779	Male
0.941166	-0.338036	Male
0.480237	-0.406266	Male
0.919981	-0.468702	Male
0.487755	-0.128125	Male
0.636918	-0.356262	Male
0.946131	-0.295988	Male
0.864839	-0.326949	Male
0.9297	-0.491281	Male
0.910711	-0.317335	Male
0.675767	-0.405558	Male
0.805199	-0.037422	Male
0.928666	-0.486655	Male
0.282601	-0.121242	Male
0.505801	-0.190934	Male
0.909459	-0.356026	Male
0.88954	-0.222076	Male
0.942888	-0.272832	Male
0.930048	-0.379342	Male
0.922639	-0.367904	Male
0.804725	-0.671583	Male
0.948633	-0.529008	Male
0.87298	-0.278099	Male
0.70508	-0.312647	Male
0.80111	-0.187424	Male
0.828141	-0.0588272	Male
0.867204	-0.53484	Male
0.830684	-0.391327	Male
0.785128	-0.716245	Male
0.848594	-0.265623	Male
0.595861	-0.393695	Male
0.854805	-0.262114	Male
0.840587	-0.369133	Male
0.915988	-0.510436	Male
0.924786	-0.560868	Male
0.843749	-0.496014	Male
0.936432	-0.377365	Male
0.88022	-0.371282	Male
0.898272	-0.254221	Male
0.543423	-0.409663	Male
0.857106	-0.161577	Male
0.84805	-0.411618	Male
0.861885	-0.335208	Male
0.66569	-0.230364	Male
0.885755	-0.304158	Male
0.841948	-0.351008	Male
0.873413	-0.459268	Male
0.738752	-0.149853	Male
0.376173	-0.138773	Male
0.858904	-0.292367	Male
0.737981	-0.232349	Male
0.685418	-0.121792	Male
0.728704	-0.0710739	Male
0.104859	0.145783	Male
0.942428	-0.460617	Male
0.915877	-0.44096	Male
0.943759	-0.432785	Male
0.919358	-0.391735	Male
0.863862	-0.242999	Male
0.851376	-0.29424	Male
0.92112	-0.464608	Male
0.880217	-0.398846	Male
0.88715	-0.3589	Male
0.851268	-0.213019	Male
0.807663	-0.173524	Male
0.815937	-0.0352205	Male
0.876872	-0.410556	Male
0.850921	-0.388273	Male
0.870993	-0.338037	Male
0.93955	-0.184004	Male
0.845908	-0.139534	Male
0.657282	-0.4883	Male
0.587209	-0.374823	Male
0.932337	-0.165417	Male
0.823529	-0.18974	Male
0.85812	-0.142556	Male
0.803329	-0.037542	Male
0.721349	-0.263309	Male
0.739738	-0.29888	Male
0.832179	-0.10745	Male
0.740202	-0.482107	Male
0.827259	-0.226109	Male
0.869836	-0.398843	Male
0.906146	-0.193847	Male
0.947374	-0.374109	Male
0.841924	-0.466777	Male
0.766861	-0.451872	Male
0.643062	-0.397874	Male
0.837852	-0.559378	Male
0.703007	-0.18835	Male
0.74292	-0.147733	Male
0.852815	-0.246629	Male
0.430304	-0.0407568	Male
0.826313	-0.126216	Male
0.214484	-0.0160623	Male
0.921116	-0.353932	Male
0.929563	-0.458642	Male
0.865691	-0.431801	Male
0.381896	-0.237933	Male
0.859338	-0.538478	Male
0.842259	-0.558231	Male
0.859206	-0.154464	Male
0.783398	-0.370037	Male
0.751206	-0.135372	Male
0.865704	-0.445088	Male
0.930687	-0.100247	Male
0.620348	-0.144876	Male
0.950449	-0.348607	Male
0.733334	-0.543228	Male
0.87017	-0.11138	Male
0.045858	-0.535283	Male
0.922132	-0.332889	Male
0.79	-0.300251	Male
0.847711	-0.0975979	Male
0.908512	-0.311581	Male
0.930634	-0.301969	Male
0.929316	-0.335004	Male
0.936377	-0.285086	Male
0.904648	-0.285589	Male
0.964837	-0.208869	Male
0.824312	-0.176359	Male
0.916046	-0.377297	Male
0.77949	-0.448567	Male
0.782153	-0.0134144	Male
0.924094	-0.577207	Male
0.901137	-0.352297	Male
0.636705	-0.364439	Male
0.8438	-0.307563	Male
0.905683	-0.309085	Male
0.850436	-0.268881	Male
0.847896	-0.366688	Male
0.50266	-0.037399	Male
0.811201	-0.0591947	Male
0.73386	-0.298612	Male
-0.535201	0.214954	Male
0.78435	-0.318343	Male
-0.769617	0.0184894	Male
0.965806	-0.358658	Male
0.919568	-0.331606	Male
0.185076	0.0937258	Male
0.72355	-0.29193	Male
0.931211	-0.388826	Male
-0.518263	0.232308	Male

## Sheet: Figure 6g
gene_id	Female_Pvalue_Insomnia_Hypersomnia	Male_Insomnia_Hypersomnia
ENSG00000105618	0.0210026	0.000561734
ENSG00000101473	0.106833	0.00163986
ENSG00000197157	0.0695658	0.00966312
ENSG00000107223	0.0256678	0.0124823
ENSG00000163159	0.0374667	0.0127691
ENSG00000168701	0.00748887	0.0129935
ENSG00000175283	0.379678	0.0162309
ENSG00000168286	0.0329982	0.0173802
ENSG00000176125	0.0451722	0.0181888
ENSG00000105254	0.00269378	0.0183032
ENSG00000102978	0.0990872	0.0198639
ENSG00000107175	0.0207686	0.0255466
ENSG00000110711	0.0133659	0.030782
ENSG00000063854	0.0590555	0.0326706
ENSG00000141504	0.0420827	0.033906
ENSG00000084623	0.000835064	0.0346028
ENSG00000153406	0.237861	0.0365875
ENSG00000031698	0.00126478	0.0429518
ENSG00000160688	0.436352	0.0439312
ENSG00000129245	0.0120637	0.0450553
ENSG00000126088	0.00745915	0.047181
ENSG00000117448	0.0542066	0.0479167
ENSG00000167515	0.0151082	0.0482605
ENSG00000161204	0.66568	0.0521056
ENSG00000188976	0.0371731	0.0540649
ENSG00000173113	0.104725	0.0561878
ENSG00000126267	0.0610199	0.058787
ENSG00000126432	0.00118651	0.0642004
ENSG00000167815	0.00968528	0.0648769
ENSG00000115677	0.00891421	0.079949
ENSG00000136930	0.00615253	0.0808078
ENSG00000112651	0.630769	0.0815357
ENSG00000025434	0.627849	0.0843466
ENSG00000074071	0.55296	0.0849422
ENSG00000130724	0.0588002	0.0907351
ENSG00000158773	0.000618192	0.0907377
ENSG00000162191	0.0656296	0.0915967
ENSG00000106636	0.0611823	0.0953724
ENSG00000127540	0.0218788	0.0971808
ENSG00000105258	0.517531	0.0975608
ENSG00000277791	0.000103465	0.0999117
ENSG00000136933	0.0324025	0.100438
ENSG00000099795	0.183163	0.1092
ENSG00000111640	0.000625759	0.111212
ENSG00000186010	0.00585414	0.111282
ENSG00000141570	0.452833	0.113837
ENSG00000158864	0.000969548	0.114583
ENSG00000111667	0.0238714	0.117568
ENSG00000170291	0.153847	0.118901
ENSG00000106803	0.181365	0.119875
ENSG00000100804	0.00312299	0.121208
ENSG00000204922	0.0112756	0.122537
ENSG00000198546	0.916112	0.125023
ENSG00000131495	0.0649621	0.131298
ENSG00000242372	0.0160585	0.131577
ENSG00000041988	0.30331	0.134363
ENSG00000090013	0.00836633	0.13464
ENSG00000167468	0.0110505	0.137112
ENSG00000198356	0.0403422	0.139064
ENSG00000117410	0.00610045	0.140617
ENSG00000174917	0.0365154	0.143541
ENSG00000006744	0.0224098	0.148291
ENSG00000138942	0.0503229	0.156918
ENSG00000013275	0.000344885	0.156921
ENSG00000116586	0.25084	0.160639
ENSG00000179091	0.00554247	0.16091
ENSG00000177700	0.142896	0.163736
ENSG00000244038	0.0127705	0.165465
ENSG00000054148	0.0517993	0.171849
ENSG00000228474	0.215092	0.184082
ENSG00000067225	0.0034496	0.185552
ENSG00000104522	0.0564376	0.192493
ENSG00000178449	0.0947141	0.194095
ENSG00000204237	0.272009	0.197882
ENSG00000198931	0.0609086	0.200213
ENSG00000116688	0.000775619	0.205497
ENSG00000178952	0.00528569	0.208944
ENSG00000177963	0.019294	0.211673
ENSG00000148248	0.0590672	0.21387
ENSG00000224877	0.714917	0.214301
ENSG00000042753	0.0315711	0.218549
ENSG00000127948	0.0500074	0.22141
ENSG00000121680	0.0852472	0.224503
ENSG00000271780	0.00200138	0.225228
ENSG00000183207	0.000122472	0.235928
ENSG00000183011	0.00637244	0.236791
ENSG00000103363	0.00437581	0.248979
ENSG00000099341	0.000545741	0.258426
ENSG00000204386	0.00811267	0.265659
ENSG00000105677	0.0079766	0.271718
ENSG00000145912	0.125754	0.276073
ENSG00000106682	8.37e-06	0.278339
ENSG00000111678	0.0952123	0.293593
ENSG00000006194	0.039619	0.296261
ENSG00000164051	0.188478	0.308734
ENSG00000127837	0.0279635	0.316136
ENSG00000168061	0.76443	0.326643
ENSG00000123144	0.234609	0.338457
ENSG00000285813	0.0136114	0.338546
ENSG00000116670	0.391752	0.342717
ENSG00000157020	0.0730843	0.351952
ENSG00000096080	0.467205	0.360835
ENSG00000226752	0.370025	0.376832
ENSG00000134809	0.010081	0.381244
ENSG00000183617	0.00862666	0.390807
ENSG00000158828	0.0120157	0.426508
ENSG00000089597	0.151241	0.433625
ENSG00000143314	0.0336767	0.436558
ENSG00000163382	0.0376095	0.43999
ENSG00000104863	0.488991	0.442282
ENSG00000139579	0.003255	0.450802
ENSG00000184076	0.106846	0.470152
ENSG00000136270	0.477874	0.47743
ENSG00000142507	0.00668582	0.498551
ENSG00000115289	0.899126	0.50871
ENSG00000169976	0.00837667	0.527784
ENSG00000117691	0.0800375	0.540324
ENSG00000163479	0.18548	0.546133
ENSG00000124508	0.00669959	0.551505
ENSG00000174851	0.0699808	0.55401
ENSG00000143575	0.015431	0.560441
ENSG00000140990	0.0917735	0.568866
ENSG00000120306	0.0998995	0.570996
ENSG00000170906	0.100828	0.58056
ENSG00000041880	0.145606	0.60116
ENSG00000166595	0.0045626	0.606636
ENSG00000123395	0.143835	0.619406
ENSG00000087076	0.369292	0.620998
ENSG00000175550	0.04062	0.649863
ENSG00000148334	0.0460275	0.661504
ENSG00000174109	2.45e-05	0.683028
ENSG00000178096	0.774735	0.691007
ENSG00000267532	0.0102391	0.702723
ENSG00000123415	0.30792	0.772476
ENSG00000213619	0.0163595	0.809774
ENSG00000104979	0.652159	0.810935
ENSG00000164733	0.671405	0.868423
ENSG00000143612	0.238542	0.878725
ENSG00000074800	0.000888949	0.87911
ENSG00000205155	0.973125	0.879184
ENSG00000136718	0.00594514	0.886177
ENSG00000235613	0.0524464	0.940113
ENSG00000167397	0.0538692	0.947963
ENSG00000196465	0.285246	0.956533
