# Supplementary material for: Transcriptional dissection of symptomatic profiles across the brain of men and women with depression
Source: Nat Commun. 2023 Oct 26;14:6835. doi: 10.1038/s41467-023-42686-5 (PMC10603117; doi:10.1038/s41467-023-42686-5)
Supplement: Supplementary file 4 — Source Data [file 41467_2023_42686_MOESM4_ESM.zip › Source_Data/Figure1_a.xlsx]

## Sheet: Figure 1.a
	AntIns	OFC	vmPFC	dlPFC	NAC	SUBIC
# DEGs Male_Unique	906	731	1202	551	872	997
# DEGs Female_Unique	1835	1819	943	6931	390	1331
# DEGs in both sex	110	99	127	309	29	55
% DEGs common in Males	0.108268	0.119277	0.0955606	0.359302	0.0321865	0.0522814
% DEGs common in Females	0.0565553	0.0516163	0.118692	0.0426796	0.0692124	0.0396825
