# Supplementary material for: Transcriptional dissection of symptomatic profiles across the brain of men and women with depression
Source: Nat Commun. 2023 Oct 26;14:6835. doi: 10.1038/s41467-023-42686-5 (PMC10603117; doi:10.1038/s41467-023-42686-5)
Supplement: Supplementary file 4 — Source Data [file 41467_2023_42686_MOESM4_ESM.zip › Source_Data/Figure3_a_All_Source_Data_Code.R]

library(xlsx)
library(edgeR)
library(gplots)
#library(dplyr)
rm(list=ls())
ls()
options(stringsAsFactors = FALSE)
dir1="C:/Samaneh/My_Files_Final_9_2_2020/MY FILES/Chen/DATA/New_NoCTRLSuicide/"

dir0="C:/Users/saman/Dropbox/My_Paper_MDD/Files_for_Submit_Manuscript/NatureComm/Editorial Files/"

regionsVec=c("ANTINS","BA11","BA25","BA89","NAC","SUBIC")
Gender = c("Female","Male")

tAll_Genes=read.csv(file=paste0(dir1,"Counttab_Combine_Filtered_NoAnnotated_28043_no124genes_479.csv"));dim(tAll_Genes)
metatab<-as.data.frame(read.csv(file=paste0(dir1,"Metadata_New_NoSuicide_479.csv"),stringsAsFactors=F,check.names=F));dim(metatab)
rownames(tAll_Genes)=tAll_Genes$X;tAll_Genes=tAll_Genes[,-1];dim(tAll_Genes)
ww=which(colnames(tAll_Genes) %in% metatab$sample);length(ww)

mat = match(colnames(tAll_Genes),metatab$sample)
metatab = metatab[mat,]
all(colnames(tAll_Genes)==metatab$sample)


  for(i in 1:2){
    for(j in 1:length(regionsVec)){
      start=1
      for(p in 1:5){
      sexe=Gender[i];region = regionsVec[j];print(paste(sexe,region))
      DEGs = read.csv(paste0(dir1,"DEG/DEG_Results/DEGs_",sexe,"_BatchCorected_",region,".csv"))
      DEGs = DEGs[order(DEGs[,"P.Value"]),]
      DEGs_sel = DEGs[1:200,]
      
      Clinical_Symp=data.frame(read.xlsx(file=paste0(dir1,"Summary_Table_NewCS_Final/Final_New_ClinSymp_Included_Subunit_inf-plus-MEs_",sexe,".xlsx"),sheetName =region));dim(Clinical_Symp)
      rownames(Clinical_Symp)=Clinical_Symp[,1];Clinical_Symp=Clinical_Symp[,-c(1,2)]
      Clinical_Symp_Freq  = Clinical_Symp[,1:5]
      
      countdata=tAll_Genes
      wk1 = which(colnames(countdata) %in% rownames(Clinical_Symp_Freq));length(wk1)
      countdata=countdata[,wk1]
      mat=match(colnames(countdata),rownames(Clinical_Symp_Freq))
      Clinical_Symp_Freq=Clinical_Symp_Freq[mat,]
      all(colnames(countdata)==rownames(Clinical_Symp_Freq))
      
      countdata = countdata[rownames(countdata) %in% DEGs_sel$X,];dim(countdata)
      #Nrow = dim(countdata)[2]
      # NRows = sum(Nrow,NRows)
      Meta_BC =  read.csv(paste0(dir1,"DEG/Batch_Correction_RUV/Metadata_BE_",region,".csv"));dim(Meta_BC)
      coldata = Meta_BC
      
      wk1 = which(coldata$sample %in% colnames(countdata));length(wk1)
      coldata=coldata[wk1,]
      mat=match(colnames(countdata),coldata$sample)
      coldata=coldata[mat,]
      all(colnames(countdata)==coldata$sample)
      countdata <- countdata[rowSums(countdata > 1) >=length(coldata$sample),]
      
      AA = apply(Clinical_Symp_Freq,2, function(x) sort(x))
      
      CS <- data.frame(AA[[p]])
      colnames(CS)=colnames(Clinical_Symp_Freq)[p]
      ww = which(colnames(countdata) %in% rownames(CS))
      countdata = countdata[,ww];dim(countdata)
      mat2=match(rownames(CS),colnames(countdata))
      countdata=countdata[,mat2]
      table(rownames(CS)==colnames(countdata))
      
      mat3=match(colnames(countdata),coldata$sample)
      coldata=coldata[mat3,]
      table(coldata$sample==colnames(countdata))
      
      colnames(countdata)=paste0(colnames(countdata),"_",CS[,1])
      
      y <- DGEList(counts = countdata, samples=coldata)
      y <- calcNormFactors(y)
      z <- cpm(y, normalized.lib.size=TRUE) 
      
      scaledata <- t(scale(t(z))) # Centers and scales data.
      scaledata <- scaledata[complete.cases(scaledata),]
      colnames(scaledata) = c(rep((paste0(substring(names(CS),4),"_Present")),length(CS[CS[,1]==1,])),
                              rep((paste0(substring(names(CS),4),"_Absent")),length(CS[CS[,1]==3,])))
      
      
      if(start==1){
        Output_Reg=scaledata
        start=0
      }else{
        #library(dplyr)
        Output_Reg = cbind.data.frame(Output_Reg,scaledata)
      }
      

#hr <- hclust(as.dist(1-cor(t(scaledata), method="pearson")), method="complete") # Cluster rows by Pearson correlation.
#hc <- hclust(as.dist(1-cor(scaledata, method="spearman")), method="complete") # Clusters columns by Spearman correlation.

#pdf(file = paste0(dir1,"Clinical_Symptoms_Heatmap/GeneExp_New/Test3_200GeneExp_cpm_normalized_scaled_",sexe,"_",region,"_",colnames(Clinical_Symp_Freq)[p],".pdf"), w=6, h=9, onefile = FALSE)

#LFregion.pvals.new= -log10(Adj_Pval)

# colors = c(seq(0,20,length=100),seq(20.1,50,length=100),seq(50.1,200,length=100))

#my_palette <- colorRampPalette(c("#0016DB", "#FFFFFF", "#FFFF00"))(n = 100)

#heatmap.2(z,
        #  Rowv=as.dendrogram(hr),
      #    Colv=FALSE,
       #   dendrogram="row",
       #   col=my_palette,
       #   scale="row",
       #   margins = c(7, 7),
        #  cexCol = 0.7,
       #   labRow = F,
        #  main = "Heatmap.2",
        #  trace = "none")

#dev.off() 


      }
      SexRegion = paste(sexe,region)
      
      write.xlsx(Output_Reg,file=paste0(dir0,"Source_Data/Figure3_a_.xlsx"),sheetName=SexRegion, append=T, row.names = TRUE, col.names = TRUE)
      
      
}
}
