# Supplementary material for: Transcriptional dissection of symptomatic profiles across the brain of men and women with depression
Source: Nat Commun. 2023 Oct 26;14:6835. doi: 10.1038/s41467-023-42686-5 (PMC10603117; doi:10.1038/s41467-023-42686-5)
Supplement: Supplementary file 4 — Source Data [file 41467_2023_42686_MOESM4_ESM.zip › Source_Data/Figure3_Source Data.xlsx]

## Sheet: Figure 3a_Male ANTINS
	Loss_gain_App_Present	Loss_gain_App_Present	Loss_gain_App_Present	Loss_gain_App_Present	Loss_gain_App_Present	Loss_gain_App_Present	Loss_gain_App_Present	Loss_gain_App_Absent	Loss_gain_App_Absent	Loss_gain_App_Absent	Loss_gain_App_Absent	Loss_gain_App_Absent	Loss_gain_App_Absent	Loss_gain_App_Absent	Loss_gain_App_Absent	Loss_gain_App_Absent	Loss_gain_App_Absent	Loss_gain_App_Absent	Sleep_disorder_Present	Sleep_disorder_Present	Sleep_disorder_Present	Sleep_disorder_Present	Sleep_disorder_Present	Sleep_disorder_Absent	Sleep_disorder_Absent	Sleep_disorder_Absent	Sleep_disorder_Absent	Sleep_disorder_Absent	Sleep_disorder_Absent	Sleep_disorder_Absent	Sleep_disorder_Absent	Sleep_disorder_Absent	Sleep_disorder_Absent	Sleep_disorder_Absent	Sleep_disorder_Absent	Sleep_disorder_Absent	Sleep_disorder_Absent	Agitation_Present	Agitation_Present	Agitation_Present	Agitation_Present	Agitation_Present	Agitation_Present	Agitation_Present	Agitation_Present	Agitation_Absent	Agitation_Absent	Agitation_Absent	Agitation_Absent
ENSG00000011295	0.461752	0.161336	-0.846738	0.457082	3.11872	-0.660962	0.00469655	0.0629135	-1.36399	0.469427	0.531542	0.76894	-0.738012	0.20984	-0.614684	-0.397601	-0.445219	-1.17904	0.406053	0.137283	-0.948568	0.220401	-0.606845	-0.0168093	-1.39202	0.363655	0.413456	0.31864	0.684128	0.204429	-0.841466	0.0466161	3.24299	-0.466709	0.0694278	-0.410262	-1.4244	-0.000134986	-1.21599	0.18859	-0.566754	0.0891512	-0.81456	0.131183	3.27802	0.363612	0.370347	0.550797	-0.0440318
ENSG00000019186	0.723597	0.703369	0.0799421	-0.0483116	0.603147	1.48177	-0.574908	-0.92295	-0.580283	-1.32658	-0.447528	2.18717	-1.22469	-1.09372	-0.733654	1.09446	0.637624	-0.558453	1.68658	0.536885	-0.103972	-0.245289	1.32919	-1.01322	-0.691869	0.521706	-1.38765	-0.598611	1.90506	0.0702235	-1.30098	-1.18226	0.504114	0.86697	-0.652379	0.503217	-0.747709	-0.869031	-0.502453	-0.447575	-1.15981	0.804298	0.149458	-0.0582508	0.92154	0.83223	-1.2826	2.2653	-1.0701
ENSG00000035862	-0.995762	-0.410263	-0.726838	0.689624	-1.20345	1.11514	2.0521	-1.66015	-1.08849	-0.301166	0.600303	-0.395698	-0.870565	0.539086	0.121516	1.12344	0.527125	0.88404	-0.0817098	-0.232068	-0.774044	0.464229	1.46511	-1.57395	-0.999975	-0.925864	-0.167561	0.433625	-0.295736	-0.733861	-0.905176	0.437165	-0.827643	1.1617	2.45005	0.8199	0.285812	-1.65273	-0.968246	0.192108	-0.50135	-0.356591	-0.741306	0.288435	-0.506512	-0.939906	-0.220683	-0.471078	0.210313
ENSG00000049323	0.847091	-0.868285	1.31676	0.0575381	-1.34338	0.251679	-0.639913	2.2863	0.380876	0.272508	1.43504	-0.570484	-0.4645	0.116872	-0.294669	-1.09772	-0.234374	-1.45135	1.05341	-0.901516	1.18643	-0.120898	0.31728	2.24801	0.328278	0.788907	0.245534	1.257	-0.626794	-0.191611	-0.579157	-0.0127668	-1.32493	-1.17447	-0.605279	-0.207813	-1.67962	2.305	0.448048	1.18256	-0.31205	-0.852083	1.30116	-0.117367	-1.1254	0.880096	0.30244	-0.601503	-0.0331066
ENSG00000060237	-0.694747	-0.123141	0.290899	-0.538522	-0.0622993	1.40255	0.0494462	-0.795684	-0.832771	-0.408288	-0.513029	-0.535159	0.00823006	-0.66419	-0.0874646	-0.150808	0.252668	3.40231	-0.524079	-0.0264785	0.328616	-0.596591	1.74314	-0.799292	-0.836804	-0.691857	-0.356175	-0.5544	-0.506209	-0.474162	0.0295647	-0.698222	0.126038	-0.10093	0.229398	0.431941	3.2765	-0.813745	-0.827797	-0.626836	0.253745	-0.0377316	0.412225	-0.651965	0.322452	-0.688878	-0.358198	-0.553124	-0.770378
ENSG00000063587	-0.842885	-0.763604	-0.783618	0.100384	-0.26813	0.180987	1.75556	-1.90347	-1.57891	-0.852118	1.22282	0.60363	0.343632	0.0476319	1.47799	0.336451	0.0439865	0.879674	-1.8513	-0.32954	-0.582249	0.0882127	0.712305	-1.48953	-1.18046	-0.518965	-0.456019	1.15013	0.85946	-1.13434	0.450636	0.155071	0.369963	0.566279	2.24293	0.537314	0.4101	-1.7703	-1.3797	0.612704	0.703287	-0.707593	-0.783991	-0.36136	0.513341	-0.759307	-0.767895	0.4152	-0.343065
ENSG00000065534	0.621883	-0.247311	0.344382	-0.330841	-1.70956	0.126441	-0.693246	-0.204942	2.89624	0.508043	0.953589	-0.195653	-0.367974	-0.753554	0.981949	-1.12401	-0.319908	-0.485531	0.399577	-0.0742816	0.362812	-0.401644	0.420866	-0.105153	3.10113	0.739662	0.679987	0.919075	-0.0747633	-1.02528	-0.352497	-0.758434	-1.49382	-1.0577	-0.43785	-0.0816708	-0.760009	-0.196494	2.89631	0.590679	-0.137249	-0.233068	0.295783	-0.573758	-1.31646	0.62177	0.511668	-0.263951	-0.925099
ENSG00000074047	-1.15483	-1.11457	-0.0618697	0.102146	0.215219	-0.257533	2.06952	-1.07707	0.220817	-0.925053	-1.01607	-1.11405	0.500612	0.0531467	0.498798	1.16215	-0.0559064	1.95455	-0.808246	-1.03861	-0.0159103	0.107391	-0.0969547	-1.02085	0.323009	-1.10272	-0.849849	-0.99893	-1.05323	-0.0908227	0.558601	0.09534	0.438054	1.28553	2.39945	0.104403	1.76434	-1.06899	0.227888	-1.09009	0.599242	-1.10423	-0.0987878	-0.0606113	0.443889	-1.13949	-0.915337	-1.12635	-0.0860765
ENSG00000081307	1.00675	0.465596	-0.458557	1.11599	2.17743	-0.827073	-0.642603	0.497273	-1.67425	0.404266	0.706438	0.966495	-0.755389	0.102582	-0.59133	-0.28521	-0.669385	-1.53902	0.61548	0.434424	-0.594971	0.87543	-0.823389	0.409196	-1.7536	0.912157	0.349528	0.507433	0.894795	0.216189	-0.8827	-0.0522827	2.33381	-0.375442	-0.62501	-0.676003	-1.76504	0.410258	-1.61761	0.39044	-0.654572	0.383626	-0.511857	0.76036	2.51302	0.907533	0.336434	0.787534	-0.118406
ENSG00000081913	0.869548	-1.05659	1.3792	0.40932	-2.33487	1.70709	0.645773	-0.999881	-0.790618	0.502863	-0.833028	-0.491163	0.494227	0.166795	-0.0679557	0.384669	0.727476	-0.712858	1.01068	-0.962183	1.14539	0.116769	1.88263	-0.992776	-0.783778	0.788073	0.508769	-0.994045	-0.480139	-0.355259	0.321369	-0.0100047	-2.0654	0.322655	0.854761	0.872614	-1.18014	-0.92328	-0.625806	-1.10798	0.941638	-0.975067	1.41888	0.0849499	-1.79727	0.994876	0.623316	-0.51584	-0.0884807
ENSG00000083750	0.71844	1.38557	-0.231322	0.169016	2.27281	-0.93193	-0.367841	0.613264	0.193139	0.0870423	0.665264	0.442755	-1.15605	0.312066	-1.09217	-0.240423	-0.901773	-1.93785	0.935766	1.32279	-0.417844	-0.0940968	-0.946776	0.481363	0.0714326	0.58016	-0.00487146	0.410675	0.330187	0.000849802	-1.31415	0.102032	2.39832	-0.36867	-0.3593	-0.932479	-2.19539	0.499071	0.161512	0.309297	-1.0199	1.21937	-0.307791	-0.121357	2.59968	0.613279	0.0257565	0.276421	0.0353665
ENSG00000092094	0.578117	-0.0680996	-0.384163	-0.00969736	-1.43611	-1.01577	-1.01597	1.16831	2.87117	-0.280802	-0.116493	0.589744	-0.655902	0.382883	-0.931606	-0.299507	-0.239997	0.863888	0.836454	-0.0899349	-0.516222	-0.178474	-1.06464	1.17002	2.97639	0.542679	-0.334864	-0.267629	0.57456	-0.48636	-0.795213	0.272299	-1.50489	-0.383401	-1.05862	-0.234304	0.542152	1.15579	2.9963	-0.337109	-0.615866	-0.118743	-0.466691	-0.22963	-1.37549	0.560359	-0.330307	0.499436	0.181601
ENSG00000095485	0.898796	-0.0225354	-0.121568	0.847055	-0.981108	-0.839372	-1.58995	0.559953	-0.194285	1.32662	0.831963	1.62465	-0.280528	0.844651	-1.10121	0.605043	-0.679216	-1.72894	1.13897	-0.171346	-0.397775	0.434076	-0.900449	0.325739	-0.391426	0.644708	1.10784	0.452725	1.36948	1.52946	-0.542799	0.502162	-1.00482	0.36229	-1.63586	-0.761282	-2.06171	0.540978	-0.194433	0.521784	-0.143468	-0.0690226	-0.208774	0.5426	-0.731246	0.919729	1.3725	1.56312	0.583836
ENSG00000099139	0.382954	-0.18489	1.29605	0.0508399	-2.01534	-0.938455	0.38632	2.05676	0.794725	0.727219	0.853718	0.200669	-0.390465	0.222528	-1.37195	-0.708112	-1.11231	-0.250256	-0.35584	-0.138452	1.29282	-0.183192	-0.89099	2.28051	0.87762	0.398029	0.854391	0.734783	0.228839	-0.49625	-0.556623	0.0969926	-2.09079	-0.823929	0.662702	-1.12079	-0.769844	2.1611	0.898161	0.469734	-0.203091	-0.24617	1.28966	-0.340204	-1.82384	0.385224	0.757167	0.0614346	-0.114315
ENSG00000109667	-1.19766	-0.917856	1.47701	0.046453	-1.74018	-0.0162377	1.04326	-0.00718489	0.35363	1.57392	-0.806124	-1.22916	-0.789193	0.67578	-0.664441	0.704997	1.25984	0.233158	-0.0865101	-0.759978	1.38549	0.000454662	0.169364	0.064084	0.410584	-1.06418	1.60117	-0.761919	-1.0823	-1.65513	-0.71771	0.632389	-1.49576	0.731844	1.21759	1.39127	0.0192399	-0.0116805	0.382917	-0.921186	-0.632722	-0.877455	1.36966	-0.149654	-1.48983	-1.13759	1.51438	-1.21231	0.449913
ENSG00000111684	0.571355	-0.152454	-0.181313	0.764785	-2.21332	-0.498811	-0.280104	0.29464	-1.26781	-1.34293	-0.10478	1.23398	1.6014	0.487602	0.315924	0.733154	-1.06114	1.09982	1.09465	-0.092309	-0.288351	0.611646	-0.377595	0.312123	-1.36155	0.602699	-1.41397	-0.257887	1.34881	-0.253942	1.60378	0.406167	-2.24885	0.774895	-0.119602	-1.02536	0.684646	0.289162	-1.29409	-0.414188	1.97801	-0.174497	-0.244229	0.452536	-2.04996	0.601434	-1.4108	1.16952	0.223392
ENSG00000112715	-0.637588	-1.49988	-0.280798	-0.332393	-0.678594	-0.140247	1.76575	-0.0297302	-0.395264	-0.735491	-0.64124	0.423374	0.354529	2.81747	-0.0457512	0.868389	-0.163511	-0.649019	-0.828366	-1.41187	-0.264546	-0.359457	0.0228435	0.0343984	-0.327133	-0.575988	-0.650773	-0.642072	0.501419	-0.270578	0.363824	2.7675	-0.50684	0.926635	2.00589	-0.0170802	-0.767802	-0.0433462	-0.366778	-0.777261	0.490469	-1.48585	-0.308983	-0.487815	-0.44996	-0.631075	-0.727597	0.347241	2.48415
ENSG00000112902	0.31551	-0.202045	0.567534	0.534158	-0.0309783	-1.13876	2.7985	0.203658	-1.90916	0.582875	-0.149475	-0.622141	-0.148124	-0.193207	-0.170884	0.365319	0.633796	-1.43658	0.950817	-0.19331	0.404045	0.301281	-1.03875	0.136172	-1.86269	0.237288	0.534339	-0.300276	-0.632694	-0.232332	-0.257949	-0.31236	0.088973	0.283371	2.83593	0.672044	-1.6139	0.104838	-1.83765	-0.433205	-0.0490169	-0.270366	0.413717	0.174042	0.263053	0.225334	0.475726	-0.718122	-0.438514
ENSG00000113319	0.49499	0.610945	-0.521446	0.732965	2.08396	-0.515303	-0.315436	-0.451987	-1.96659	-0.771582	0.074333	0.784596	-0.530614	0.605778	0.219499	1.59674	-0.892343	-1.2385	0.675112	0.603952	-0.625094	0.493202	-0.435067	-0.495682	-1.96147	0.417499	-0.776482	-0.0972054	0.723327	0.480064	-0.629496	0.439812	2.23721	1.48345	-0.223429	-0.830737	-1.47896	-0.456025	-1.80752	-0.195362	-0.370215	0.516181	-0.542845	0.376303	2.41559	0.423277	-0.734912	0.597909	0.301627
ENSG00000115290	0.611905	0.0728073	-0.234433	1.13505	1.55869	-0.898291	-1.02508	0.679374	-1.67865	-0.0747344	0.819618	1.72516	-0.609817	0.951299	-0.510567	-0.375723	-0.880779	-1.26583	0.278889	0.0423271	-0.363815	0.940792	-0.921129	0.615152	-1.78571	0.54223	-0.127792	0.655091	1.70004	0.553939	-0.736924	0.815593	1.71651	-0.463649	-1.04874	-0.914337	-1.49846	0.620084	-1.70765	0.55052	-0.552896	0.0194985	-0.307628	0.851226	1.933	0.566708	-0.118822	1.58647	0.709114
ENSG00000115461	-1.3205	-0.846718	1.01928	-0.50217	-0.530863	0.47654	0.704321	-0.42049	0.00788716	-0.716231	0.188443	-1.17379	-0.323123	-0.126755	-0.810746	2.82597	0.477335	1.07162	0.599759	-0.824572	0.943112	-0.62462	0.616252	-0.434618	0.00489841	-1.34956	-0.708367	0.0778303	-1.18781	-1.13672	-0.390233	-0.206172	-0.403782	2.84661	0.867985	0.594129	0.715873	-0.388656	0.0790874	-0.00318414	-0.140753	-0.803174	0.98812	-0.638347	-0.195378	-1.26021	-0.666773	-1.16464	-0.263424
ENSG00000118503	0.624177	-0.348875	0.257788	2.84119	-1.04031	-1.53142	-0.302593	0.673645	1.02188	-0.22228	-0.264606	0.221556	-1.16717	0.540085	-0.313083	-0.197446	-1.12401	0.331474	-0.532056	-0.319762	0.238416	2.86573	-1.5813	0.739301	1.11846	0.682139	-0.198129	-0.33759	0.267314	0.231994	-1.26156	0.528693	-1.01708	-0.198556	-0.211915	-1.13933	0.125233	0.694382	1.15401	-0.545425	-1.34307	-0.481791	0.191165	2.84397	-1.08966	0.652274	-0.327138	0.119346	0.36475
ENSG00000118515	-0.0456061	0.00711779	0.477594	1.04735	-1.14444	1.3349	-0.0792374	1.81245	-0.523519	1.44826	0.50012	0.105325	-1.35437	-0.0369439	-0.909829	-1.40607	0.176036	-1.40913	0.250372	-0.0153658	0.310003	0.791599	1.47977	1.76618	-0.621473	-0.142988	1.44604	0.283121	0.0362551	0.365295	-1.53127	-0.217891	-1.10702	-1.53622	-0.00398851	0.226248	-1.77868	2.0038	-0.416469	0.313674	-1.19722	0.0929776	0.550776	0.868423	-0.77833	0.0512145	1.642	0.114487	-0.181716
ENSG00000118523	-0.849102	0.0517263	0.576025	-1.20664	-0.373807	1.80004	1.80843	0.0261359	-0.32685	0.843885	-0.0814412	-0.775926	-0.266605	-0.953699	-0.816894	-1.45178	0.423217	1.57328	-0.671485	0.0815466	0.525531	-1.28747	1.97836	0.0172539	-0.340431	-0.879477	0.882747	-0.1589	-0.795562	-0.0231035	-0.318522	-1.01508	-0.29429	-1.49518	2.00025	0.507512	1.28631	0.137723	-0.214958	-0.126257	-0.0680077	0.16809	0.713807	-1.2835	-0.071227	-0.80917	1.043	-0.766347	-1.00931
ENSG00000120129	0.657692	-1.41401	-0.38137	0.968702	-0.691318	0.320773	-0.212323	0.420007	0.866938	0.301672	-0.856412	-0.587187	2.70146	0.806465	-0.01398	-0.852592	-1.10697	-0.927545	0.41159	-1.45832	-0.452931	0.864341	0.442758	0.429614	0.901387	0.673081	0.335961	-0.961346	-0.610392	-0.155814	2.71402	0.756331	-0.621246	-0.90046	-0.123013	-1.10648	-1.13907	0.405535	0.876843	-0.913118	2.80949	-1.32529	-0.368525	0.719596	-0.430283	0.643346	0.305811	-0.581965	0.603054
ENSG00000121101	-1.59168	1.00457	0.574528	-1.50392	-0.153681	0.868162	-1.47668	-0.111847	0.696821	1.09278	0.0392577	-1.13865	1.55525	-1.03822	-0.39114	0.0196928	0.60615	0.948599	0.354653	1.05518	0.485183	-1.65339	0.989241	-0.160315	0.681384	-1.69221	1.12219	-0.0894779	-1.214	0.0879511	1.48773	-1.15841	-0.0697125	-0.0287243	-1.51139	0.688679	0.625438	-0.0721639	0.757032	-0.0921444	1.74274	1.00882	0.566071	-1.49791	0.160726	-1.49493	1.10588	-1.09259	-1.05729
ENSG00000121966	2.0792	-1.12042	-0.0232592	1.00493	-1.14428	-0.394033	-0.22708	-0.0934359	-1.21168	1.51726	1.2202	-0.87771	-0.579239	0.734844	0.920582	-0.629733	-0.437215	-0.738924	1.75396	-1.13247	-0.142902	0.767793	-0.396743	-0.172334	-1.23442	1.88937	1.39099	0.987636	-0.912749	0.684225	-0.660738	0.559891	-1.12187	-0.684657	-0.226763	-0.448924	-0.899291	-0.109141	-1.21423	1.01066	-0.514956	-1.13675	-0.0547283	0.810383	-1.04664	2.08397	1.51895	-0.91757	0.578553
ENSG00000122254	-0.756867	0.159786	-0.668394	-0.857398	-1.28064	1.70916	1.14079	-0.994741	-0.850776	0.139044	0.275946	0.27866	0.0548634	-0.674951	-0.374798	-0.816419	1.86163	1.65511	-1.63656	0.253829	-0.597867	-0.802166	1.80577	-0.867673	-0.730275	-0.647417	0.217326	0.242355	0.335505	0.246664	0.0705373	-0.608186	-1.06807	-0.703542	1.26742	1.92908	1.29328	-0.950256	-0.768912	0.209265	0.304465	0.27439	-0.62112	-0.921784	-1.08691	-0.689845	0.261889	0.344498	-0.720685
ENSG00000124243	0.609504	0.851064	-1.30947	0.13103	2.97996	-0.568025	-0.249527	-0.528264	-0.129306	-1.10677	0.424964	-0.229092	-1.13227	-0.748604	-0.186086	1.11673	0.152219	-0.0780624	-1.1231	0.892301	-1.2295	0.00250356	-0.360163	-0.454503	-0.080722	0.588282	-0.958263	0.295729	-0.16185	0.342507	-1.06492	-0.729172	3.09674	1.05383	-0.0444607	0.300904	-0.366152	-0.501831	-0.10878	0.0632929	-0.871211	0.676563	-1.18739	-0.168748	3.12764	0.48438	-0.982158	-0.308627	-0.849836
ENSG00000131471	-1.87597	-0.369073	0.092291	-0.409617	0.14198	1.8419	-0.127994	-0.368253	1.11666	-1.2297	-0.747407	0.958921	0.558036	-0.812048	0.0860395	-0.494806	-0.363686	2.00272	-1.06539	-0.241494	0.150661	-0.375519	2.08843	-0.26957	1.2251	-1.78272	-1.12412	-0.692785	1.07524	-0.437484	0.613462	-0.744387	0.353362	-0.399115	0.0527622	-0.208992	1.78257	-0.294739	1.43362	-0.822893	0.902269	-0.293683	0.206042	-0.460371	0.554343	-1.99431	-1.26213	1.14434	-0.876329
ENSG00000131969	-0.448803	0.16011	-1.61767	0.210778	0.110388	-0.0651426	0.42408	-1.31045	-0.681134	0.202562	0.398545	1.81193	-0.0396118	0.316127	1.75353	1.33671	-1.22543	-1.33654	1.84267	0.0923036	-1.58696	-0.0626874	-0.0347678	-1.27055	-0.708365	-0.511624	0.105479	0.126523	1.5172	1.56776	-0.208437	0.0875695	0.170888	1.06653	0.425931	-1.11258	-1.50688	-1.25155	-0.609844	0.100824	0.141769	0.137665	-1.56001	-0.0616415	0.513015	-0.425035	0.190907	1.59547	0.0682626
ENSG00000136715	-0.836931	0.0362639	-0.148876	-0.00801528	-0.553485	0.725356	0.980358	-1.26999	-2.10386	-0.913249	-0.199373	0.00517007	0.238004	-0.03463	0.377746	2.12655	-0.105003	1.68396	-0.730521	0.208098	-0.118423	-0.04503	1.02648	-1.20415	-2.06187	-0.761069	-0.806561	-0.20916	0.129744	-0.514137	0.279675	-0.0114128	-0.296476	2.29315	1.31434	0.11764	1.38968	-1.24182	-2.05573	-0.384396	0.489939	0.0819881	-0.137238	-0.197249	-0.158095	-0.791076	-0.868493	-0.0204653	-0.189451
ENSG00000137760	0.72558	0.245823	-0.291181	0.803415	2.71922	-1.16733	-0.627637	0.376707	-1.03171	-0.0333481	0.630539	1.12942	-0.953517	0.289959	-0.523609	-0.553312	-0.337633	-1.40139	0.12593	0.213495	-0.425764	0.552269	-1.13652	0.284028	-1.08616	0.619364	-0.0845444	0.417126	1.03761	0.721301	-1.05763	0.12332	2.85085	-0.627649	-0.583325	-0.318338	-1.62538	0.268476	-1.00593	0.277424	-0.845825	0.150167	-0.374585	0.433666	3.03182	0.608772	-0.0991809	0.895989	0.0121198
ENSG00000140092	-1.09694	-0.213248	0.0999175	0.39169	-0.756545	0.166395	2.57103	-0.709027	-1.38654	-0.514768	0.697661	-0.00831588	-0.861992	-0.703164	0.920318	0.140089	-0.440289	1.70373	0.168582	-0.0573482	0.1457	0.374673	0.421408	-0.627275	-1.32882	-1.03417	-0.395882	0.712839	0.117747	-0.927946	-0.834724	-0.682507	-0.536773	0.250766	3.02697	-0.249929	1.45669	-0.695968	-1.34175	0.464013	-0.713908	-0.196667	0.0867879	0.179039	-0.449193	-1.07383	-0.489007	-0.0542672	-0.833125
ENSG00000140836	-1.18076	0.371806	1.4691	-1.3798	0.467096	0.184652	0.75644	-0.818061	0.324731	-0.872067	-0.859691	-0.999035	0.643579	-0.297013	0.065787	-0.11125	-0.347873	2.58235	-0.830141	0.582601	1.52502	-1.46969	0.491982	-0.747694	0.456124	-1.13199	-0.764747	-0.91365	-0.919101	-0.7204	0.683472	-0.301902	0.86268	-0.015733	1.12868	-0.11158	2.19609	-0.803267	0.389618	-1.08248	0.895636	0.367267	1.39195	-1.55996	1.00038	-1.14323	-0.839663	-1.04638	-0.518318
ENSG00000142173	-1.06454	0.0179514	0.133132	-0.334392	-1.68557	-0.218746	-0.389739	0.721712	2.91988	-0.289881	0.357771	0.728703	-0.462905	-0.35465	0.31625	0.375106	-1.39229	0.622206	0.559467	0.088787	0.131648	-0.368876	-0.117316	0.774082	3.02659	-1.05162	-0.241976	0.33194	0.793384	-0.657756	-0.464578	-0.362045	-1.65918	0.416392	-0.292207	-1.3606	0.453863	0.705684	2.92478	0.209047	-0.373442	0.0188152	0.113601	-0.429156	-1.59739	-1.03823	-0.277113	0.666799	-0.433401
ENSG00000142871	0.178181	-1.23606	-0.544206	-0.0747885	1.26565	0.875205	-0.151704	-0.680299	1.49919	0.347383	-0.888908	-0.351806	2.58654	-0.328573	-0.494057	-0.314273	-1.31171	-0.375755	-0.3213	-1.23422	-0.583559	-0.153821	1.01131	-0.687667	1.53644	0.182966	0.383408	-0.944314	-0.344438	-0.274408	2.55498	-0.37244	1.46403	-0.31824	-0.0616373	-1.29556	-0.541536	-0.597978	1.45554	-0.873075	2.62246	-1.10793	-0.485405	-0.163417	1.52929	0.200901	0.357072	-0.327437	-0.368261
ENSG00000143067	-0.600378	0.418728	-1.76934	-0.38709	2.53661	-0.0970959	0.492583	-0.980731	-0.275358	0.253957	-1.10835	0.39772	-0.611583	-1.15557	0.554818	0.98149	0.432542	0.91705	-0.0643081	0.552957	-1.65812	-0.460324	0.162289	-0.850309	-0.17857	-0.497693	0.361607	-1.08844	0.471412	-0.733182	-0.580422	-1.09898	2.81125	0.988842	0.75371	0.645834	0.462446	-0.843551	-0.199879	-1.16394	-0.340258	0.316314	-1.51763	-0.596645	2.72912	-0.513017	0.194969	0.213596	-1.16648
ENSG00000143867	-0.18857	1.24086	-0.685282	-0.677901	-1.54049	0.630634	1.2485	0.118448	0.583071	0.310522	0.714334	-1.11125	-0.530769	0.977662	-1.75343	-0.307703	-0.75768	1.72904	-0.0280768	1.43655	-0.914177	-0.94611	0.793529	0.0629463	0.608689	-0.297452	0.317706	0.645721	-1.35835	-0.529052	-0.734405	0.976801	-1.79781	-0.436498	1.54974	-0.887289	1.53754	0.18035	0.714236	0.597833	-0.386649	1.35779	-0.675662	-0.775406	-1.42134	-0.130021	0.393859	-1.13413	0.893586
ENSG00000144285	0.866465	0.787686	-1.0392	1.21828	0.803424	-0.557241	-0.941875	-0.548181	-1.40946	0.416849	0.321207	2.13289	-0.868886	0.164475	0.97641	-0.490826	-0.439626	-1.39239	0.0825176	0.79847	-1.09383	1.00691	-0.483932	-0.571541	-1.41264	0.809884	0.407061	0.181046	2.07791	1.44667	-0.926688	0.0582537	0.939912	-0.519415	-0.866044	-0.381079	-1.55348	-0.575476	-1.38875	0.0672	-0.769949	0.73208	-1.07127	0.899321	1.15096	0.821606	0.381084	1.95489	-0.0455375
ENSG00000145428	-0.465383	1.4051	-0.226479	1.05596	1.3384	-0.56811	-1.05529	-0.105107	-0.453086	0.0927119	0.944254	1.93821	-1.04506	0.0922179	-0.475028	0.114853	-0.640985	-1.94718	0.68532	1.34147	-0.4026	0.747616	-0.548521	-0.216535	-0.551699	-0.57326	0.0135778	0.674925	1.80697	0.744142	-1.18612	-0.104889	1.43878	-0.00725339	-1.03182	-0.641417	-2.18868	-0.145615	-0.433711	0.593632	-0.913441	1.32463	-0.29036	0.701423	1.78211	-0.481058	0.0625431	1.74238	-0.149958
ENSG00000145975	-0.237796	1.84985	1.04875	0.406121	-0.119917	1.43085	-2.18439	-0.418299	-0.753787	0.44676	0.0402739	1.01427	0.445831	0.173549	-0.506204	-1.47462	-0.821951	-0.339289	-0.0890503	1.96617	1.00224	0.302997	1.63428	-0.393399	-0.726652	-0.215752	0.511083	-0.0290922	1.06544	-0.774764	0.411216	0.12948	0.0610887	-1.45835	-2.1176	-0.72132	-0.55801	-0.351278	-0.665656	-0.078231	0.758143	2.05024	1.16507	0.291399	0.319075	-0.147004	0.57904	1.08589	0.0901435
ENSG00000146859	0.031906	-0.18193	0.967677	0.68668	-2.22897	0.527495	0.424915	-0.48708	-1.53287	0.0906281	-0.813538	0.273651	-0.0292827	-0.428197	-0.170566	-0.385659	0.872949	2.3822	-0.93326	0.0097766	1.02469	0.656962	0.84357	-0.366754	-1.43154	0.158508	0.264422	-0.801556	0.430687	-1.1522	0.0282882	-0.386775	-2.04275	-0.268936	0.750144	1.17858	2.03814	-0.47342	-1.53974	-1.03765	0.232519	-0.145739	1.02914	0.471376	-2.08288	0.0955152	0.158026	0.253048	-0.612774
ENSG00000146909	-1.19788	1.36597	0.204919	1.07452	1.22947	-1.26472	0.0168084	-0.354057	2.33356	-0.783884	-0.52914	0.665195	-0.849408	-0.690282	-0.416542	-0.910913	-0.318619	0.425	-0.610041	1.47022	0.087009	0.820343	-1.09466	-0.358128	2.3353	-1.20582	-0.738714	-0.688644	0.686956	0.398751	-0.94023	-0.802615	1.55956	-0.921217	0.245309	-0.152317	-0.0910694	-0.427497	2.26131	-0.906909	-0.656189	1.22804	0.0647029	0.553243	1.80108	-1.21727	-0.818859	0.442841	-1.00406
ENSG00000148926	-0.451671	-1.52742	0.142968	1.10458	-1.23435	-0.259536	-0.749422	2.25875	1.31781	-0.509592	-0.159868	0.18551	-0.510088	1.13373	0.836913	0.111118	-1.18102	-0.508409	-0.719007	-1.5055	0.144921	1.05443	-0.136959	2.36824	1.40712	-0.419612	-0.457556	-0.18545	0.249491	0.989159	-0.512118	1.13768	-1.1561	0.157361	-0.651374	-1.12376	-0.640972	2.25256	1.36503	-0.303923	-0.416539	-1.53207	0.117764	0.894609	-1.10126	-0.449002	-0.507137	0.134792	0.95198
ENSG00000151892	-0.118898	-0.950223	-0.0622138	-0.160028	0.736004	-1.26595	0.847509	-0.160923	-2.29597	0.742952	1.5706	-0.32974	0.0619493	-0.8892	1.35616	-0.804423	0.891962	0.830423	-0.653878	-0.784141	0.0334244	-0.137464	-1.06492	0.00367909	-2.26044	0.0433559	1.00854	1.67935	-0.159033	-0.743705	0.168441	-0.837043	1.18898	-0.684605	1.2699	1.2735	0.656071	-0.244573	-2.30487	1.13503	0.165706	-1.01271	-0.17606	-0.458131	1.10013	-0.188194	0.656848	-0.46916	-1.10635
ENSG00000153094	-1.30431	-0.711508	0.20856	-0.221653	-0.750368	0.158372	0.686729	0.592936	-2.15064	0.158637	-0.574969	-1.64266	0.704151	1.02618	0.501771	0.807196	1.29481	1.21676	-0.808971	-0.521507	0.254824	-0.251074	0.470963	0.734268	-2.03676	-1.18916	0.340169	-0.56734	-1.51325	-0.788943	0.754558	1.05512	-0.431485	0.942804	1.04035	1.62411	0.891324	0.558123	-1.99819	-0.779422	0.914152	-0.671148	0.160608	-0.459133	-0.317025	-1.22147	0.166525	-1.60563	0.701615
ENSG00000153266	-0.723625	0.519173	-0.585622	-1.19355	0.58342	1.43195	2.52604	-1.1481	-0.85837	-0.384903	0.352689	-0.292663	0.0342079	-0.92055	-0.130944	-0.410387	-0.265069	1.46631	-1.26823	0.614016	-0.522729	-1.11771	1.57289	-1.01705	-0.739167	-0.616705	-0.271253	0.322122	-0.194815	-0.139994	0.058972	-0.839309	0.778072	-0.320382	2.66137	-0.105566	1.14547	-1.08834	-0.765813	0.241304	0.250658	0.601626	-0.536284	-1.23492	1.01756	-0.649958	-0.305958	-0.266427	-0.956904
ENSG00000153291	0.137864	1.07727	-1.30367	0.284849	1.09341	-0.519145	0.544332	0.431503	-1.35448	0.587747	0.438559	0.659875	-1.61742	-0.447645	-0.346811	1.24237	1.02749	-1.93609	1.44139	0.907946	-1.35168	-0.054409	-0.43849	0.249775	-1.3251	-0.0159144	0.435626	0.112216	0.474367	0.340838	-1.62028	-0.616666	1.10136	0.958798	0.550177	0.943561	-2.09351	0.325389	-1.19018	0.0350814	-1.307	0.897035	-1.223	-0.0868631	1.48238	0.0874196	0.48352	0.438131	-0.658512
ENSG00000153495	0.546503	0.992643	0.0876041	2.0272	-0.543973	-0.310115	-1.23443	-1.12814	0.229559	0.962623	0.234339	1.11052	-0.19646	1.10775	-0.587496	-1.59239	-1.37313	-0.332605	-1.02125	1.11093	0.0929885	1.98266	-0.210136	-1.11607	0.282645	0.601549	1.06032	0.217323	1.19803	-0.114901	-0.191478	1.11642	-0.439785	-1.59401	-1.18868	-1.34361	-0.442943	-1.15683	0.267378	0.100556	-0.107282	1.01845	0.0722948	1.84036	-0.392752	0.569383	0.997257	1.0828	0.976138
ENSG00000154734	-0.733887	-0.93998	0.349241	0.137698	2.78265	1.19971	-0.516629	-0.0110917	0.14883	0.437381	-0.88	-1.08899	1.01549	-0.95894	-0.436295	-1.08399	-0.11682	0.695632	0.76654	-0.954378	0.230179	-0.0181037	1.242	-0.0710472	0.0894063	-0.780398	0.394272	-0.9692	-1.11913	-0.212316	0.875278	-1.03147	2.90103	-1.12292	-0.486796	-0.102831	0.369897	0.0315389	0.213408	-0.858358	1.13047	-0.818198	0.342316	0.0255638	3.08097	-0.623779	0.453621	-0.979887	-0.912261
ENSG00000159388	0.0751727	-2.07427	-0.612028	0.998797	0.652952	-0.240778	0.171007	0.472844	-0.699971	-0.0417792	-0.703667	-0.902383	2.56129	-0.378048	0.417234	0.295036	-0.948856	0.957444	-0.757229	-2.0707	-0.602665	0.985611	-0.0632598	0.580206	-0.644648	0.159705	0.0695876	-0.722024	-0.850714	-0.0372909	2.67228	-0.367853	0.948329	0.388864	0.392946	-0.842619	0.761473	0.418136	-0.647545	-0.812083	2.62076	-1.96374	-0.613505	0.696916	0.937112	0.0579019	-0.051925	-0.902408	-0.500668
ENSG00000162772	0.125969	-1.16212	1.00726	2.86749	-0.61397	0.920017	-0.826566	-0.517532	0.14666	-0.269716	-1.07148	-0.688985	0.0127639	-0.183238	-1.06471	1.00743	0.525885	-0.215162	0.48663	-1.28949	0.968771	2.85142	1.06081	-0.613925	0.107338	0.0777948	-0.325933	-1.25225	-0.791356	-0.545522	-0.0837219	-0.300082	-0.629154	1.02767	-0.883017	0.603474	-0.469454	-0.479164	0.246647	-1.13441	0.190147	-1.14705	1.07878	2.7348	-0.392349	0.199131	-0.213169	-0.686242	-0.242087
ENSG00000163820	-0.438937	0.284427	1.20252	-0.35097	-1.3158	-0.330313	-0.463454	-0.368409	2.33931	-0.530614	-0.0744377	-0.548036	0.42892	-0.575426	-0.671382	-0.917571	0.0733428	2.25682	-0.523833	0.391729	1.26639	-0.461994	-0.236132	-0.380632	2.60622	-0.461564	-0.534623	-0.146157	-0.566864	-0.292753	0.434595	-0.661786	-1.33465	-0.988029	-0.378858	0.203667	2.06527	-0.389744	2.46171	-0.260643	0.595615	0.282773	1.19065	-0.52563	-1.18167	-0.451528	-0.545895	-0.615437	-0.722859
ENSG00000166199	2.30816	0.584914	-0.279406	0.397993	-1.43373	0.976525	-0.469562	1.03518	-1.12995	0.515423	0.515285	0.13143	-1.25093	0.611983	-0.868798	-0.458219	0.231333	-1.41762	0.0494404	0.605424	-0.438217	0.164448	1.12354	0.991048	-1.23226	2.29313	0.501496	0.315477	0.0805293	0.345257	-1.417	0.452506	-1.40411	-0.551945	-0.401883	0.303874	-1.78076	1.12215	-1.05572	0.295723	-1.06801	0.663948	-0.260215	0.187148	-1.09743	2.45829	0.608034	0.115956	0.437575
ENSG00000166482	-0.611532	-1.12894	0.898962	-0.673773	-1.48283	0.48686	0.361621	0.255242	2.93458	-0.360751	0.487544	-0.567031	-1.14297	-0.194253	0.266194	0.0814731	-0.379243	0.768851	0.857943	-1.13364	0.85613	-0.734059	0.577509	0.255254	2.97847	-0.625088	-0.354088	0.421298	-0.572053	-0.383684	-1.1774	-0.237179	-1.47897	0.0760584	0.453654	-0.339165	0.559008	0.285878	2.9832	0.374088	-1.04405	-1.07262	0.897827	-0.702102	-1.36248	-0.559754	-0.312532	-0.545259	-0.241985
ENSG00000167419	-0.843759	-0.349655	-1.2442	-0.42298	2.53485	-0.401982	-0.202912	-0.686224	0.751597	-1.41077	-0.131266	-0.661617	-0.124214	-0.142434	0.285874	0.156401	1.41412	1.47917	-0.71332	-0.283211	-1.22821	-0.476537	-0.286952	-0.651244	0.764884	-0.808241	-1.3488	-0.181464	-0.617878	0.625967	-0.144497	-0.17124	2.75024	0.171318	-0.0769928	1.53116	1.145	-0.652596	0.671272	-0.299916	-0.0344746	-0.351081	-1.15978	-0.542752	2.69035	-0.785378	-1.29175	-0.663496	-0.28667
ENSG00000168032	0.471046	0.421343	-1.01571	0.366352	0.577858	-0.166223	0.238744	0.692717	-1.60679	-0.374839	0.0165382	1.03273	-1.08101	-0.0150969	1.99831	1.23482	-1.10715	-1.68362	-0.082349	0.626015	-1.11334	0.313523	0.0516376	0.850542	-1.70279	0.597853	-0.298737	-0.0311244	1.25283	0.867674	-1.18037	-0.0293024	0.966884	1.44489	0.53222	-1.04956	-2.01651	0.616664	-1.47996	-0.234505	-0.886289	0.369103	-0.987984	0.0763794	0.955016	0.428442	-0.358453	0.852961	-0.226291
ENSG00000168209	-0.833333	-0.945615	-0.624824	-0.477301	-1.35018	-0.161957	0.798791	1.13873	3.08233	-0.514171	-0.349783	-0.672837	-0.191501	-0.236921	0.638517	0.291803	0.204011	0.204246	-0.481555	-0.872447	-0.584522	-0.461483	-0.0189323	1.25215	3.25622	-0.775095	-0.432216	-0.323452	-0.603093	-0.205933	-0.144667	-0.196676	-1.27236	0.378808	1.00958	0.35699	0.118686	1.06563	2.97491	-0.436037	-0.114904	-0.911059	-0.616974	-0.548802	-1.23071	-0.801008	-0.497029	-0.673841	-0.319505
ENSG00000168243	0.041227	1.9379	0.68458	-1.14053	-1.12872	0.377657	1.38028	-1.19668	0.395239	-1.32251	-0.054281	-1.59908	0.484895	-0.380874	-0.0496202	-0.047182	1.33846	0.279239	-0.286094	1.87694	0.614083	-0.973824	0.645716	-0.876007	0.478634	0.164954	-0.946015	-0.0508339	-1.20028	-2.03149	0.454942	-0.282237	-0.622922	0.0889531	1.54134	1.45038	-0.0462407	-1.0611	0.427815	-0.357138	0.705986	1.7199	0.561281	-1.26085	-0.553301	0.0562757	-1.15544	-1.48337	-0.583361
ENSG00000169604	0.0716138	-1.25126	1.78125	1.39418	0.853391	-1.86275	-0.552862	-0.520593	-1.78589	-0.00823506	-0.550511	-0.182497	1.09054	0.31002	0.774981	0.31117	0.166424	-0.0389812	1.11086	-1.17616	1.74707	1.24986	-1.74628	-0.487027	-1.77696	0.1129	0.0828779	-0.643931	-0.120426	-0.852122	1.0599	0.255371	1.19367	0.356402	-0.346989	0.369943	-0.388963	-0.665444	-1.91923	-0.960084	1.28908	-1.41304	1.65167	0.936109	1.35037	-0.035836	-0.118241	-0.399014	-0.0737654
ENSG00000170345	-0.241287	-1.22806	0.612445	3.14315	-0.883672	0.622803	-0.251876	0.288	0.299066	-0.174531	-0.751107	-0.36859	0.937408	0.502648	-0.61763	-0.492463	-0.302001	-1.09431	-0.242068	-1.30461	0.614962	3.1934	0.750654	0.309843	0.3247	-0.258074	-0.171	-0.828337	-0.386808	-0.317644	0.960005	0.494675	-0.905114	-0.526754	-0.211642	-0.279627	-1.21656	0.338508	0.377298	-0.784154	1.13137	-1.2211	0.656066	3.00744	-0.78651	-0.200413	-0.131459	-0.358533	0.454942
ENSG00000170946	1.24209	0.618232	-0.123106	0.129596	1.46381	-0.975205	-1.09841	0.97498	-1.42821	0.545287	0.87701	1.04156	-0.65409	0.855124	-0.452144	-0.451389	-0.672698	-1.89243	1.58481	0.503292	-0.323213	-0.163216	-0.9292	0.763488	-1.45635	1.00454	0.406622	0.538468	0.846022	0.342258	-0.801896	0.556281	1.46437	-0.561831	-1.03749	-0.659572	-2.07738	0.873187	-1.41059	0.486272	-0.526866	0.532527	-0.218875	-0.192186	1.91421	1.15322	0.476562	0.851828	0.513144
ENSG00000171310	-0.182309	-1.08538	0.181079	-0.717144	0.893435	-1.06604	0.898965	0.358278	-1.97575	-0.563532	0.434177	-0.288439	-0.477227	0.604055	1.79515	1.59424	0.646567	-1.05012	0.282109	-0.984711	0.248878	-0.770327	-0.894964	0.52516	-1.99651	-0.0649547	-0.436556	0.468276	-0.156708	-0.711812	-0.446221	0.687566	1.35843	1.85349	1.31904	0.990304	-1.27048	0.245537	-1.85772	0.0706794	-0.352317	-1.07113	0.0547379	-0.92003	1.20425	-0.2337	-0.583432	-0.404739	0.2581
ENSG00000173402	-0.696947	-1.01728	-0.512543	-0.332932	-1.10528	0.515248	1.5838	-0.891107	-1.19618	-0.500785	-0.15296	-0.506063	0.216192	-0.0854159	2.18423	1.55501	-0.106217	1.04924	-0.488758	-0.926258	-0.461951	-0.329737	1.05527	-0.835264	-1.19612	-0.607215	-0.32525	-0.086899	-0.353509	-0.718886	0.405332	0.0314961	-0.912023	2.09315	2.40323	0.25527	0.998114	-0.827915	-1.07623	-0.353385	0.432637	-0.945073	-0.49369	-0.511119	-0.718949	-0.629271	-0.441859	-0.521161	-0.255338
ENSG00000174448	1.46102	-0.216014	-0.587097	0.108124	2.524	-0.494698	-1.18477	-0.43535	-1.37233	-0.227344	-1.01725	-0.00638241	0.365055	0.618571	0.312923	1.16599	0.123715	-1.13815	0.664092	-0.285639	-0.674125	-0.0676645	-0.52428	-0.512308	-1.38375	1.24924	-0.305476	-1.07538	-0.106028	1.34362	0.199547	0.424197	2.42389	0.974249	-1.18609	0.0604134	-1.2185	-0.445814	-1.29109	-1.01822	0.375831	-0.245142	-0.591839	-0.0499446	2.63167	1.28924	-0.251006	-0.0828166	0.406724
ENSG00000178764	-0.965364	-0.739246	0.670497	0.0593234	-1.37971	0.622216	0.489862	-0.830715	0.0398754	-0.737292	-0.849968	-0.462266	0.789125	-0.586564	-0.1804	0.249494	0.895004	2.91612	0.155879	-0.687538	0.701766	-0.00403635	0.877301	-0.829478	0.108825	-0.976922	-0.703379	-0.927363	-0.421354	-1.06914	0.832282	-0.628843	-1.31375	0.322292	0.743553	1.15347	2.66644	-0.826398	0.133734	-1.00323	1.07596	-0.72821	0.71178	-0.10151	-1.17832	-0.956672	-0.717447	-0.492434	-0.715468
ENSG00000179673	-1.26143	-0.193667	-0.481695	1.16288	1.41712	-0.723809	-0.339965	-0.912757	1.63155	-0.975835	0.192612	1.50384	-0.825794	0.0878458	1.20851	-0.215137	0.195006	-1.46929	0.129908	-0.0714063	-0.442789	1.197	-0.603215	-0.861413	1.81998	-1.22943	-0.914744	0.228131	1.69617	-0.607583	-0.796463	0.140474	1.76701	-0.131061	-0.179698	0.380307	-1.52118	-0.926405	1.54924	-0.0104064	-0.773645	-0.239432	-0.5284	0.866616	1.64715	-1.25437	-0.981239	1.31727	-0.0835157
ENSG00000181104	0.466505	-1.19075	0.881325	-0.485645	1.83227	-0.248704	0.693518	0.674481	-1.90683	-0.233866	1.41342	-0.279246	-1.51237	0.803623	0.493184	-0.264746	-0.156554	-0.979604	0.646829	-1.1359	0.812808	-0.565882	-0.128778	0.680635	-1.87585	0.470087	-0.19251	1.28559	-0.252163	-0.416286	-1.51725	0.728427	2.05963	-0.254689	0.848396	-0.051997	-1.14109	0.596191	-1.77141	1.03202	-1.34353	-1.12649	0.759971	-0.624201	2.13864	0.417733	-0.23228	-0.331519	0.53414
ENSG00000182492	-0.959439	-0.642897	0.723245	0.101571	-1.7041	-0.142032	0.0690004	-1.09594	1.76125	-0.526482	-0.172569	0.209788	-0.157318	-0.610301	0.661263	0.216384	-0.296667	2.56524	0.315225	-0.577417	0.821345	0.11599	0.019036	-1.09567	2.0104	-0.949289	-0.460969	-0.156376	0.332008	-0.829982	-0.114904	-0.6047	-1.72463	0.324226	0.263332	-0.166346	2.47873	-1.12215	1.87737	-0.294419	-0.0515529	-0.653958	0.729936	-0.0249885	-1.68454	-0.976086	-0.528424	0.181431	-0.70458
ENSG00000183486	-0.115423	-1.04442	0.345015	-0.299475	-1.60427	1.15621	0.548653	0.686125	-1.3502	-0.143454	0.538648	-0.273783	-0.350965	0.155873	2.59766	-1.26337	-0.12131	0.538491	0.36749	-1.17376	0.591347	-0.322082	1.94863	1.12807	-1.62126	0.0403177	0.0392272	0.8039	-0.154909	-0.0861066	-0.329195	0.331397	-1.88733	-1.51009	1.11391	0.143583	0.576864	0.762456	-1.26732	0.42037	-0.161813	-0.979117	0.396052	-0.374627	-1.41374	-0.034065	-0.0624096	-0.246817	0.0837815
ENSG00000183508	-1.11628	-0.0203063	0.431589	0.175461	-1.25753	-0.584452	-0.799795	0.556644	0.565327	-0.529504	0.411294	-0.809556	-0.0817511	0.204318	-0.39359	-0.0357835	-0.0377381	3.32166	0.548184	-0.0100973	0.41973	0.100048	-0.622296	0.604864	0.61856	-1.26944	-0.597856	0.372428	-0.919887	-0.204356	-0.142838	0.164625	-1.39285	-0.0614488	-0.867727	-0.00118066	3.26154	0.596721	0.642753	0.296576	-0.00724545	-0.0316213	0.442349	0.055569	-1.31292	-1.22714	-0.583769	-0.914909	0.103727
ENSG00000184678	-0.429178	-0.920979	0.345174	-0.476759	-1.94489	1.13248	1.107	0.740007	-2.51205	0.0310755	0.266054	-0.122889	0.0111511	0.248192	0.813657	1.2458	0.258697	0.207453	0.273287	-0.827064	0.362076	-0.51445	1.39444	0.833508	-2.49206	-0.366251	0.139461	0.245598	-0.0353112	-0.637273	0.030482	0.256567	-1.84128	1.34422	1.38147	0.44968	0.00291159	0.806988	-2.43373	0.123067	0.241006	-0.852898	0.385191	-0.576153	-1.72577	-0.351152	0.111198	-0.110175	0.139791
ENSG00000185053	0.707733	2.38686	0.409728	0.440268	1.68007	-0.412584	-0.65977	0.0830647	-1.2702	0.576494	0.0373688	-0.436828	-1.22019	0.606366	-0.687638	-0.0870486	-0.751955	-1.40173	1.3313	2.19504	0.1556	0.0937852	-0.352012	-0.052775	-1.30426	0.520883	0.454839	-0.23425	-0.516515	0.2024	-1.32801	0.323272	1.73066	-0.217896	-0.575784	-0.702224	-1.72405	0.0365945	-1.1448	-0.289	-0.967701	2.14435	0.29682	0.0639726	2.137	0.628416	0.508254	-0.511741	0.251742
ENSG00000185860	0.690719	-0.889665	-0.409176	-0.0493897	1.96941	-1.49694	-0.556987	-0.513683	-1.42085	2.06289	-0.167502	-0.108182	1.05779	-0.387375	0.7143	-0.611052	0.502071	-0.386378	-0.795438	-0.753731	-0.325627	-0.00853923	-1.35211	-0.399287	-1.2985	0.79275	2.19391	-0.108913	0.0114186	-0.400422	1.10932	-0.308047	2.24771	-0.498082	-0.383375	0.683528	-0.40657	-0.603137	-1.46586	-0.377368	1.05235	-0.963699	-0.51438	-0.267875	2.17273	0.566013	1.89099	-0.244537	-0.561819
ENSG00000185896	-0.86223	-0.349778	-0.718861	0.669218	0.162648	1.75519	1.48416	-0.0425274	-1.70665	0.431724	1.0832	-0.288494	-1.18882	-0.466817	1.28262	0.456578	-0.31646	-1.3847	1.13552	-0.216846	-0.784968	0.344175	1.93476	-0.0396056	-1.57012	-0.805629	0.468477	0.770795	-0.237303	0.0109518	-1.20438	-0.570807	0.498125	0.410808	1.70243	-0.0854431	-1.76094	0.0340544	-1.48358	0.618417	-0.753109	-0.255126	-0.667859	0.250617	1.02425	-0.727997	0.523214	-0.32466	-0.725116
ENSG00000186352	-1.22388	-2.17035	-0.184321	0.011293	-1.39075	0.890111	1.88536	0.520594	-0.860935	0.689918	-1.07102	0.185692	0.0876338	0.45672	0.533386	0.644265	0.0539477	0.94233	-1.00357	-1.96273	-0.109617	0.015133	1.16811	0.644838	-0.703157	-1.06603	0.850344	-0.990589	0.333606	-0.665337	0.156914	0.498156	-1.11087	0.759558	2.19201	0.300499	0.692741	0.563591	-0.763432	-1.17685	0.323424	-2.10193	-0.161439	-0.159022	-1.07539	-1.15474	0.749409	0.165656	0.293648
ENSG00000188783	-0.150132	-0.529687	-0.632035	-0.617814	-0.742603	0.194386	1.53944	-0.547581	0.669308	-0.956269	-0.278757	-0.791538	-0.347137	-0.405459	0.365149	0.74133	-0.561363	3.05077	-0.845204	-0.442994	-0.591669	-0.596489	0.377223	-0.481215	0.815631	-0.0608203	-0.908042	-0.237751	-0.736265	-0.251911	-0.292248	-0.357991	-0.639755	0.884786	1.86465	-0.45969	2.95975	-0.544585	0.747786	-0.352007	-0.269143	-0.524939	-0.640072	-0.682103	-0.64261	-0.127091	-0.964007	-0.812919	-0.463224
ENSG00000196338	-1.0068	-0.48675	-0.461408	-0.348413	-0.248592	0.519619	1.50916	-1.36464	-0.623674	-1.02689	-0.780897	-0.487664	0.166514	-0.171798	0.731485	1.95046	0.0684484	2.06183	-0.624685	-0.340012	-0.44135	-0.391454	0.830842	-1.32239	-0.537204	-0.949846	-0.937187	-0.807323	-0.383413	-0.378478	0.213771	-0.150832	0.0423549	2.15665	1.92489	0.315208	1.78046	-1.3171	-0.541646	-0.936796	0.388087	-0.452715	-0.457311	-0.531916	0.165779	-0.953615	-0.973401	-0.516259	-0.33602
ENSG00000196456	-0.744012	-0.425565	-0.372304	-0.212715	-1.25879	-0.564661	0.565584	-0.610252	3.26293	-0.897429	0.753778	-0.0079382	-0.390399	0.0702801	0.506819	-0.232784	0.927454	-0.369994	0.369046	-0.383614	-0.362695	-0.222398	-0.510906	-0.587283	3.37664	-0.724747	-0.875951	0.74698	0.0339342	-0.42942	-0.379592	0.0786183	-1.24175	-0.203335	0.688394	1.05136	-0.423275	-0.620214	3.15181	0.571233	-0.363282	-0.442365	-0.399198	-0.302742	-1.22506	-0.745854	-0.893441	-0.0645252	-0.0348646
ENSG00000196562	-0.774067	2.34227	0.246148	-0.581063	-1.15283	-1.45125	-0.0722293	-0.69301	2.23374	-0.386869	0.423834	0.85098	-0.0361151	-0.477235	-0.547726	-0.00509373	-0.0605649	0.141082	-1.13496	2.49405	0.195984	-0.69233	-1.25791	-0.640173	2.28312	-0.726247	-0.291408	0.313202	0.92176	-0.08742	-0.0735491	-0.522027	-0.903259	0.036704	0.17618	0.142458	-0.234168	-0.816079	2.32932	0.000264363	0.129909	2.34095	0.117061	-0.979718	-0.849704	-0.881157	-0.477813	0.681533	-0.83638
ENSG00000196814	-0.68212	0.641785	1.25642	-0.35407	-2.54664	2.10261	0.115812	0.0238116	-0.136655	-0.690034	-0.250226	-0.857008	0.347295	-0.266767	-0.467136	-0.0941563	0.750456	1.10662	-0.0790764	0.748126	1.18465	-0.529554	2.42035	0.0234067	-0.135059	-0.711098	-0.674797	-0.393221	-0.868884	-0.181397	0.268153	-0.372535	-2.51399	-0.105643	0.315258	0.944006	0.661301	0.173085	0.0638588	-0.45956	0.843879	0.899171	1.55839	-0.568131	-2.53103	-0.629741	-0.638997	-0.931575	-0.427472
ENSG00000197728	0.876952	1.65086	0.148701	1.16049	-1.1773	-1.1353	-1.12263	0.358766	0.248287	0.477455	0.826099	0.766669	0.16734	1.22024	-1.1624	-1.04992	-1.09962	-1.15469	1.15487	1.61217	-0.0202144	0.968418	-1.31361	0.225624	0.11351	0.760372	0.365725	0.648182	0.657858	0.293781	0.000772639	1.06663	-1.35571	-1.23605	-1.29908	-1.27726	-1.366	0.32017	0.228721	0.676434	0.19792	1.66641	0.0904395	1.00775	-1.25079	0.868138	0.451187	0.708292	1.08817
ENSG00000198342	1.32745	-0.323926	0.394537	-0.252598	0.244733	-1.38785	-0.300929	1.29372	-1.70119	-0.604935	-0.0600974	2.58962	-0.774948	-0.0454001	-0.097489	-0.628992	0.420918	-0.0926232	0.179627	-0.323359	0.305856	-0.387327	-1.38796	1.28076	-1.76286	1.30994	-0.628301	-0.178001	2.6218	0.385363	-0.860402	-0.140339	0.364737	-0.677998	-0.237354	0.493455	-0.357628	1.24368	-1.82494	-0.325155	-0.77868	-0.421696	0.291781	-0.509648	0.496349	1.29594	-0.704104	2.48764	-0.282837
ENSG00000198829	-0.463635	-0.279814	0.360808	-0.269383	0.621836	-0.195011	-0.0136768	2.12066	-0.984468	1.37535	-0.54711	-0.279438	-0.86493	-0.662085	2.25505	-0.725866	-0.225989	-1.2223	0.895324	-0.236285	0.480444	-0.282119	-0.108106	2.62468	-1.09845	-0.475539	1.75835	-0.598369	-0.248622	0.263409	-0.96385	-0.726925	0.929193	-0.789816	0.121137	-0.153448	-1.39101	1.9821	-0.956689	-0.585407	-0.828467	-0.292007	0.303464	-0.335691	0.737773	-0.464041	1.28545	-0.307668	-0.683012
ENSG00000200354	0.868543	0.398906	0.572835	-0.383857	0.519494	-0.864808	-1.03712	-0.598514	3.23678	-0.655856	-0.117164	-0.437093	0.641045	-0.381972	0.129596	-1.03678	-0.558383	-0.295664	-0.0818259	0.467139	0.591746	-0.382709	-0.838191	-0.576006	3.35264	0.921963	-0.630218	-0.112046	-0.407957	-0.34635	0.662515	-0.36976	0.64346	-1.02438	-1.01991	-0.517697	-0.332407	-0.640101	3.14035	-0.228691	0.643869	0.329548	0.485496	-0.472552	0.603284	0.791686	-0.69389	-0.494446	-0.464884
ENSG00000200593	-0.433776	-0.339908	-0.488184	-0.00617121	3.83814	-0.497993	-0.126515	-0.527519	-0.183767	-0.33944	-0.345867	-0.234375	-0.299644	-0.193749	0.730322	0.072329	-0.300355	-0.323528	-0.228403	-0.267752	-0.42203	0.039088	-0.424581	-0.458602	-0.116147	-0.365619	-0.269038	-0.285682	-0.165503	-0.335762	-0.237338	-0.135142	4.07944	0.136889	-0.0413704	-0.223314	-0.27913	-0.517485	-0.20685	-0.370501	-0.30129	-0.35066	-0.483474	-0.0849	3.74378	-0.43355	-0.349462	-0.262821	-0.239363
ENSG00000200726	-0.486017	-0.526954	-0.750364	-0.688287	2.58614	5.47581e-05	0.0784705	-0.443276	0.239074	-0.717357	-0.435498	-1.10183	0.506051	0.191045	0.889153	-0.401983	-1.01434	2.07592	-1.00891	-0.389949	-0.646778	-0.598188	0.186112	-0.31931	0.38067	-0.36421	-0.592303	-0.34108	-0.990641	-0.279339	0.618026	0.295425	2.9633	-0.278701	0.273779	-0.888142	1.98024	-0.424697	0.235668	-0.473992	0.551021	-0.502132	-0.716949	-0.696581	2.78165	-0.460925	-0.678128	-1.04699	0.0940485
ENSG00000200959	1.3159	0.0968112	0.661636	0.699377	-1.40438	-0.801646	-0.847221	-0.545867	2.20114	0.16283	0.334512	1.60238	-0.762339	-0.0920931	0.0747385	-0.632779	-0.915708	-1.14729	0.410848	0.0629802	0.555736	0.550195	-0.831134	-0.613239	2.15443	1.25475	0.117622	0.210449	1.56091	0.873427	-0.850087	-0.193045	-1.45112	-0.702474	-0.875158	-0.955373	-1.27972	-0.586787	2.22197	0.168147	-0.747938	0.0590906	0.605167	0.516423	-1.39212	1.29156	0.131605	1.5098	-0.219096
ENSG00000204388	-0.727928	-1.20627	-0.390997	0.999576	-1.0522	0.981586	1.12714	-1.24867	-0.445262	-0.524008	-0.427059	-0.622507	-1.01266	-0.517013	1.2535	1.47648	1.43914	0.897151	-0.628101	-1.09886	-0.285565	1.09821	1.29119	-1.15623	-0.31049	-0.611177	-0.381808	-0.338967	-0.492927	-0.628211	-0.925736	-0.418918	-0.903516	1.69927	1.45889	1.76771	0.865227	-1.17348	-0.362653	-0.453904	-0.894438	-1.13106	-0.341647	0.874257	-0.885188	-0.656634	-0.455424	-0.580066	-0.524056
ENSG00000204389	-0.741204	-0.770406	-0.664782	-0.340946	-0.386043	1.54283	1.24993	-0.85724	-0.609292	-0.794567	-0.765636	-0.658641	-0.790453	-0.752434	1.38751	1.52801	1.38843	1.03495	-0.653319	-0.643281	-0.545442	-0.223872	1.87513	-0.739694	-0.478427	-0.618215	-0.671	-0.653049	-0.529124	-0.697791	-0.67484	-0.636748	-0.210909	1.76267	1.5644	1.69329	1.08022	-0.797214	-0.53591	-0.722726	-0.713553	-0.707803	-0.60287	-0.31013	-0.241736	-0.676696	-0.731662	-0.600712	-0.706662
ENSG00000206702	2.12481	1.08061	0.56951	-0.017514	1.25107	0.122403	-1.78445	-1.46946	1.3697	-0.197073	-0.651704	-0.801621	0.252202	-0.0108127	-0.801365	-0.221973	-0.399501	-0.414842	-1.06866	1.10895	0.492157	-0.121795	0.202492	-1.46671	1.34519	2.08018	-0.187263	-0.714318	-0.798812	0.54164	0.187452	-0.0773045	1.39863	-0.237255	-1.74214	-0.343291	-0.599133	-1.37091	1.31623	-0.720868	0.357075	0.999493	0.500483	-0.161916	1.51713	1.98309	-0.180565	-0.779865	-0.13585
ENSG00000207175	1.58407	2.18588	0.454911	0.242119	-0.544394	-0.402211	-0.468478	-0.582235	2.03153	0.285462	0.0864411	-0.164837	-0.21128	-0.694	-1.08891	-0.896745	-0.809341	-1.00798	-0.349981	0.473591	-0.097032	-0.170322	-0.350168	-0.415424	0.410845	0.267197	-0.137582	-0.215197	-0.282393	3.94172	-0.303314	-0.453761	-0.39427	-0.514807	-0.371095	-0.483607	-0.554393	-0.590028	1.9939	-0.00888912	-0.184831	2.10486	0.40751	0.135626	-0.491137	1.52707	0.259346	-0.199982	-0.721646
ENSG00000207750	0.142596	-1.18129	-0.343147	1.59945	-1.45593	-0.0646522	-0.106943	1.58291	-0.921237	0.871134	1.96594	-0.342967	0.0782841	-0.0655274	-0.827881	-1.35647	0.0535371	0.372194	-0.947225	-1.22958	-0.429856	1.44326	-0.0382099	1.55672	-0.980325	0.0935338	0.862531	1.83056	-0.388045	1.17911	-0.0069485	-0.157819	-1.48666	-1.42491	-0.0759866	0.0727357	0.127119	1.64039	-0.913347	1.79254	0.206994	-1.1984	-0.352145	1.44093	-1.39784	0.170272	0.921602	-0.36971	-0.159145
ENSG00000211584	-1.02439	-0.952498	-0.549688	-0.536001	-1.28412	1.27923	1.5615	-0.696628	-0.692283	-0.501798	-0.457828	-0.154826	-0.759436	-0.250496	1.49236	1.51104	0.785906	1.22995	-0.581872	-0.828614	-0.473913	-0.502104	1.68715	-0.586362	-0.578153	-0.940363	-0.3542	-0.403204	0.00712165	-0.502049	-0.692173	-0.164582	-1.13381	1.77493	2.0145	1.11823	1.13946	-0.629094	-0.593406	-0.531444	-0.587364	-0.884136	-0.498654	-0.603005	-1.04959	-0.950453	-0.423796	-0.130433	-0.310022
ENSG00000212205	-0.253019	-0.341427	-0.192177	-0.400396	-0.131624	-0.295585	-0.445709	-0.362996	3.91166	0.495456	-0.419916	-0.410112	-0.207659	-0.0664958	-0.39195	-0.135437	-0.0919132	-0.260706	-0.416869	-0.344018	-0.206777	-0.422642	-0.287389	-0.372288	4.02174	-0.259999	0.519751	-0.439797	-0.419231	0.00267281	-0.221728	-0.0814332	-0.106543	-0.139612	-0.445678	-0.0750514	-0.305105	-0.37061	3.78614	-0.442821	-0.197612	-0.349588	-0.210592	-0.424791	-0.0910963	-0.263366	0.456741	-0.420948	-0.116903
ENSG00000212232	0.131473	-0.188089	-0.0248968	-0.107188	-0.367897	-0.573224	-0.506134	-0.164396	3.90272	0.0121692	0.0445331	-0.175153	-0.0705453	-0.0114202	-0.393617	-0.549783	-0.444818	-0.513731	-0.164454	-0.195104	-0.046139	-0.139324	-0.595799	-0.178269	4.02482	0.12603	0.0101768	0.0170116	-0.18721	-0.0599889	-0.0916664	-0.0339296	-0.373173	-0.576114	-0.523685	-0.460301	-0.552878	-0.193342	3.79964	-0.0308324	-0.0746474	-0.215822	-0.0628955	-0.168892	-0.359276	0.0958763	-0.0199499	-0.211684	-0.0760736
ENSG00000212443	1.05338	0.617709	-0.281123	-0.0263871	1.32838	-0.731254	-0.514041	0.308237	-0.384875	2.52064	0.035747	-0.884992	-0.235765	0.963277	-0.10558	-1.29038	-1.25381	-1.11917	0.341483	0.63662	-0.333084	-0.108887	-0.725145	0.28851	-0.409592	1.03793	2.5608	-0.0361358	-0.91308	-0.108644	-0.28615	0.896798	1.4593	-1.32704	-0.494555	-1.27366	-1.20546	0.247157	-0.403287	-0.113929	-0.207844	0.547854	-0.331689	-0.168796	1.52469	0.976769	2.39803	-0.918288	0.755548
ENSG00000213551	0.636383	0.354316	-0.180346	-0.45142	2.75909	-1.04586	-0.862074	0.829863	-0.351834	0.12737	0.18055	1.09492	-0.541365	0.3083	-1.2764	0.590089	-1.09	-1.08158	0.362298	0.314757	-0.369916	-0.704018	-1.05851	0.726052	-0.464478	0.524338	0.0543517	-0.0550743	1.01681	0.234574	-0.724514	0.106504	3.00152	0.476278	-0.855592	-1.12299	-1.4624	0.671495	-0.342365	-0.141242	-0.400748	0.24754	-0.263467	-0.674662	3.03303	0.514909	0.0552997	0.831815	0.00520053
ENSG00000213891	-0.521693	-0.217277	0.137014	-0.265996	-2.79588	0.496079	0.0935108	-0.0236829	0.826354	-0.00632174	-0.742942	1.04371	1.02906	1.7953	-1.30991	0.244499	0.346862	-0.128691	-0.0744135	-0.260837	0.0105601	-0.474776	0.606861	-0.0996158	0.832671	-0.64554	-0.0493905	-0.958658	1.08216	0.0848441	0.971321	1.77439	-3.09149	0.187049	0.16485	0.417059	-0.477049	0.0118123	0.899335	-0.834268	1.24118	-0.175099	0.145655	-0.389671	-2.64963	-0.465346	0.0414077	0.989527	1.55991
ENSG00000222764	-0.59438	-0.401512	-0.355958	-0.775664	-0.118672	2.47446	-1.34948	-0.173451	-1.22898	-0.722223	0.0619628	1.21782	0.0424022	-0.761888	0.565129	0.775821	-0.287518	1.63213	-0.359732	-0.311717	-0.335685	-0.793002	2.81236	-0.107605	-1.20019	-0.546404	-0.660359	0.0645286	1.35076	-0.165272	0.0735909	-0.753301	0.0611702	0.87198	-1.28155	-0.160013	1.44044	-0.032287	-1.37657	0.0856251	0.402436	-0.325248	-0.288303	-0.937244	0.344592	-0.567816	-0.734056	1.69311	-0.902119
ENSG00000223812	-0.497953	0.149953	-1.19636	0.279934	3.36356	-0.815191	0.0266967	-0.164351	-0.424452	-0.381283	-0.0883385	1.11838	-0.810149	-0.578854	-0.65698	0.349133	0.0369256	0.289328	-0.461063	0.18472	-1.1955	0.186112	-0.745788	-0.161077	-0.413581	-0.490784	-0.356491	-0.1484	1.11233	-0.28431	-0.820845	-0.603403	3.55584	0.339206	0.115516	0.105376	0.0821401	-0.207895	-0.415425	-0.257147	-0.715555	0.0744083	-1.13587	0.0556703	3.44115	-0.498615	-0.394191	0.885572	-0.655436
ENSG00000224016	0.383962	0.291464	0.685777	-1.69604	1.65576	0.355003	0.47097	-0.0598013	-2.01769	-0.78937	-0.437573	0.10126	-0.464164	1.62868	-1.14769	-0.380078	0.492122	0.927394	0.0197455	0.294397	0.595926	-1.90044	0.428799	-0.126695	-2.19497	0.338394	-0.878274	-0.5967	0.0565227	-0.175509	-0.595872	1.56574	1.90281	-0.469026	0.56615	0.558852	0.610149	-0.0482428	-1.88907	-0.537305	-0.322116	0.286877	0.633597	-1.66134	1.99806	0.383804	-0.730775	0.0586573	1.34883
ENSG00000225938	-0.0359828	-0.83354	0.0957017	-0.298504	-1.40031	-0.706995	1.43417	0.187107	1.07115	-0.67955	0.795919	-1.21317	-0.140922	-0.327758	1.82772	1.44345	-1.51614	0.297656	0.931783	-0.853639	0.133388	-0.332497	-0.682331	0.275748	1.2749	0.0223608	-0.686543	0.877995	-1.29575	0.195127	-0.125768	-0.338602	-1.48113	1.68347	1.81753	-1.62555	0.209503	0.14442	1.04133	0.586934	-0.0919263	-0.844536	0.0419826	-0.414385	-1.34144	-0.0647671	-0.691355	-1.22529	-0.428715
ENSG00000226051	0.752517	-0.00312906	-0.612249	-0.266483	-0.511017	-1.72416	-1.48949	1.43853	0.000366638	1.74105	0.709383	-0.389736	-0.0908394	0.425965	-0.980845	-1.0526	0.571931	1.48081	-0.682517	0.0559964	-0.647454	-0.317707	-1.78745	1.55217	0.0311293	0.821752	1.90735	0.70146	-0.378284	-0.552792	-0.101764	0.428688	-0.440902	-1.08939	-1.52864	0.712026	1.31633	1.49949	-0.0707494	0.517408	-0.101725	-0.103394	-0.794654	-0.507032	-0.503033	0.74781	1.8525	-0.565157	0.243925
ENSG00000226770	-1.05458	-0.693346	0.0463291	-1.04627	0.317088	-0.545633	-0.283599	0.918327	-0.383563	-1.52035	0.746914	-0.24923	2.00236	0.340297	-1.08966	1.21673	1.71142	-0.433246	-0.78817	-0.716492	-0.000388184	-1.1391	-0.530692	0.947668	-0.410447	-1.11527	-1.59638	0.69184	-0.265067	-0.124987	2.01403	0.296512	0.427596	1.25484	-0.242366	1.88567	-0.588819	0.804865	-0.383369	0.504029	1.98326	-0.690211	-0.0178368	-1.06798	0.457032	-1.0232	-1.45725	-0.304885	0.16683
ENSG00000226977	0.412719	2.30614	-0.670679	-0.565968	1.3271	-0.296398	-0.958116	-0.502488	1.19324	-1.17256	-0.0393574	-0.858093	0.622932	0.194662	-1.74669	0.114775	-0.176131	0.814916	-0.913423	2.52474	-0.859154	-0.788465	-0.309212	-0.632349	1.22978	0.364978	-1.3488	-0.21045	-1.01225	0.477043	0.537091	0.0645765	1.57784	0.0384771	-1.05104	-0.18973	0.500349	-0.498507	1.14864	-0.214734	0.715447	2.14736	-0.671536	-0.680375	1.61324	0.374406	-1.12224	-0.864128	0.0196425
ENSG00000231769	-0.898121	-0.254542	-1.37735	-0.524782	-0.837447	0.25648	-0.436368	-0.422415	-0.733977	2.7562	0.182103	0.234506	1.01445	0.0695349	0.679059	1.52885	-0.611616	-0.624567	0.428543	-0.247952	-1.44384	-0.62727	0.333469	-0.453146	-0.766634	-0.937935	2.81961	0.0849301	0.225187	0.701402	0.946765	-0.00597633	-0.794093	1.5214	-0.386646	-0.58802	-0.809787	-0.396727	-0.670516	0.0334989	1.13761	-0.234186	-1.31816	-0.603188	-0.628205	-0.845343	2.66277	0.188564	-0.045351
ENSG00000232287	-1.01513	-0.421293	0.410326	-0.798873	-0.712782	0.432539	0.476461	-0.732741	1.37774	-0.728364	-1.01823	-0.52432	0.783853	-0.44782	-0.427398	0.74461	-0.256558	2.85798	-0.461419	-0.415481	0.425021	-0.886091	0.57355	-0.776672	1.52401	-1.08487	-0.761518	-1.11103	-0.54421	-0.10685	0.827831	-0.495702	-0.700479	0.826451	0.630346	-0.210381	2.7475	-0.724647	1.49631	-1.06603	0.964201	-0.402155	0.438224	-0.851147	-0.591091	-1.0126	-0.715728	-0.531086	-0.497387
ENSG00000234545	0.821551	0.491886	-0.220995	0.650808	1.09624	-1.17763	-1.30634	0.658664	2.47594	0.136626	0.00694069	0.459429	-0.259772	0.291639	-0.910993	-0.87281	-1.03474	-1.30644	0.351679	0.446692	-0.378899	0.450656	-1.27167	0.57158	2.45404	0.735548	0.0577422	-0.173912	0.378938	0.568172	-0.415265	0.134721	1.19488	-1.01104	-1.40476	-1.12844	-1.56067	0.57409	2.4399	-0.216422	-0.224842	0.411858	-0.312762	0.388855	1.36735	0.748437	0.0682639	0.328408	0.0756922
ENSG00000234817	-1.00224	0.411148	-0.438005	-1.2956	1.5336	0.365035	0.110379	0.492027	-1.69709	0.764844	-0.00680276	-1.65535	-0.0958178	0.73127	0.405197	1.82048	0.445864	-0.888936	0.00401904	0.473001	-0.448709	-1.31057	0.474841	0.516206	-1.68317	-0.986935	0.815954	-0.0436877	-1.63973	-0.129655	-0.108122	0.700377	1.72935	1.84574	0.217213	0.544376	-0.970507	0.451499	-1.56542	-0.121545	-0.00199023	0.378884	-0.41928	-1.24618	1.7487	-0.925268	0.714148	-1.54115	0.547114
ENSG00000235271	-0.127602	-0.778225	0.456497	0.0994022	-0.913646	-0.683413	-0.286487	-0.582718	2.01084	1.03035	-0.0275338	0.0769139	1.51436	-0.873763	-0.70254	-0.921534	-1.17412	1.88322	0.869447	-0.883924	0.365514	-0.0489344	-0.750432	-0.696979	2.0816	-0.213032	1.05677	-0.165117	0.0178398	-0.0372186	1.48175	-1.03513	-0.989758	-1.06102	-0.305985	-1.29839	1.61299	-0.620111	2.0561	-0.180403	1.6706	-0.816293	0.410996	-0.0568548	-0.828393	-0.152454	1.02149	0.00993399	-0.976053
ENSG00000236936	0.32894	-0.712041	0.854004	-0.962969	1.43217	-0.786681	-1.02381	-1.85339	1.58205	1.02227	0.206305	-0.711463	0.260268	-0.63827	-0.628843	-0.517667	0.95129	1.19783	0.131691	-0.733837	0.812006	-1.06257	-0.78316	-1.94133	1.62814	0.319468	1.07107	0.127082	-0.750236	-0.377051	0.209693	-0.713213	1.63727	-0.55822	-1.03353	1.06181	0.954911	-1.82326	1.49726	0.0077936	0.300709	-0.735093	0.734383	-1.04301	1.64729	0.264364	0.927118	-0.759272	-0.738292
ENSG00000236999	0.327379	-0.258797	0.00531772	-1.07034	0.973445	-0.173376	-0.678678	-0.893174	1.6214	-0.667922	-1.00728	-0.514976	0.642076	-0.259392	-0.731001	-0.53212	0.464984	2.75246	-0.567227	-0.261345	-0.023777	-1.17763	-0.139427	-0.968835	1.76065	0.35138	-0.716663	-1.10781	-0.55459	-0.0338908	0.657266	-0.308586	1.17431	-0.579129	-0.702465	0.563592	2.63417	-0.906521	1.64529	-1.04978	0.72603	-0.272263	-0.0204028	-1.10876	1.19936	0.318765	-0.678377	-0.545158	-0.333132
ENSG00000238168	0.0136291	0.263506	-0.156338	0.272139	-0.952933	-0.660917	-0.391005	0.100451	3.43253	-0.0930974	-0.224753	-0.49249	0.192715	0.234766	-0.625133	-0.86079	-1.0298	0.977516	0.0253318	0.260898	-0.226134	0.190022	-0.712306	0.065053	3.57752	-0.0278928	-0.127395	-0.307947	-0.555183	0.223313	0.136743	0.174917	-1.02541	-0.946862	-0.415966	-1.11505	0.80635	0.0713808	3.41819	-0.30932	0.231542	0.233473	-0.189671	0.155068	-0.930546	-0.00911086	-0.114701	-0.526021	0.132338
ENSG00000238825	1.25842	1.48404	0.62659	0.574886	0.640081	-0.949483	-0.62688	-0.653658	2.57763	-0.274072	-0.320611	-0.106681	-0.314124	-0.41946	-0.515608	-0.940898	-1.11763	-0.92254	-0.723285	1.57543	0.63968	0.559418	-0.907773	-0.619021	2.64363	1.30554	-0.228141	-0.30759	-0.0631229	-0.477753	-0.29136	-0.398521	0.768526	-0.908967	-0.56994	-1.08354	-0.913205	-0.704459	2.52749	-0.42586	-0.328594	1.40288	0.543634	0.409193	0.747724	1.18772	-0.327081	-0.183229	-0.510746
ENSG00000240207	1.8126	0.712074	-0.881825	0.866177	-0.126632	-0.473268	-0.62831	-0.297707	-1.30357	-0.314324	0.0444313	1.09934	2.0872	-0.0224634	-1.15578	-0.399505	-1.39708	0.378643	0.33429	0.613202	-1.1318	0.482531	-0.495041	-0.477245	-1.47314	1.61574	-0.452175	-0.274864	0.938679	1.83273	1.78241	-0.301422	-0.0835161	-0.585182	-0.641166	-1.46589	-0.218149	-0.322611	-1.26015	-0.270205	2.35125	0.675069	-0.925903	0.499208	0.327982	1.77806	-0.320579	0.953393	-0.287181
ENSG00000240750	1.12764	0.537361	0.612668	-0.0493451	-0.634283	-1.02858	-0.592049	2.56637	1.89645	0.0193075	-0.762504	-0.370592	-0.443008	-0.0686379	-0.922964	-0.555312	-0.89006	-0.442455	-0.525989	0.561006	0.582807	-0.117697	-1.10147	2.66188	1.96429	1.15129	0.00292323	-0.837852	-0.412954	0.103433	-0.503913	-0.121449	-0.668507	-0.610703	-0.626957	-0.952941	-0.54719	2.50732	1.87825	-0.842677	-0.468946	0.480068	0.541741	-0.167751	-0.642635	1.07751	-0.0349217	-0.441557	-0.177494
ENSG00000242170	0.0365367	1.05054	-0.0911606	-0.264491	-0.580699	-0.587872	-0.599614	0.0435325	3.64994	-0.0922345	-0.0734582	0.0319453	-0.0245223	-0.113583	-0.600039	-0.598717	-0.599101	-0.587007	-0.0142757	1.07819	-0.140123	-0.322533	-0.645649	0.00869049	3.75607	0.000675841	-0.12758	-0.127319	-0.000677747	0.0281142	-0.071451	-0.164041	-0.637667	-0.65756	-0.658215	-0.657729	-0.646919	0.00825726	3.55453	-0.133432	-0.0316833	0.98451	-0.12556	-0.30783	-0.593604	0.00386706	-0.121267	-0.0126677	-0.165899
ENSG00000243321	2.19717	-0.549672	0.500058	-1.07278	-0.855151	-0.508111	-0.63314	-0.674098	0.137173	1.08936	0.776143	-0.42398	-0.401416	1.65767	-0.199879	-1.33181	-0.821115	1.11357	-0.241718	-0.501512	0.528701	-1.11389	-0.424119	-0.656932	0.198718	2.354	1.22486	0.784368	-0.386829	-0.583161	-0.399943	1.71576	-0.785755	-1.34906	-0.555077	-0.771581	0.963159	-0.709192	0.157068	0.61526	-0.344721	-0.579732	0.479637	-1.18057	-0.764004	2.26138	1.11754	-0.480211	1.50704
ENSG00000243902	-0.702214	0.0813556	-0.738885	-0.435796	2.0306	-0.165799	-0.203215	-0.924393	1.69532	-1.07629	-0.632772	-0.560292	-0.235566	-0.166574	-0.0606151	-0.309014	-0.00179184	2.40594	-0.952061	0.182004	-0.710367	-0.43467	-0.0353019	-0.875001	1.7984	-0.650403	-1.0204	-0.618723	-0.49776	-0.139018	-0.204196	-0.141587	2.32234	-0.250886	-0.0688706	0.125514	2.17098	-0.904563	1.65756	-0.704578	-0.159642	0.0620715	-0.735859	-0.524341	2.31733	-0.686157	-1.04636	-0.579127	-0.265203
ENSG00000243951	0.478922	0.935098	0.142761	-0.027816	-0.840865	-0.761012	-0.799726	1.09992	3.16458	0.143267	-0.108442	0.162169	-0.257629	-0.1188	-0.854559	-0.748986	-0.817494	-0.79139	0.132541	0.940316	0.0622945	-0.128526	-0.860507	1.08489	3.25573	0.432118	0.0914513	-0.204739	0.106244	0.179687	-0.349538	-0.209028	-0.946062	-0.853905	-0.902065	-0.922316	-0.908593	1.03444	3.10677	-0.191133	-0.262942	0.87488	0.0913369	-0.115727	-0.855302	0.432469	0.103003	0.100787	-0.193702
ENSG00000247157	0.943004	-0.770409	-1.31071	1.57427	0.788507	-0.854528	-0.571948	-0.766662	-1.12389	-0.426041	0.33156	-0.843183	0.900149	-0.293617	2.07705	-0.661945	-0.0576346	1.06603	0.791726	-0.781357	-1.58123	1.85504	-0.809278	-0.83864	-1.28056	1.29506	-0.371743	0.386684	-0.917691	0.0430965	1.14794	-0.339238	1.38476	-0.713601	-0.430271	0.193998	0.965314	-0.80471	-1.11265	0.0220842	1.04641	-0.805421	-1.3537	1.17127	1.1787	0.879117	-0.459025	-0.930392	-0.519441
ENSG00000248479	0.639509	1.0654	-0.177514	-1.03571	1.7248	-1.22269	0.853939	2.28476	-1.23031	0.423175	-0.193996	-0.940185	-0.536329	-0.0975519	-0.606279	-0.797399	-0.13053	-0.0230852	1.09308	0.867269	-0.376995	-1.18336	-1.23807	1.93508	-1.29895	0.416398	0.248468	-0.41689	-1.02641	1.14414	-0.698988	-0.31023	1.61418	-0.905601	0.748324	-0.213474	-0.397961	2.08544	-1.23506	-0.422279	-0.487888	0.928995	-0.275555	-1.17685	1.99265	0.533853	0.32728	-1.01381	-0.310639
ENSG00000249203	1.43249	0.779377	-0.820586	0.59274	-0.737392	-0.237472	-1.13087	-0.343553	0.86288	1.76851	0.0819101	1.96709	-0.540023	-0.577013	-0.664611	-0.937273	-1.25128	-0.244937	1.42929	0.564755	-0.963318	0.267027	-0.344652	-0.50393	0.60486	1.11853	1.46174	-0.171397	1.62745	1.26554	-0.708887	-0.747266	-0.802432	-1.04928	-1.18696	-1.30902	-0.552042	-0.345845	0.890828	-0.0527603	-0.461555	0.769276	-0.828296	0.428368	-0.588993	1.42767	1.76183	1.87732	-0.654679
ENSG00000250446	-0.674129	0.416074	-0.024047	0.661774	1.33509	-0.864171	-1.18998	-0.162206	-1.01837	-0.877906	-0.0685305	1.44176	-0.00674248	1.69403	-0.215895	1.69284	-1.06385	-1.07574	1.39993	0.377495	-0.14034	0.454353	-0.836724	-0.226165	-1.0486	-0.721912	-0.899047	-0.208478	1.33624	-0.357148	-0.120612	1.47794	1.39777	1.55526	-1.15628	-1.04519	-1.2385	-0.215332	-1.03515	-0.27749	0.0700367	0.358162	-0.0985823	0.40707	1.66767	-0.712005	-0.913843	1.29985	1.40618
ENSG00000251226	0.709979	-0.613636	1.09136	0.474627	-1.0086	1.92994	-0.977958	-0.626295	-0.838452	-0.317088	-0.947146	0.434638	-0.119301	-0.896686	0.26157	2.33251	-0.440482	-0.448976	1.6839	-0.666914	0.836366	0.247932	1.76244	-0.69374	-0.887023	0.528629	-0.398967	-1.00762	0.286858	0.618441	-0.252772	-0.956701	-1.01368	2.01337	-0.990041	-0.489554	-0.620927	-0.568742	-0.789931	-0.973513	0.0760885	-0.55361	1.31083	0.516096	-0.91133	0.920829	-0.22037	0.567429	-0.912246
ENSG00000251401	-0.178735	-0.800146	0.220442	-0.661326	0.23271	0.257381	-0.889519	0.704084	2.86963	-0.616408	0.200053	-0.119441	1.18374	0.558494	-1.20526	0.387926	-0.796465	-1.34716	-1.61899	-0.738473	0.213301	-0.669351	0.369962	0.732678	2.88575	-0.144404	-0.562806	0.171247	-0.0753209	-0.16513	1.15563	0.537058	0.370487	0.415888	-0.80082	-0.716536	-1.36017	0.671799	2.79237	0.0696007	1.27354	-0.755702	0.196931	-0.701943	0.444054	-0.159458	-0.576728	-0.140779	0.414191
ENSG00000254101	0.502838	0.628739	-1.33529	-0.37923	1.56169	0.00705701	0.309132	-0.485631	-0.937049	1.57628	0.0930921	1.02121	-0.230194	0.980036	0.709105	-1.07278	-1.13912	-1.8099	-0.0581069	0.552621	-1.31182	-0.513398	0.0483611	-0.50894	-0.912181	0.377563	1.39052	-0.0793028	0.866355	1.76462	-0.328988	0.730612	1.5484	-1.04145	0.340475	-1.03187	-1.83347	-0.464253	-0.843222	-0.128503	-0.081491	0.560086	-1.25781	-0.534113	1.88281	0.456146	1.44321	0.847298	0.677726
ENSG00000254236	-0.243721	0.274734	-0.355544	-0.234029	0.38123	-0.727743	-0.286818	0.0966385	3.5291	-0.823843	-0.498958	-0.598064	-0.383606	0.500219	0.668895	-0.174802	-1.14097	0.0172806	0.0407273	0.321717	-0.372332	-0.26767	-0.716837	0.11296	3.66804	-0.240173	-0.833608	-0.526636	-0.601894	0.482533	-0.399624	0.493183	0.487427	-0.169321	-0.242567	-1.15952	-0.0764038	0.047695	3.43299	-0.57539	-0.372933	0.22146	-0.39669	-0.331977	0.487559	-0.27751	-0.841088	-0.636422	0.354419
ENSG00000255524	-0.734161	-0.790008	-0.714134	-0.612909	1.97544	0.961612	0.480815	-0.796392	-0.811774	-0.750374	-0.290051	-0.789963	-0.299648	-0.572893	-0.0541436	0.644897	0.705388	2.4483	-0.307948	-0.753316	-0.680894	-0.58391	1.10222	-0.761664	-0.777266	-0.698158	-0.713131	-0.26014	-0.75458	-0.650945	-0.263007	-0.539465	2.20699	0.711737	0.597743	0.822189	2.30355	-0.745386	-0.759368	-0.275255	-0.22259	-0.73892	-0.664819	-0.578767	2.29345	-0.682731	-0.698939	-0.740895	-0.538421
ENSG00000256870	1.25374	0.375689	-0.598849	0.286958	-0.809712	-1.48078	-1.29501	1.96619	-1.31107	0.151754	0.664539	1.5003	1.08064	-0.202486	-0.369697	-0.555724	-0.602558	-0.0539232	0.264137	0.371435	-0.70632	0.151814	-1.56081	1.97669	-1.41182	1.23557	0.121497	0.549278	1.51048	0.53782	1.00555	-0.307749	-0.826817	-0.634421	-1.3592	-0.631511	-0.285622	1.99603	-1.46029	0.445269	1.22274	0.314382	-0.732337	0.0703203	-0.7914	1.256	0.0846704	1.43965	-0.402582
ENSG00000258399	-0.236528	0.344546	-1.04614	0.323981	1.63005	-0.720018	-1.15635	0.874198	2.24487	0.534323	-0.0190917	1.19773	-0.582109	-0.0284947	-0.684216	-1.05177	-0.391209	-1.23376	-0.704311	0.397018	-1.08201	0.201424	-0.62926	0.871215	2.24513	-0.239265	0.565843	-0.107593	1.21188	-0.0403111	-0.624102	-0.0919439	1.84519	-1.05137	-1.07211	-0.306709	-1.38873	0.760005	2.1091	-0.246055	-0.478972	0.268832	-1.04685	0.0600213	1.91728	-0.265244	0.456812	0.994902	-0.226632
ENSG00000258824	0.0522805	-0.854249	-0.169261	-0.833933	0.652505	0.90891	0.127459	-0.748975	-2.12475	-0.304721	0.0884196	-0.770825	-0.446015	-0.414517	0.382916	1.8082	0.543581	2.10297	-0.0808897	-0.78137	-0.146251	-0.858758	1.15183	-0.701776	-2.13102	0.127822	-0.217373	0.0882177	-0.715888	-0.713844	-0.426118	-0.402084	0.915836	1.95007	0.321359	0.740338	1.8799	-0.704552	-2.07782	-0.0249145	-0.289349	-0.808609	-0.14028	-0.898844	1.04371	0.111943	-0.248269	-0.759147	-0.480965
ENSG00000259276	2.62139	-1.07946	0.210913	-0.581916	0.324899	-1.1569	0.306371	0.277736	-1.20351	1.12294	0.15808	-0.614698	-0.985541	0.389932	-0.797931	-0.731966	1.0176	0.722066	0.0640874	-1.11172	0.176466	-0.648621	-1.18081	0.280424	-1.24949	2.69725	1.17952	0.10383	-0.637033	-0.711268	-1.03799	0.353712	0.42524	-0.764513	0.388167	1.12576	0.54698	0.206284	-1.26973	-0.0202986	-1.02262	-1.15252	0.125683	-0.719429	0.457188	2.57063	1.06398	-0.705879	0.218394
ENSG00000260628	-0.862535	-0.209728	0.148485	-0.192715	-0.983694	1.3591	0.301955	-0.733899	0.262464	-0.220989	-0.909993	-0.901602	0.19106	-1.04079	-0.0849661	0.696967	0.127939	3.05295	-0.959683	-0.09054	0.221359	-0.155385	1.62852	-0.660808	0.378778	-0.79581	-0.112576	-0.870466	-0.831219	-0.656069	0.26745	-0.996506	-0.879802	0.823927	0.498804	0.293858	2.89617	-0.722116	0.423204	-0.978078	0.417624	-0.134709	0.24846	-0.218723	-0.905288	-0.861557	-0.141876	-0.926541	-1.10796
ENSG00000263551	1.283	1.90963	0.547308	0.289119	-1.31737	-0.734698	-1.47563	0.804568	1.09064	-0.355949	0.0529563	0.602077	0.200541	0.790696	-0.728272	-0.463073	-1.34365	-1.15191	-0.26187	2.02209	0.496908	0.194755	-0.756336	0.809685	1.11298	1.30562	-0.388419	-0.0303823	0.608779	0.163119	0.143508	0.740953	-1.37828	-0.516544	-1.55469	-1.41697	-1.2949	0.767907	1.09335	-0.0903723	0.263793	1.87275	0.494498	0.134352	-1.28763	1.25705	-0.382809	0.526377	0.628556
ENSG00000264169	1.05731	0.390792	0.289814	0.495939	-0.98984	-0.976817	-0.930568	0.385835	2.90242	0.667236	0.3479	0.0096093	0.0276116	0.0353679	-0.887732	-0.967026	-0.860996	-0.996857	0.0841258	0.371802	0.219369	0.407267	-1.09104	0.344644	3.00643	1.05077	0.657084	0.265683	-0.0479526	0.142271	-0.0512946	-0.0469447	-1.10462	-1.08321	-1.04025	-0.96578	-1.11835	0.332141	2.88797	0.218086	0.024902	0.338332	0.227507	0.358824	-1.03102	1.00808	0.618577	-0.0585755	-0.0661373
ENSG00000267191	-0.860109	-0.231258	-0.844772	0.843334	1.96365	-1.43341	-0.0639658	0.947386	0.0156485	0.528818	0.668622	1.09274	-0.83625	-1.59454	-0.0395805	0.892176	-1.37852	0.330034	1.18887	-0.305931	-0.960255	0.486821	-1.37805	0.722668	-0.123146	-0.9309	0.374584	0.359141	0.873415	1.26734	-0.94934	-1.63747	1.88505	0.666294	-0.0757026	-1.33839	-0.124988	0.847965	-0.0271628	0.324014	-0.787968	-0.320669	-0.954216	0.492972	2.41649	-0.937706	0.448436	0.915501	-1.78225
ENSG00000271601	-0.0883632	-1.65314	-0.0824676	-0.202863	2.06612	-0.333294	1.21669	-0.0851486	-1.99752	-0.0367702	1.05606	-1.08275	0.133034	0.326557	1.10431	0.455733	-0.711389	-0.0847888	0.524299	-1.56579	-0.106067	-0.301748	-0.12281	-0.0258792	-1.95786	-0.0346647	0.0652404	0.969806	-1.02042	-0.393622	0.114477	0.290102	2.46422	0.514244	1.51703	-0.541303	-0.38925	-0.112101	-1.76205	0.603929	0.284061	-1.49042	-0.138877	-0.439355	2.3761	-0.0987211	-0.0531124	-1.04342	0.0377455
ENSG00000274114	-0.733784	-0.367061	0.0990029	0.478786	3.20182	-0.616004	-0.494529	-0.760712	-0.51063	-0.753394	-0.849878	0.712278	-0.236096	-0.321943	0.671915	-0.613701	-0.156464	1.25039	-1.00318	-0.182912	0.198163	0.514549	-0.394492	-0.591253	-0.347193	-0.567061	-0.570698	-0.716627	0.84313	-0.755132	-0.117456	-0.205523	3.47396	-0.451651	-0.267905	0.0524436	1.08883	-0.735419	-0.486876	-0.89238	-0.172142	-0.37821	0.0257835	0.244416	3.33257	-0.705387	-0.723169	0.551251	-0.425205
ENSG00000275703	2.72552	-1.0063	0.0350176	-0.720792	1.00823	0.658711	-0.325196	-0.742855	-1.38954	-0.87131	1.11572	-0.00644048	-0.729839	0.324781	0.625157	-0.882225	-0.202135	0.383495	-0.562889	-0.803199	0.153818	-0.582585	0.874633	-0.563036	-1.18596	2.77726	-0.677576	1.14994	0.155003	-1.40241	-0.569929	0.423932	1.25464	-0.698961	-0.101318	0.00717466	0.351466	-0.690226	-1.31324	0.955599	-0.620224	-0.946441	0.0551565	-0.73646	1.30312	2.71192	-0.811339	-0.00225678	0.246492
ENSG00000276627	-0.823188	-0.295592	-0.192264	0.777989	-1.20835	-1.83365	-0.649955	-0.343039	-0.409412	1.47506	0.352558	2.16709	0.775866	0.215542	-0.148437	0.739787	-1.21338	0.613374	-0.439381	-0.295767	-0.281231	0.616808	-1.84243	-0.383829	-0.446831	-0.869536	1.48471	0.225051	2.16304	1.25401	0.680987	0.115347	-1.17191	0.700474	-0.604446	-1.20752	0.302453	-0.506723	-0.542457	0.0801472	0.991977	-0.449016	-0.355136	0.549746	-1.2999	-1.0522	1.61636	2.30173	-0.0359362
ENSG00000277450	-0.551707	1.42927	-0.536849	-0.0785365	-1.58581	0.894474	-0.95192	0.151562	1.21797	0.192355	-0.490384	-1.28387	0.26164	0.153226	-1.19922	0.0240405	0.0804174	2.27334	-1.23227	1.56986	-0.453055	-0.0563095	1.10921	0.259244	1.3078	-0.431096	0.32492	-0.430637	-1.13822	-1.57634	0.318205	0.204189	-1.38342	0.130608	-0.751118	0.270864	1.95756	0.230273	1.42053	-0.591379	0.501031	1.59061	-0.51762	-0.175191	-1.48016	-0.506762	0.286086	-1.32019	0.0828313
ENSG00000278099	-0.342607	1.93371	0.65768	0.0411599	2.7075	0.120626	-0.10505	-0.78558	1.13858	-0.559091	-0.501693	-0.510494	-0.589591	-0.41948	-0.367198	-0.754612	-0.867253	-0.796617	-0.544567	1.96337	0.623058	0.00301175	0.168643	-0.773241	1.13431	-0.335875	-0.543299	-0.511759	-0.498102	-0.0632603	-0.589523	-0.426491	2.85667	-0.743263	-0.0588317	-0.843635	-0.817208	-0.726904	1.054	-0.505673	-0.521027	1.75151	0.575261	-0.0374327	2.80169	-0.320446	-0.518305	-0.486934	-0.428279
ENSG00000279117	-0.860558	0.783376	-0.284571	-0.767934	-0.66773	0.791838	0.911539	-0.745134	-1.1983	-0.865991	-0.207085	-0.795348	0.272625	-0.648349	0.0203039	0.422874	1.02088	2.81756	-0.764827	0.981438	-0.274885	-0.826087	1.08466	-0.69178	-1.16238	-0.816387	-0.790581	-0.232467	-0.731082	-0.534463	0.304178	-0.656646	-0.457758	0.525425	1.22927	1.30435	2.51003	-0.724773	-1.15452	-0.383064	0.527755	0.85798	-0.275288	-0.92689	-0.315112	-0.831694	-0.837326	-0.828061	-0.783215
ENSG00000279684	-0.853459	0.875656	-0.775964	0.689443	-1.20678	1.48402	-0.823806	1.46739	-0.0641041	-0.217071	-0.182821	0.0939206	-0.661493	-0.255438	-1.44413	2.11165	-0.738135	0.501113	0.475177	0.757027	-1.00912	0.43123	1.46077	1.32403	-0.251388	-1.06898	-0.396171	-0.425969	-0.0827472	1.34643	-0.891521	-0.485514	-1.39587	1.98211	-0.993313	-0.912619	0.136438	1.6763	0.0668802	-0.194211	-0.533677	1.04651	-0.730513	0.68974	-1.10067	-0.799744	-0.116922	0.173184	-0.251062
ENSG00000280291	-1.1768	1.36923	-0.260467	-0.286648	-1.16443	-0.240788	-0.445668	1.21784	-0.635474	-0.706285	-0.438969	1.00793	1.07487	-0.0803755	-1.27431	-0.985677	1.66764	1.35838	0.622876	1.43558	-0.37551	-0.424231	-0.285427	1.22879	-0.752217	-1.33301	-0.821783	-0.574255	1.01513	-0.593113	1.03185	-0.189344	-1.30212	-1.12896	-0.50848	1.80554	1.1487	1.16037	-0.610946	-0.491152	1.13813	1.30846	-0.270069	-0.351458	-1.09736	-1.14186	-0.68752	0.920131	-0.15284
ENSG00000285728	0.335882	-0.312405	0.768562	0.595838	-2.29956	-0.687686	-0.820951	-0.19791	1.73469	-0.0885495	0.0755266	1.12143	-0.901965	0.401727	-1.21025	-0.583163	0.742917	1.32586	0.134574	-0.407612	0.648816	0.385769	-0.765517	-0.335106	1.80821	0.249494	-0.180271	-0.143173	1.14356	0.868173	-1.16148	0.241177	-2.5888	-0.765404	-0.908326	0.841068	0.934845	-0.231084	1.86319	-0.162058	-0.832503	-0.347562	0.746409	0.356101	-2.28587	0.342534	-0.102475	1.06806	0.197798
[truncated: 40 more columns]

## Sheet: Figure 3a_Male BA11
	Loss_gain_App_Present	Loss_gain_App_Present	Loss_gain_App_Present	Loss_gain_App_Present	Loss_gain_App_Present	Loss_gain_App_Present	Loss_gain_App_Present	Loss_gain_App_Absent	Loss_gain_App_Absent	Loss_gain_App_Absent	Loss_gain_App_Absent	Loss_gain_App_Absent	Loss_gain_App_Absent	Loss_gain_App_Absent	Loss_gain_App_Absent	Loss_gain_App_Absent	Loss_gain_App_Absent	Loss_gain_App_Absent	Sleep_disorder_Present	Sleep_disorder_Present	Sleep_disorder_Present	Sleep_disorder_Present	Sleep_disorder_Present	Sleep_disorder_Absent	Sleep_disorder_Absent	Sleep_disorder_Absent	Sleep_disorder_Absent	Sleep_disorder_Absent	Sleep_disorder_Absent	Sleep_disorder_Absent	Sleep_disorder_Absent	Sleep_disorder_Absent	Sleep_disorder_Absent	Sleep_disorder_Absent	Sleep_disorder_Absent	Sleep_disorder_Absent	Sleep_disorder_Absent	Agitation_Present	Agitation_Present	Agitation_Present	Agitation_Present	Agitation_Present	Agitation_Present	Agitation_Present	Agitation_Present	Agitation_Absent	Agitation_Absent	Agitation_Absent	Agitation_Absent
ENSG00000011132	0.786389	0.498101	0.342316	1.99674	-1.07158	-0.522027	1.03915	-0.85962	-0.62146	-0.517132	-1.65937	0.612901	1.4923	0.572132	-0.891987	0.484369	-0.772919	-0.9083	0.646989	0.187762	0.323681	1.94319	-0.481365	-1.21295	-0.957715	0.973058	-0.736334	-1.93122	0.760288	0.394275	0.992655	0.811743	-1.22968	0.606193	0.503901	-0.648705	-0.945763	-1.05023	-0.810532	-1.72476	1.02108	0.265198	0.392842	1.91374	-1.06594	1.00268	-0.602631	0.802864	0.851186
ENSG00000019186	2.20239	1.04456	-0.579353	0.0305717	-0.580155	0.232733	-1.10997	-0.757276	0.754666	-1.19515	-0.380326	0.513897	-1.41138	-0.510892	-0.272418	1.8895	0.390813	-0.262202	1.65896	0.648245	-0.65468	-0.117621	0.0990426	-0.895487	0.348015	1.97542	-1.22897	-0.590361	0.390368	0.641764	-1.41931	-0.537338	-0.698624	1.64866	-1.17937	0.289373	-0.378104	-0.764607	0.539785	-0.44454	-1.31408	0.854717	-0.512009	0.0513484	-0.558104	2.24688	-1.11442	0.584213	-0.38892
ENSG00000033867	0.320217	0.193987	0.585746	0.272731	-0.813406	-0.563554	-0.410801	1.35511	0.665649	0.400491	1.43898	0.8923	-1.31845	1.56455	-1.211	-1.21078	-0.564907	-1.59686	-0.250832	-0.0452509	0.65868	0.292857	-0.530635	0.922684	0.304064	0.560587	0.201987	1.01073	1.17224	0.493239	-1.6517	2.04419	-1.01182	-1.20343	-0.802273	-0.438786	-1.72654	0.899514	0.3369	0.979591	-1.4418	0.0192096	0.659412	0.326707	-0.859853	0.570199	0.244064	1.12648	1.91949
ENSG00000035664	-0.835038	-0.146882	0.327485	1.80172	-0.249106	0.149429	0.616048	1.50185	0.386128	-0.618256	1.07157	-0.0645237	0.928521	-1.89826	0.177365	-1.73195	-0.595926	-0.820177	-1.09495	-0.259506	0.750935	2.42091	0.666183	1.2023	0.115961	-0.339193	-0.723962	0.757616	0.548933	-1.07396	0.727241	-1.56469	-0.243458	-1.49266	0.276866	-0.0459399	-0.628621	1.13168	0.0129599	0.673743	0.642463	-0.3737	0.666863	2.38662	-0.357173	-0.455762	-0.852002	0.458839	-1.7178
ENSG00000039139	-0.540412	1.67121	1.53851	0.332101	-1.55373	-1.39301	-0.315627	0.0482215	0.46646	0.986842	0.781701	0.83163	-0.685742	-0.164279	0.0966489	0.593255	-1.35981	-1.33398	1.10214	1.35981	1.62686	0.447512	-1.11368	-0.274152	0.14418	-0.18073	0.791576	0.362024	1.14406	-1.52688	-0.843094	0.252197	-1.46859	0.884891	-0.582396	-0.992963	-1.13276	-0.406734	0.0561598	0.297208	-1.03628	1.40127	1.69678	0.391803	-1.7284	-0.30336	0.772517	1.16255	0.175683
ENSG00000066379	0.572493	0.458927	0.902902	0.102192	-1.06304	-0.691702	-0.0564325	0.564954	0.342373	2.01146	1.91301	-0.476181	-1.2808	0.269631	-0.849321	-0.350356	-1.56559	-0.804523	-0.720001	0.317783	1.07046	0.154499	-0.665597	0.269034	0.0900417	0.876583	1.99188	1.63279	-0.363837	0.612433	-1.55692	0.575032	-1.23512	-0.233055	-0.35326	-1.60954	-0.853204	0.268749	0.0983731	1.56686	-1.46931	0.315152	1.0316	0.159728	-1.163	0.847052	1.90866	-0.333657	0.560017
ENSG00000067601	-0.232663	1.29554	0.665531	-0.291823	-0.58117	-0.625992	-1.11896	1.95928	1.0729	-0.40408	0.341521	1.15293	-1.16497	1.27976	-1.33708	-0.575117	-0.803306	-0.632306	0.0923205	1.09426	0.825432	-0.229216	-0.487544	1.48927	0.703512	0.0651026	-0.580126	-0.0694891	1.56932	-1.1091	-1.47249	1.83834	-0.714432	-0.36853	-1.48338	-0.570655	-0.592589	1.37575	0.649177	-0.0656049	-1.36293	1.0105	0.761914	-0.213302	-0.661972	0.0588498	-0.537782	1.44977	1.69853
ENSG00000078304	0.767669	0.944574	0.47754	0.232927	-1.05313	-0.927843	-0.757738	1.31372	0.413762	0.71344	1.69005	0.607091	-1.22866	1.00791	-0.953308	-1.17788	-0.815129	-1.255	0.247826	0.694201	0.555689	0.258011	-0.920271	0.832461	0.00499383	1.11336	0.501426	1.21112	0.892443	0.46845	-1.62352	1.46593	-1.29209	-1.147	-1.20925	-0.690373	-1.36342	0.834148	0.0583251	1.18918	-1.46855	0.704517	0.57465	0.295551	-1.1578	1.09752	0.523773	0.890386	1.42808
ENSG00000079689	-0.757657	1.16263	1.32279	1.18947	-1.5324	-1.06601	-1.32955	0.510447	0.0981838	-0.418549	2.22864	-0.165588	-0.52343	0.218351	-0.370506	0.314221	-0.0718282	-0.809211	-1.18118	1.14753	1.50639	1.35027	-0.960734	0.420405	0.0572791	-0.607113	-0.381815	2.03265	0.021021	-0.526784	-0.526494	0.475082	-1.47286	0.526105	-1.301	0.134559	-0.713306	0.2895	-0.0833314	1.94484	-0.682707	1.03606	1.40451	1.24422	-1.65437	-0.765481	-0.534161	-0.120559	0.345638
ENSG00000095203	-0.920516	1.52212	-0.103463	-0.906662	-0.979712	-0.707911	-0.884355	0.447321	-0.499332	1.22562	-0.727784	-0.83806	-0.916758	0.325995	0.621292	0.88651	0.122729	2.33297	-0.752921	0.92276	0.322209	-0.316657	0.00473556	-0.158754	-0.697099	0.0435673	0.790845	-0.933992	0.0537158	-1.98006	-0.948989	1.11711	-0.674437	1.33113	-1.0385	0.849453	2.06588	-0.383618	-0.977691	-1.23911	-1.25566	0.809851	0.147132	-0.557867	-0.952683	-0.160353	0.66428	-0.149154	1.02432
ENSG00000095397	-0.992059	-0.383771	0.101668	-0.378044	2.22026	1.2103	0.494146	-1.12318	-0.312485	-1.03558	-0.64174	-0.825429	0.678979	-1.16334	-0.805961	0.739116	1.31338	0.903736	-0.345519	-0.44949	0.167103	-0.340166	1.37112	-1.20881	-0.43041	-0.915919	-1.07407	-0.757732	-0.745535	-0.634221	0.517726	-1.08718	2.16202	0.916788	0.303923	1.57043	0.97995	-1.12981	-0.356258	-0.68154	0.585967	-0.375219	0.23753	-0.266577	2.22001	-0.83874	-0.995905	-0.669418	-1.00894
ENSG00000100129	1.17199	1.33214	0.763404	0.35652	-1.06871	-0.529913	-0.598941	0.789776	1.16824	0.225474	1.39406	0.609948	-1.10875	0.243749	-1.30381	-1.12982	-0.984691	-1.33067	-0.199547	1.15474	0.888753	0.399322	-0.512524	0.371135	0.824551	1.59561	0.0154328	0.994728	0.897278	0.512564	-1.51762	0.563786	-1.33862	-1.15681	-1.04348	-0.947077	-1.50221	0.406533	0.813781	0.96663	-1.28991	1.11035	0.871446	0.431849	-1.12913	1.50633	0.087049	0.879103	0.579568
ENSG00000101306	-0.218528	-0.0983849	1.80617	-0.3706	-1.38281	0.0297563	-0.00408425	1.91044	0.584948	1.16945	0.118322	-0.268355	0.645223	0.55868	-0.734688	-1.31411	-0.874167	-1.55727	-0.296262	-0.177592	2.06782	-0.360622	0.130064	1.7555	0.460206	-0.101088	1.17159	-0.0367406	-0.17141	-0.236542	0.532271	0.833842	-1.50495	-1.37625	-0.159454	-0.858763	-1.67162	1.65546	0.45053	-0.0117468	0.517568	-0.142772	1.94599	-0.313033	-1.37753	-0.0716046	1.11229	-0.137021	0.7981
ENSG00000101353	1.25373	0.276645	-0.952609	0.518752	-0.431625	0.112428	-0.953091	0.83057	1.81236	1.00575	1.22631	-0.246512	0.144949	-0.0925794	-1.65063	-1.10509	-1.58588	-0.163475	-1.19747	0.0076089	-1.04972	0.610188	0.266222	0.365386	1.46917	1.77394	0.846983	0.783064	-0.0583656	1.2638	-0.26151	0.22979	-0.669695	-1.09958	-1.48124	-1.62752	-0.171063	0.466437	1.49059	0.853981	-0.115231	0.134472	-0.846574	0.693577	-0.493967	1.77337	0.913289	0.0732572	0.340624
ENSG00000103184	-1.10479	-0.558853	-0.207761	0.893607	0.265684	-1.55391	-0.0317977	0.169371	0.883706	0.845261	1.08199	-0.894203	1.89594	-0.781675	-0.0119625	1.37122	-1.15135	-1.11047	0.884832	-1.07816	-0.0823722	1.13035	-1.5075	-0.675035	0.196655	-0.756372	0.535018	0.289433	-0.56343	1.32274	1.31308	-0.247491	0.00364218	2.09743	-0.874785	-0.809659	-1.17838	-0.679584	0.279568	0.381655	1.50801	-1.12316	-0.0274553	1.30695	0.0671896	-0.769082	0.651883	-0.556781	-0.209141
ENSG00000103313	-0.525104	1.71397	-0.104599	0.613339	-1.80638	-1.20292	0.468121	1.66501	-0.982492	-0.211439	0.431551	1.70673	-0.599895	0.5124	-0.532537	-0.582705	-0.585507	0.0224508	0.166993	1.59266	-0.0951813	0.66116	-1.2593	1.37857	-1.17902	-0.46523	-0.338945	0.181993	2.01164	0.199842	-0.794914	0.740492	-1.96097	-0.552013	0.217601	-0.532429	0.027043	1.33276	-1.16665	0.163403	-0.791279	1.54198	-0.107466	0.631668	-1.9308	-0.469096	-0.345684	1.95142	0.709196
ENSG00000105327	1.10095	1.64301	-0.880119	0.0529377	-0.977969	-1.08726	-0.267767	-0.142217	-0.647927	2.05252	0.325353	1.36015	0.403245	0.460385	-0.784018	-0.748963	-1.25343	-0.608889	1.30655	1.2905	-0.964125	-0.0471168	-1.14543	-0.479312	-0.911867	1.17054	1.71128	-0.0550957	1.41322	0.592868	0.0583032	0.54476	-1.13755	-0.775108	-0.589945	-1.27763	-0.704853	-0.387124	-0.828655	0.0458961	0.161648	1.41942	-0.881997	0.0540406	-1.05902	1.29697	1.84893	1.54468	0.6582
ENSG00000106069	-0.416004	-1.11382	0.906303	1.09069	0.799394	-1.22049	-0.322413	1.09762	-0.486792	-2.09143	0.600233	-1.47792	0.763394	-0.0610358	0.405837	1.47857	-0.124268	0.172135	-0.69888	-1.19484	0.92529	1.05908	-0.960133	0.474237	-0.782196	-0.0864885	-2.01085	0.068579	-1.12756	1.79716	0.287779	0.320306	0.560633	1.64944	-0.695801	0.193936	0.220311	0.512015	-0.860262	0.068956	0.308367	-1.31096	1.00466	1.15078	0.606378	-0.100409	-2.20219	-1.23747	0.343892
ENSG00000107331	-1.14454	0.589803	-0.328111	-0.0658562	0.171179	0.936567	-0.0976172	-0.851296	0.71912	-0.829442	-0.2468	-0.530061	2.84082	-1.53965	-0.916371	0.475695	0.726318	0.090254	0.820689	0.36588	-0.341208	-0.0727014	1.16378	-1.28267	0.36194	-1.12165	-1.0974	-0.668363	-0.43196	-0.0711947	2.55834	-1.54574	0.00947785	0.709648	-0.517657	1.05984	0.100955	-1.0785	0.529921	-0.477714	2.67799	0.533774	-0.157757	0.104842	0.185213	-0.921028	-0.897311	-0.246513	-1.33579
ENSG00000107816	-0.549219	-0.513935	-1.15843	0.0682983	0.426281	1.83435	0.904623	-1.00305	0.0662691	-1.48738	0.477883	-0.497757	1.18765	-1.70953	-0.429793	1.25793	0.943671	0.182137	0.751622	-0.850632	-0.988001	0.0501505	1.79157	-1.49968	-0.566994	-0.16743	-1.60774	-0.316316	-0.166736	1.52556	0.365822	-1.15468	0.0640595	1.3937	0.022766	1.20335	0.149615	-1.4747	-0.349919	-0.0476115	0.775021	-0.691975	-0.857637	0.394333	0.411107	0.13194	-1.60501	0.132776	-1.05865
ENSG00000108587	0.464562	-0.178348	-0.176336	-0.104784	1.63625	-0.746935	1.01099	1.10459	-0.254903	-0.390683	1.57744	-1.04317	-1.74392	-0.690585	1.48505	-0.844372	-0.109766	-0.99507	-1.49359	-0.372013	0.429829	0.429454	0.0464332	0.32105	-0.782659	1.64008	-0.476221	0.770192	-0.0388776	-1.4764	-2.12422	0.57518	1.62438	0.115368	0.249464	1.03533	-0.472787	0.0623618	-1.08798	0.530482	-2.48623	-0.659986	0.175737	0.175347	1.42077	1.43712	-0.768597	-0.312774	0.32723
ENSG00000111906	0.223661	-0.60701	-0.298084	-0.824137	-0.737508	0.169523	-0.335652	2.26912	1.72517	0.103951	1.15624	0.475918	-1.4706	0.865518	-0.119798	-0.453028	-1.05314	-1.09014	-0.473306	-0.80457	-0.193293	-0.804731	0.412511	1.93504	1.46392	0.604593	-0.0184069	0.819017	0.861687	0.326245	-1.78652	1.42839	-0.868186	-0.233287	-0.687296	-0.881006	-1.10081	1.87478	1.42462	0.808408	-1.68121	-0.742947	-0.158865	-0.743101	-0.803733	0.603524	0.00824067	0.84918	1.39067
ENSG00000115008	-0.769498	0.193389	-0.075743	1.10258	-0.648518	2.40718	-0.253041	0.753311	0.736081	-1.16374	-0.208379	0.268052	-1.11779	-0.00157806	1.29688	0.0709323	-1.28252	-1.3076	0.736173	0.222473	0.0550574	1.26682	2.70718	0.679691	0.690373	-0.633504	-1.10104	-0.221768	0.478553	-1.0219	-1.06995	0.219862	-0.583712	0.258577	-0.263746	-1.18955	-1.22959	0.900086	0.913043	-0.193407	-1.22228	0.345468	0.142389	1.61229	-0.632456	-0.692854	-1.25999	0.6561	0.342301
ENSG00000115268	0.690433	2.12895	0.566848	-0.0683354	-0.954885	-0.718855	-1.37559	0.768786	0.609201	-0.18168	1.54822	0.304612	-0.541022	0.919226	-0.497572	-1.19956	-0.862622	-1.13614	1.34678	1.82832	0.546317	-0.125915	-0.740984	0.364802	0.258782	0.831435	-0.385034	1.09402	0.394404	0.28949	-0.813806	1.12946	-1.11809	-1.21812	-1.62649	-0.834496	-1.22087	0.458492	0.35196	1.19123	-0.725804	1.92907	0.640883	-0.0345932	-1.03156	0.927377	-0.294962	0.488237	1.22684
ENSG00000116983	-0.605801	0.535896	0.362024	-0.988257	-1.21095	0.424129	0.449112	-0.566643	-1.26087	-0.163736	1.4621	1.88687	-1.84049	1.08122	-0.638019	-0.0476902	0.843571	0.277541	0.180015	0.218399	0.440287	-0.807457	0.593003	-0.910065	-1.42504	-0.225343	-0.332609	0.750452	2.07139	-0.561114	-1.88826	1.44743	-1.18339	0.237242	-0.0760673	1.14063	0.330505	-0.815486	-1.30498	0.762856	-1.74528	0.257133	0.468041	-0.717956	-1.07529	-0.16465	-0.266607	2.01842	1.42534
ENSG00000117266	-1.27381	-0.178722	0.0421279	-0.049324	0.271099	0.383879	-0.00286738	-0.787621	0.964254	-0.983869	-0.786745	0.354491	2.94125	-1.59545	-0.397077	0.500927	0.491236	0.106224	-0.172981	-0.327294	0.10376	-0.0149368	0.538926	-1.04606	0.74282	-1.27156	-1.14362	-1.04278	0.572394	0.357186	2.75577	-1.62147	0.200502	0.722318	-0.263047	0.754602	0.155475	-0.926087	0.774202	-0.922974	2.68746	-0.242917	0.16679	0.0539714	0.258741	-1.14042	-1.01881	0.612216	-1.473
ENSG00000120458	0.227355	-0.731321	-0.240498	1.75724	-0.768051	-1.82915	0.0447449	1.30074	1.14329	1.58873	0.658651	0.0490677	-0.855528	-0.170027	0.472328	-0.757448	-0.829341	-1.06078	0.194354	-0.949992	-0.0739148	2.15723	-1.82157	0.944446	0.864291	0.713844	1.59098	0.291924	0.462409	-0.174086	-1.19489	0.316847	-0.899325	-0.51068	-0.339171	-0.537399	-1.0353	0.850867	0.766758	0.166156	-1.39401	-1.13703	-0.217731	2.12348	-1.08386	0.60889	1.52929	0.34505	0.192308
ENSG00000124243	0.941329	1.938	-0.567008	-0.376828	0.190158	-0.345722	-0.231063	-0.0968654	-1.49706	-0.187842	2.72038	-0.157491	-1.03183	-0.127288	-0.880432	-0.341974	0.0308273	0.0207097	-1.09253	1.56717	-0.449573	-0.291551	-0.117146	-0.647601	-1.88052	1.42103	-0.425974	1.96565	0.203383	1.01201	-1.42312	0.368568	0.0115816	-0.0218989	-0.764797	0.451786	0.113531	-0.585204	-1.78943	1.96722	-1.34267	1.57802	-0.391786	-0.237442	0.0586351	1.43528	-0.368735	0.245972	0.407312
ENSG00000124380	-0.233807	-0.0998105	0.276236	0.552874	-0.883307	-0.794418	-0.791114	2.70563	-0.124573	0.48889	-0.103006	1.7304	-0.215098	0.923004	-0.760196	-1.12178	-0.7943	-0.755623	0.338797	-0.371461	0.187013	0.435008	-0.815302	1.97147	-0.475225	-0.186594	0.194655	-0.48794	1.76934	1.77748	-0.544283	1.03736	-1.04506	-1.10932	-1.09194	-0.753233	-0.830768	2.19908	-0.360203	-0.373503	-0.432439	-0.251664	0.332507	0.591913	-0.956259	-0.0582908	0.340501	1.98765	1.22198
ENSG00000125650	0.04156	1.75874	0.557159	0.20064	-0.0161028	-1.30016	-1.79804	-1.65753	-0.38605	0.728814	0.503475	-1.01295	0.817436	-0.468309	-0.289538	1.19645	-0.104397	1.22879	1.09415	1.11735	0.47168	0.119071	-1.13047	-1.91737	-0.828506	0.233745	0.295128	-0.158741	-0.784166	1.41645	0.182955	-0.178667	-0.284997	1.24218	-2.0274	0.0987957	1.03881	-1.96184	-0.779297	-0.0519063	0.319189	1.33398	0.632755	0.249808	-0.189025	0.374349	0.441012	-0.731142	-0.0735469
ENSG00000125820	0.378349	-1.7632	-0.0784983	-0.444241	1.47269	0.584416	1.36372	-0.757182	0.154342	-1.87982	-1.12403	-0.410722	1.53056	-0.553661	0.513753	0.234398	0.801768	-0.022642	1.07311	-1.7321	0.0145692	-0.364862	0.73166	-0.857034	-0.00109611	0.598038	-1.83565	-1.18712	-0.240784	-1.08974	1.27435	-0.347544	1.3876	0.415279	1.06457	1.04116	0.0555764	-0.860691	0.0131977	-1.1977	1.3154	-1.75411	0.0291915	-0.358197	1.43102	0.624897	-1.85983	-0.231517	-0.340516
ENSG00000128242	-0.395114	-0.575614	0.476349	-0.188201	-0.424103	2.65102	1.22186	-0.145168	-0.55565	-1.36181	-0.0957249	-0.658931	0.830411	-0.960707	-1.37103	0.742663	0.929345	-0.1196	0.910112	-0.834223	0.380197	-0.322303	2.72005	-0.507037	-0.867878	-0.433545	-1.59	-0.458298	-0.730977	0.67326	0.456411	-1.02315	-0.648611	0.7566	0.774359	0.996686	-0.25165	-0.205457	-0.666757	-0.143149	1.02622	-0.623732	0.928786	0.0307072	-0.386445	-0.111504	-1.58993	-0.491742	-0.86526
ENSG00000129810	-0.346084	-0.709318	-0.0998196	-0.584064	-1.40981	-0.0217996	2.39853	0.226068	-1.02719	2.36837	0.375744	0.580113	-0.591383	-0.381101	0.335321	-0.188926	-0.359068	-0.565575	-0.823671	-0.648751	0.0852017	-0.440462	0.201668	0.201879	-0.993793	-0.107197	2.47337	0.348551	0.904649	-0.976181	-0.56339	-0.124424	-1.34069	0.0464432	2.29874	-0.121085	-0.420862	0.080756	-1.10448	0.226148	-0.677835	-0.762451	-0.0349028	-0.55598	-1.44835	-0.225623	2.33243	0.777394	-0.242699
ENSG00000132170	0.540296	2.30179	-0.67784	0.321428	-0.476942	-1.76421	-0.801491	1.00999	0.800704	0.579383	0.574511	-0.234744	-1.29737	0.843191	0.194072	-0.612808	-0.0056082	-1.29435	1.10205	2.0364	-0.659458	0.357441	-1.75364	0.569667	0.430646	0.812146	0.387071	0.164919	-0.0569897	0.28909	-1.55669	1.20802	-0.618451	-0.481666	-1.13119	0.220474	-1.31984	0.590267	0.439588	0.151579	-1.7144	2.17999	-0.741926	0.360244	-0.69748	0.853078	0.392359	-0.0889378	1.28215
ENSG00000132671	-0.595443	-0.262509	-0.621582	-1.01501	0.174911	0.536112	-1.25808	-0.176169	-1.27557	0.983248	0.818656	2.06973	-0.757729	-0.144321	-1.02304	1.81831	0.847512	-0.119032	-1.33404	-0.244057	-0.439698	-0.806807	0.662246	-0.25307	-1.14346	-0.340677	0.848036	0.568168	2.16157	-1.06512	-0.70601	0.116508	0.175271	1.90627	-1.14151	1.03041	0.00597453	-0.310667	-1.21965	0.527718	-0.773065	-0.301466	-0.501193	-0.875966	0.126617	-0.400104	0.813429	2.15439	0.0666267
ENSG00000133055	-0.535326	0.230013	-0.832039	0.307214	0.68279	0.0268924	1.10452	-1.37903	-0.70993	0.578396	-0.851074	-1.03926	2.39772	-1.2966	-0.294342	0.29765	-0.110476	1.42288	-1.20608	0.20031	-0.779149	0.413269	0.164259	-1.42294	-0.769223	-0.401912	0.567529	-0.917925	-0.963868	0.302881	2.25032	-1.23117	0.700086	0.488884	0.950245	0.0668188	1.58767	-1.42777	-0.783939	-0.930392	2.18993	0.17093	-0.793715	0.380669	0.663147	-0.422183	0.532595	-0.97564	-1.2389
ENSG00000137101	0.791695	0.0857127	-0.155895	-0.676303	1.1051	0.212799	1.00584	0.284378	-0.498334	-0.729386	-1.75104	1.91138	1.81981	-0.670124	-0.260325	-0.516989	-0.902003	-1.05631	1.6788	-0.202343	-0.266859	-0.746063	0.106985	-0.133873	-0.747799	0.714899	-0.878354	-1.78674	1.73787	1.30149	1.17412	-0.633242	0.720083	-0.53444	0.455644	-0.873455	-1.08672	0.0825521	-0.600032	-1.75516	1.53682	0.00642467	-0.0653057	-0.598101	1.03201	1.02625	-0.745187	2.16362	-0.472663
ENSG00000137634	0.714686	-0.49794	-0.20248	0.0966714	-1.47476	-0.689629	0.591903	2.49634	-0.183625	-0.812945	0.322485	-0.667794	0.370876	0.321669	1.52854	-1.42051	-0.952697	0.459217	-0.9714	-0.523874	-0.106303	0.18281	-0.572623	2.14033	-0.283249	0.951815	-0.811204	0.156908	-0.518238	2.14627	0.240132	0.5724	-1.43686	-1.31169	0.403344	-0.806743	0.548172	2.21054	-0.354766	0.11113	0.19922	-0.609462	-0.167473	0.138547	-1.57583	0.952521	-0.913594	-0.603496	0.550918
ENSG00000141627	0.902223	0.755982	-0.0769188	0.456072	-0.0116807	-1.08394	-1.04462	1.71741	0.507398	0.44941	2.0555	0.310232	-1.4204	0.112811	-0.741958	-1.01941	-0.794074	-1.07403	0.423823	0.373065	-0.0742548	0.451409	-1.0574	1.02642	-0.0504741	1.25421	0.120843	1.35701	0.559466	1.60294	-1.89205	0.467321	-0.278842	-0.916951	-1.59968	-0.609962	-1.15689	1.18347	0.067843	1.52595	-1.83997	0.506617	0.0432069	0.587778	-0.168739	1.41945	0.245322	0.699722	0.604262
ENSG00000142279	-0.0116385	2.20142	-0.401681	-0.748749	1.24581	-1.20686	-0.942342	-0.087169	-0.733104	1.23769	-0.253593	-0.590133	1.16204	0.58418	-1.20188	0.36749	-1.19993	0.578437	-0.55188	2.09489	-0.270532	-0.661848	-1.08112	-0.362886	-0.944386	0.326661	1.17248	-0.519024	-0.34207	-1.34328	0.925317	1.05417	1.23754	0.694843	-1.18334	-0.994215	0.748671	-0.462317	-1.04157	-0.617852	0.820912	1.98597	-0.37032	-0.760125	1.13193	0.224568	1.06712	-0.441582	0.949272
ENSG00000143552	-1.03625	-0.0122349	-0.20316	0.846232	-0.532131	-1.34965	-1.06808	0.548373	0.898013	1.46343	-0.213861	0.275843	2.33688	0.537946	0.260806	-0.964289	-1.21491	-0.572958	1.05337	-0.137065	-0.105765	1.01214	-1.31783	0.268967	0.667511	-0.901265	1.41666	-0.476941	0.560738	-0.697386	2.12425	0.943834	-0.610888	-0.851308	-1.31797	-1.10331	-0.52774	0.208055	0.624756	-0.571835	2.14786	-0.216474	-0.183749	0.985083	-0.711885	-1.01549	1.40804	0.513119	0.913669
ENSG00000148584	-1.20978	-0.742801	-0.906978	2.2162	1.08169	0.531125	-0.942695	-1.64061	-0.513046	-0.572895	-0.0799067	0.293627	-0.385869	0.444194	-0.0528617	0.631077	0.191128	1.6584	-1.28886	-0.691132	-0.760232	2.18917	0.650623	-1.51436	-0.528555	-1.00875	-0.527119	-0.173139	0.464791	0.0306204	-0.411509	0.66249	0.994501	0.784794	-0.91428	0.379912	1.66103	-1.55324	-0.564216	-0.207641	-0.446788	-0.727322	-0.796648	2.16236	0.963804	-1.04597	-0.562775	0.432369	0.630711
ENSG00000153234	-1.07611	-0.879522	-0.735529	-0.345749	1.95097	0.307431	0.654649	-1.57588	-0.177534	-0.772831	-0.463523	0.386449	1.20024	-0.643179	-0.297507	1.93937	0.88005	-0.351782	0.772528	-0.970971	-0.642487	-0.282493	0.441509	-1.69701	-0.426233	-0.857568	-0.848899	-0.715937	0.598082	-0.780777	0.818606	-0.376156	1.72161	2.13787	0.267846	1.12893	-0.288444	-1.6154	-0.371324	-0.654941	0.847358	-0.904616	-0.583035	-0.230605	1.73139	-0.793596	-0.785109	0.631467	-0.322299
ENSG00000153237	0.146192	-0.292129	0.369797	0.589883	-1.60317	0.108693	-0.328054	1.99293	0.529834	-0.14502	1.422	0.721807	-0.651724	1.18739	-1.78177	-0.424249	-0.832366	-1.01004	-1.41938	-0.526002	0.542662	0.748852	0.349806	1.53795	0.156546	0.541026	-0.329971	0.978344	1.1572	-0.222001	-1.01245	1.8266	-1.81033	-0.172843	-0.761871	-0.579665	-1.00448	1.42159	0.177831	0.917747	-0.874692	-0.436712	0.525475	0.711121	-1.59307	0.524002	-0.260213	1.07879	1.68149
ENSG00000154493	-0.832856	-0.883012	-0.418388	0.187044	0.979525	2.23489	0.759226	-0.24008	1.04548	-1.43638	-0.271821	-0.649021	0.778681	-1.48658	-0.127744	0.482868	0.94005	-1.06188	-0.540905	-0.932603	-0.341735	0.270509	2.49157	-0.397037	0.847714	-0.697682	-1.46244	-0.424306	-0.512435	0.104223	0.608078	-1.38918	0.946797	0.688141	0.541301	1.21848	-1.01849	-0.31952	1.16659	-0.352076	0.880485	-0.958931	-0.253495	0.477462	1.28488	-0.678459	-1.5915	-0.457294	-1.50404
ENSG00000154889	0.904067	0.146114	0.394624	1.10113	-1.29664	-1.12946	-1.43414	0.372135	0.904927	-0.0779755	2.27634	0.27836	-1.24486	0.265514	0.520042	-0.300447	-1.12717	-0.552572	0.21396	-0.0305582	0.486417	1.20507	-1.08164	0.0309086	0.594165	1.22662	-0.222981	1.85318	0.509371	0.89907	-1.4713	0.578053	-1.4173	-0.140251	-1.68905	-1.00897	-0.534766	0.00726663	0.567837	1.82085	-1.48778	-0.053907	0.460603	1.17583	-1.43404	1.19728	-0.245412	0.483447	0.551801
ENSG00000154898	-1.01989	-0.841791	-0.850854	-0.728631	0.391072	0.497597	0.436452	-0.447038	-0.0681601	-0.449822	-0.564272	-1.10954	0.275384	-1.08551	1.71961	2.45256	1.05191	0.340911	-1.22401	-0.698885	-0.584836	-0.471619	0.849062	-0.409485	-0.0286643	-0.68345	-0.303741	-0.515328	-0.790422	-0.761011	0.303972	-0.730857	0.542946	2.95581	0.408933	1.52473	0.616863	-0.550167	-0.192307	-0.649629	0.120275	-0.822119	-0.714946	-0.608556	0.34484	-0.807615	-0.450799	-0.908137	-0.852164
ENSG00000160803	-0.379225	1.8899	-0.265615	0.204328	-0.340115	0.0981852	-1.18404	1.22268	1.26654	-1.36112	1.71142	-0.422268	-0.601837	0.147219	-1.53469	-0.710555	0.522212	-0.26301	-0.0793188	1.7147	-0.184711	0.332615	0.410373	0.544766	0.715901	0.0441995	-1.93708	1.09234	-0.069601	0.180913	-1.32558	0.834101	-0.672428	-0.470755	-2.08616	1.18872	-0.232992	0.598457	0.745829	1.07	-1.01218	1.60594	-0.0297275	0.415765	-0.449722	0.167398	-1.53877	0.0693991	0.847617
ENSG00000172123	0.0851669	-0.332576	0.0504787	0.00289609	-0.0275541	-0.860104	-0.117475	2.98099	1.27563	0.0638005	0.0691498	0.230691	-0.00676643	-0.629178	0.44896	-0.920893	-0.311437	-2.00178	-1.17829	-0.395645	0.140838	0.0770058	-0.766247	2.58607	1.05135	0.288808	0.00767028	-0.107564	0.425161	1.70805	-0.140938	-0.449107	-0.0551164	-0.80599	-0.280573	-0.134492	-1.97099	2.79829	1.1124	-0.160675	-0.197337	-0.477133	0.112194	0.0420745	-0.103062	0.27474	-0.0340908	0.424524	-0.535861
ENSG00000175206	-0.318738	1.35406	0.705283	0.0106975	-0.668498	2.58408	0.199099	-0.402284	0.117719	-0.801969	-0.516307	-0.92241	-0.876212	0.547103	-0.978554	0.448976	1.00892	-1.49097	-1.06823	1.21443	0.765834	0.0691131	2.69225	-0.467314	0.0174115	-0.185909	-0.778154	-0.567607	-0.812825	-0.519414	-0.87566	0.734764	-0.642078	0.579007	0.0705261	1.18084	-1.40698	-0.440238	0.173914	-0.56731	-0.957616	1.69054	1.12217	0.23942	-0.661665	-0.0836947	-0.834075	-0.878004	1.08281
ENSG00000176463	-0.901883	-0.430988	-0.413413	0.98947	-1.74754	-0.600309	-1.29849	0.725159	1.7071	0.78003	1.3175	-0.447603	0.606433	-0.980781	1.12729	0.251686	-1.00076	0.317099	-0.622596	-0.606366	-0.178524	1.51239	-0.308216	0.438249	1.63806	-0.537929	0.864203	1.10846	0.00406998	-0.193271	0.423414	-0.563808	-2.04951	0.866492	-1.8156	-0.663512	0.683975	0.26698	1.36765	0.881809	0.25337	-0.691315	-0.298828	1.25236	-2.0152	-0.628533	0.657736	-0.131322	-0.652274
ENSG00000178125	0.224511	0.184073	-0.760773	-0.599483	0.323637	-1.16948	-0.829556	0.294765	0.531365	1.68662	-0.266017	2.04832	-0.467222	1.75921	-0.126975	-1.28822	-1.05058	-0.494196	0.328935	0.00516525	-0.758954	-0.611033	-1.13938	0.0030203	0.246733	0.321716	1.42476	-0.491979	2.15907	0.747536	-0.642066	1.94729	0.183772	-1.24092	-0.992252	-0.983324	-0.508092	0.013026	0.256074	-0.480622	-0.6303	0.0151651	-0.746869	-0.599352	0.193284	0.330853	1.43089	2.16319	1.95199
ENSG00000179967	-0.689597	-0.602082	-0.51552	-0.792061	1.13302	1.76077	2.03273	-0.668801	-0.308695	-0.857502	-0.884806	-1.02385	-0.800996	-0.588952	0.0971702	1.14315	1.02053	0.545486	-0.925088	-0.532416	-0.406246	-0.688747	1.94711	-0.616669	-0.277617	-0.56061	-0.77237	-0.813508	-0.914243	-0.519315	-0.731002	-0.446342	1.15882	1.34459	1.85279	1.24263	0.65824	-0.659152	-0.284471	-0.876676	-0.785499	-0.566046	-0.426617	-0.738804	1.30291	-0.597202	-0.831214	-0.987996	-0.470926
ENSG00000181409	-0.329724	0.921516	0.117719	0.410991	-0.273119	-0.387415	-0.527344	-0.691155	0.732162	-0.597669	0.101772	-0.0949595	3.32385	-0.823679	-1.46471	-0.00536113	-0.138794	-0.274079	1.0726	0.681385	0.0629592	0.384724	-0.475608	-1.25488	0.331869	-0.305811	-0.98791	-0.39925	-0.0433782	0.73232	3.17927	-0.874006	-0.581866	0.0472285	-1.07523	-0.067841	-0.42658	-0.970665	0.478148	-0.189417	3.07803	0.797281	0.232614	0.526408	-0.356158	-0.104101	-0.726906	0.13552	-0.622903
ENSG00000183281	-0.844253	-0.801609	-0.64422	-0.789013	1.36024	0.59598	0.623794	-0.704605	-0.694438	-0.652038	-0.714806	-0.698487	-0.811566	-0.840605	1.51168	1.32654	0.974755	1.80265	-0.616374	-0.698732	-0.516323	-0.674498	0.855831	-0.611011	-0.597642	-0.727373	-0.543756	-0.620696	-0.56485	-0.627972	-0.712887	-0.721357	1.54641	1.69509	0.689307	1.32642	2.1204	-0.671188	-0.658971	-0.680038	-0.764282	-0.751348	-0.584662	-0.729203	1.30027	-0.77752	-0.60973	-0.629006	-0.772022
ENSG00000183458	-0.758858	-0.470261	-0.906812	-0.713624	1.49714	0.579323	0.668038	-0.803134	-0.853686	-0.336955	-0.983948	-0.643485	-0.564887	-0.81799	0.237485	1.68916	1.68216	1.50033	-0.737027	-0.396541	-0.78418	-0.59591	0.712266	-0.719583	-0.760882	-0.620549	-0.26638	-0.880434	-0.505476	-0.674319	-0.498137	-0.676646	1.47497	1.86561	0.592698	1.89089	1.57963	-0.765328	-0.805971	-0.923624	-0.547399	-0.447417	-0.828898	-0.643619	1.39437	-0.667867	-0.319323	-0.554621	-0.723073
ENSG00000184182	0.0338411	-0.579098	-0.0815207	-0.172912	0.0959347	-0.0922856	0.478403	1.79106	0.685905	0.437092	1.22963	0.103368	-2.91332	0.309752	0.817624	-0.985506	-0.361323	-0.796642	-1.33037	-0.734253	0.232377	0.0923438	0.340865	1.3016	0.32402	0.669608	0.354138	0.766422	0.696045	0.166886	-3.19128	1.08048	0.0833428	-0.544383	0.0374048	0.22964	-0.574878	1.17985	0.221314	0.6551	-3.22552	-0.816347	0.131456	-0.00584963	-0.0146753	0.560171	0.250846	0.586094	0.963038
ENSG00000186523	-0.801154	-0.626858	-0.490693	-0.709386	-0.245275	-0.00513806	0.623545	-0.68867	-0.586723	-0.579118	-0.759276	-0.261	-0.428037	-0.756812	0.50562	2.00144	1.30894	2.49859	-0.499561	-0.544287	-0.389054	-0.60944	0.11226	-0.611512	-0.515565	-0.694793	-0.496657	-0.675107	-0.135942	-0.616141	-0.368578	-0.646302	-0.173313	2.19532	0.575245	1.50645	2.58698	-0.671734	-0.58004	-0.73251	-0.43957	-0.607489	-0.459137	-0.669754	-0.252961	-0.751323	-0.561971	-0.217246	-0.704982
ENSG00000188152	-0.88346	-0.460702	-0.948027	-0.750704	2.19953	1.28512	-0.162833	-0.739513	-0.708721	-0.27274	-0.753484	-0.560285	-0.301481	-0.966087	1.10816	1.37023	0.180687	1.3643	-0.239694	-0.38684	-0.840546	-0.637003	1.54739	-0.685639	-0.648905	-0.752525	-0.192894	-0.698217	-0.405049	-0.786614	-0.254729	-0.837533	2.29939	1.6775	-0.138813	0.410387	1.57034	-0.718015	-0.681698	-0.730451	-0.291982	-0.422597	-0.87117	-0.66993	2.23324	-0.784145	-0.230846	-0.4406	-0.868191
ENSG00000188266	1.00976	-0.938695	-0.782105	-0.602196	0.165039	-0.218744	0.212487	1.26101	-0.106826	-0.805337	1.4708	0.351457	-0.555738	1.12979	1.90634	-1.50361	-1.01484	-0.978597	1.21344	-1.09402	-0.657399	-0.478594	0.0629509	1.00289	-0.340926	1.64123	-0.918075	1.22485	0.824864	-0.644487	-0.789216	1.86712	0.179585	-1.37168	-0.0658177	-0.752554	-0.904172	0.812876	-0.378376	1.00963	-0.775771	-1.04597	-0.658919	-0.500414	0.0830393	1.37874	-0.89	0.655058	1.57898
ENSG00000188493	-1.0198	0.513205	0.138098	-0.77869	1.57501	2.50347	0.270067	-1.17093	0.207335	-1.00359	-1.21184	-0.236701	0.546393	-0.737277	-0.874569	0.358486	0.729416	0.191935	-0.61057	0.417907	0.184997	-0.774976	2.71783	-1.25562	0.0610363	-0.979575	-1.05469	-1.29319	-0.143991	-0.247058	0.392398	-0.657783	1.51841	0.485218	0.097123	0.914059	0.228468	-1.34459	0.275958	-1.39083	0.683801	0.715198	0.428529	-0.753013	2.06971	-1.00484	-1.09729	0.0236082	-0.608771
ENSG00000198753	-0.86486	-0.223428	-0.467743	0.525508	0.820834	2.12871	-0.0139991	-0.89096	0.583955	-1.40892	-0.499269	-0.425795	1.86805	-1.0723	-1.31814	0.434032	0.564279	0.260053	-0.363541	-0.4005	-0.534028	0.545295	2.40847	-1.1472	0.35495	-0.910878	-1.62169	-0.755568	-0.419693	0.309266	1.66525	-1.13281	0.740581	0.548611	-0.272223	0.731857	0.253847	-1.00552	0.63689	-0.577319	2.06953	-0.189097	-0.335093	0.845008	1.05853	-0.74713	-1.52431	-0.210083	-0.989783
ENSG00000198815	-0.403665	0.505577	-0.864848	-0.308341	0.299519	-2.15391	-0.350139	1.47094	0.289719	0.602514	2.40645	0.730498	-1.02381	-0.147269	0.318833	-0.742427	-0.438505	-0.191138	-0.675651	0.247467	-0.699729	-0.0841975	-2.1297	0.869306	-0.295193	0.289554	0.448656	1.90642	1.64268	0.28424	-1.71285	0.752119	0.213132	-0.250615	-1.11146	0.248917	0.0568941	0.796676	-0.518648	1.96812	-2.11992	0.0942962	-0.97558	-0.280325	0.0555148	0.141835	0.321543	1.67022	0.664311
ENSG00000198944	0.282229	2.56341	0.570779	-0.675212	-0.680168	0.814292	-0.191437	0.984691	-0.584444	0.284607	-0.248996	-0.736702	-0.109348	1.4472	-1.32513	-0.644529	-0.329203	-1.42204	-0.113249	2.45121	0.663409	-0.729862	1.00833	0.630051	-0.89538	0.515756	0.122039	-0.594082	-0.675424	-0.192823	-0.40265	1.92451	-0.855121	-0.584363	-0.536735	-0.185716	-1.5499	0.699019	-0.701568	-0.424929	-0.249164	2.37113	0.729648	-0.549597	-0.664605	0.594078	0.232584	-0.499614	1.88754
ENSG00000200170	-0.14443	0.657925	-0.768178	1.23333	0.345632	-1.58164	-1.07711	1.69701	-0.354317	0.301553	0.92381	1.09678	0.578947	0.503241	-0.25283	-1.36585	-1.72589	-0.0679953	-0.25423	0.628037	-0.716107	1.41078	-1.5789	1.52016	-0.441803	0.0412793	0.289586	0.775812	1.40398	-0.528192	0.482831	0.800987	0.360852	-1.33195	-1.16124	-1.72431	0.0224318	1.44343	-0.585458	0.673691	0.370716	0.520875	-0.869119	1.33032	0.244576	-0.0858977	0.170879	1.32328	0.699724
ENSG00000203326	1.33282	0.603906	0.038999	0.0368587	0.305085	1.28912	-1.12596	1.21828	-0.0753918	-1.34253	1.1592	0.692326	-1.41038	0.970947	-1.18415	-1.25803	-0.529211	-0.721907	-1.69712	0.262855	0.118164	0.0878561	1.2944	0.532756	-0.417133	1.48687	-1.28266	0.492941	0.874546	1.26221	-1.45343	1.23741	0.114435	-0.882667	-1.28546	-0.182977	-0.562999	0.72354	-0.336792	0.679095	-1.49358	0.422258	0.260743	0.226912	0.25658	1.78859	-1.30295	1.10507	1.51012
ENSG00000204963	-0.580876	-0.811489	-0.128049	-0.787041	0.494716	-0.76767	0.396459	0.535964	-0.961432	-0.115462	-0.276959	-1.29882	-1.08953	-0.507678	1.96221	1.78087	0.529557	1.62524	0.611762	-0.698784	0.139614	-0.537127	-0.463965	0.431339	-0.900486	-0.20626	-0.0172982	-0.30267	-0.970865	-1.93317	-1.00993	-0.0942999	0.600674	2.20993	0.308563	0.957402	1.87558	0.201384	-1.09355	-0.512292	-1.19996	-0.897433	-0.08226	-0.740255	0.366027	-0.418553	-0.234826	-1.16198	-0.309695
ENSG00000207116	0.420099	0.827865	0.450471	-0.33891	-1.06013	-1.12861	-1.03872	1.26638	1.14528	0.434228	0.41819	1.08646	-0.185809	1.86862	-1.14557	-0.942579	-1.04279	-1.03446	0.682352	0.647061	0.379257	-0.465506	-1.29866	0.98644	0.89842	0.417911	0.267672	0.175092	1.13927	0.450629	-0.389323	2.06319	-1.23466	-1.09364	-1.22312	-1.20126	-1.20112	1.01367	0.929053	0.233679	-0.308924	0.687408	0.429954	-0.382164	-1.1216	0.467114	0.322681	1.16059	2.04881
ENSG00000207357	0.173166	0.766369	0.476431	-0.319083	-0.937652	-1.06322	-1.00382	1.7027	1.19227	0.157137	0.578396	0.769507	-0.340921	1.88792	-0.968097	-0.989235	-1.01612	-1.06574	1.54192	0.520166	0.351588	-0.451696	-1.19083	1.29283	0.858206	0.104216	-0.0429526	0.277783	0.713761	0.313789	-0.542365	1.93478	-1.07972	-1.11224	-1.15484	-1.13769	-1.19672	1.43582	0.989165	0.392667	-0.450196	0.641763	0.468516	-0.357016	-1.00243	0.214293	0.0630477	0.84072	2.09556
ENSG00000212135	-0.651525	1.60337	-0.0723743	-0.0358585	-1.16004	-1.08633	-0.718781	-0.192631	0.314004	-0.253272	2.42345	0.794714	-0.353268	1.34381	0.50165	-0.935338	-0.895839	-0.625742	2.28851	1.16165	-0.158845	-0.134156	-1.05741	-0.392663	0.0348472	-0.640991	-0.386378	1.71849	0.689932	0.536416	-0.50512	1.24893	-1.14919	-0.911828	-0.815709	-0.868035	-0.658444	-0.362807	0.14585	2.14907	-0.49661	1.48653	-0.0846071	-0.0552318	-1.26293	-0.65827	-0.355328	0.925277	1.59038
ENSG00000213600	-0.639265	-0.642634	1.23013	-0.753244	1.98451	-0.585073	0.0222551	1.57231	0.443932	0.370541	-1.44029	-0.344589	1.16573	-1.35121	0.554766	-0.393491	-1.07489	-0.119479	-0.838029	-0.675153	1.55519	-0.678603	-0.443689	1.48207	0.379959	-0.451962	0.415771	-1.55947	-0.12473	0.0974286	1.1336	-1.26495	2.17737	-0.192241	-0.0806112	-0.959463	0.0275163	1.32043	0.261195	-1.60279	0.985523	-0.752874	1.39071	-0.756189	1.98869	-0.538365	0.295614	-0.223862	-1.31973
ENSG00000213891	0.0604227	-0.466284	0.671266	0.0626938	-0.932226	-1.28228	-0.80949	2.28317	1.19985	0.102024	-1.35612	0.346538	1.40679	-0.014325	-0.626544	0.812198	-0.259905	-1.19778	-1.42422	-0.553985	0.873803	0.210834	-1.12887	1.90421	0.941833	0.410825	0.039716	-1.53467	0.692355	-0.138397	1.16155	0.38403	-0.95441	1.17456	-1.01712	0.0623238	-1.10438	1.852	0.852606	-1.71914	1.08077	-0.700739	0.781959	0.0934931	-1.11656	0.301175	-0.0842054	0.593533	0.273351
ENSG00000215895	-0.880284	-0.903966	-0.777101	-0.727905	1.82942	0.51315	1.31648	-0.781598	-0.4941	-0.662889	-0.698236	-0.701105	-0.746398	-0.856657	1.31913	0.965408	0.943341	1.34331	-0.815467	-0.789673	-0.647764	-0.596395	0.765887	-0.674312	-0.389626	-0.754121	-0.543572	-0.593168	-0.555545	-0.626543	-0.636336	-0.725888	2.02346	1.28901	1.36259	1.28825	1.61921	-0.749642	-0.483751	-0.673855	-0.714173	-0.857387	-0.724846	-0.676869	1.77002	-0.824182	-0.627534	-0.638716	-0.797813
ENSG00000219797	0.140918	0.708051	-1.94397	0.22434	-0.806585	0.911266	-1.21948	0.688753	0.125636	0.376391	1.96436	0.714098	-1.84174	-0.0176118	0.933914	-0.583759	-0.135168	-0.23941	1.01667	0.625176	-1.80309	0.365683	1.14664	0.456817	-0.0168483	0.443076	0.339619	1.62277	1.01836	-1.37305	-1.82351	0.318945	-0.765526	-0.348669	-1.27723	0.154061	-0.0998971	0.469499	-0.025973	1.68913	-1.91581	0.645608	-1.89445	0.374169	-0.809118	0.455125	0.346905	1.0569	0.32528
ENSG00000221063	0.491495	-1.38661	-0.0166967	0.748119	-1.08243	-0.662532	1.38834	-1.39449	-0.690919	0.91069	-0.634766	-1.34208	0.159606	0.931747	0.968095	-0.248101	0.0194731	1.84105	2.62147	-1.26746	-0.0813937	0.518472	-0.572018	-1.32238	-0.789845	0.444045	0.496205	-0.768104	-1.10412	0.188319	-0.154243	0.854404	-1.00966	-0.201637	0.704381	0.0485943	1.39497	-1.48128	-0.837278	-0.810986	-0.0686371	-1.41487	0.0194608	0.744886	-1.1031	0.65488	0.717958	-1.21733	1.15113
ENSG00000223508	-0.810914	0.483346	-0.116154	0.647632	-0.0118013	-1.35395	0.0631105	-0.0517601	1.29072	-0.382834	-0.299424	1.24696	-2.27943	0.978557	0.476789	0.547623	1.12861	-1.55707	-1.35609	0.365401	0.211049	0.800088	-0.731476	-0.227682	0.822449	-0.175277	-0.25827	-0.40409	1.52347	-1.50506	-1.81052	1.41096	0.0761379	0.911941	-0.138512	1.46531	-0.979829	-0.525647	0.657209	-0.724351	-2.30854	0.142396	-0.0314657	0.632021	-0.183427	-0.466618	-0.560101	1.44683	1.3201
ENSG00000223899	1.65516	-0.732934	-0.934057	-1.22348	0.720851	0.467979	0.301987	-1.03768	-0.616862	1.56277	-0.79231	1.27408	0.745634	-1.52322	-0.882805	0.793992	0.288161	-0.0672582	-0.460121	-0.779457	-0.901698	-1.20097	0.565952	-1.109	-0.706657	1.88709	1.44183	-0.882625	1.46105	-0.54528	0.569317	-1.47248	0.658808	0.942846	0.122324	0.439966	-0.0309031	-1.0211	-0.6414	-0.807464	0.562754	-0.710103	-0.825463	-1.10789	0.647208	1.80635	1.38616	1.4043	-1.36412
ENSG00000223901	0.314465	1.19717	-1.02495	1.67062	-1.41552	0.0380669	1.61618	-0.526281	1.2248	-0.614212	-1.04359	0.127217	-0.0988612	-1.49523	0.510184	-0.41396	-0.764579	0.698478	-1.10151	1.2039	-0.782355	1.90566	0.334093	-0.511897	1.12288	0.696087	-0.490151	-0.979437	0.480019	-1.21408	-0.0826732	-1.18234	-1.23918	-0.0943462	1.43663	-0.433722	0.93242	-0.682624	0.995135	-1.16246	-0.242116	1.07828	-0.960194	1.7985	-1.42903	0.557119	-0.660307	0.335371	-1.3707
ENSG00000224678	-0.880189	-1.02245	0.158361	0.423093	-0.637826	-1.21116	1.19302	1.4334	0.0671874	-0.545365	-0.867768	0.0058819	1.18459	-1.04955	1.6948	-0.818635	-0.598364	1.47098	0.771771	-1.10527	0.176322	0.444971	-1.26771	1.21762	-0.0667288	-0.895195	-0.6235	-0.9765	0.0699413	1.89505	1.02291	-1.07539	-0.706924	-0.835598	0.991237	-0.584521	1.54751	1.24298	-0.0850099	-1.0257	1.04166	-1.15884	0.166301	0.444079	-0.746961	-0.94163	-0.660702	0.0563047	-1.12795
ENSG00000225299	0.794204	-1.14892	-0.495267	0.206936	-0.708181	-0.999241	0.277232	0.253662	0.298188	0.464424	0.484875	-1.43674	-0.562543	-0.804511	3.05061	0.455554	0.0574227	-0.187716	-1.63462	-1.43424	-0.30028	0.717654	-1.00402	0.346985	0.460192	1.84209	0.855948	0.661941	-1.62447	0.676525	-0.69443	-0.59128	-0.761311	1.26236	0.383374	0.703493	0.134083	-0.0276158	0.0517647	0.193232	-0.757859	-1.27661	-0.48148	0.232298	-0.804756	1.02076	0.32927	-1.41001	-0.68553
ENSG00000226148	0.0598109	-1.00475	-0.701683	-0.627812	0.171497	-0.967704	-0.264267	-0.289	-1.40854	-0.0447448	-0.730201	1.4233	1.62484	0.298644	0.484163	-0.0493542	-0.473395	2.4992	0.667573	-1.10543	-0.690105	-0.631943	-0.914786	-0.556512	-1.51341	0.168737	-0.212426	-0.938405	1.51084	1.07208	1.17756	0.450468	0.0161183	0.0266136	-0.532241	-0.366543	2.37181	-0.532304	-1.49979	-0.918425	1.22097	-1.0873	-0.667375	-0.60857	0.0466646	0.200973	-0.18441	1.55793	0.485822
ENSG00000226330	0.752877	1.66692	0.709202	1.75614	-0.399196	0.0270343	0.058821	0.57813	-1.25004	-0.985324	0.192451	-0.559139	1.15549	-1.16099	-0.882105	-1.61555	0.531943	-0.576664	0.146464	1.49948	0.749212	1.85438	0.0574393	0.265869	-1.49871	0.945236	-1.17769	-0.106828	-0.545534	0.587173	0.889328	-1.18756	-0.554417	-1.73129	-0.23717	0.697781	-0.653176	0.347595	-1.29208	0.00127901	0.926921	1.49388	0.796723	1.82366	-0.414626	0.978871	-0.993776	-0.406372	-1.00295
ENSG00000226673	-0.100428	0.599974	1.9622	0.32776	-1.04185	0.289315	-0.740143	-0.827145	-0.757034	-0.811288	-0.0623154	1.74264	0.986161	0.0962878	-1.12911	1.37328	-0.820357	-1.08795	0.849402	0.394348	1.92767	0.271057	0.283235	-0.99823	-0.92014	-0.0660713	-0.927749	-0.303118	1.83714	-0.624752	0.690542	0.167382	-1.13709	1.43772	-0.918057	-0.818964	-1.14433	-0.842658	-0.769273	-0.189425	0.74437	0.46602	1.90697	0.350157	-0.973149	0.0333402	-0.776423	1.82189	0.252729
ENSG00000226695	0.448773	1.68165	0.798361	-1.5198	0.874055	-0.111956	0.109671	-1.90656	-1.04812	0.809017	-0.0944982	0.201124	-0.467221	1.90788	-0.196828	-0.736707	-0.571072	-0.177774	-0.662113	1.08618	0.590122	-1.31206	-0.119187	-1.69672	-1.04753	0.413332	0.43916	-0.358433	0.18611	2.3609	-0.606724	1.70499	0.519333	-0.614836	-0.207732	-0.454279	-0.220518	-1.84142	-1.08742	-0.287045	-0.575427	1.39083	0.814673	-1.39466	0.732453	0.609336	0.639334	0.345425	2.10956
ENSG00000227115	-0.107388	-1.3248	-0.34168	0.614029	-0.0582394	1.78468	0.885354	0.554735	1.53935	0.311269	0.610591	-1.191	0.767525	-1.21656	-0.228852	-1.06015	0.171917	-1.71079	-0.299844	-1.48654	-0.322809	0.68754	2.05194	0.27949	1.2905	0.051735	0.197233	0.337618	-1.17738	1.04264	0.545079	-1.17117	-0.150179	-1.04011	0.605195	0.366493	-1.80742	0.531014	1.6915	0.597736	0.835868	-1.49611	-0.16033	0.999391	0.0378222	0.269587	0.436596	-1.14125	-1.13412
ENSG00000227267	-1.75166	-1.04219	-0.302298	-1.01037	0.490352	0.0289927	0.0785854	0.474265	-1.42807	-0.0651356	-0.227648	-1.09887	-0.0618502	0.562257	1.47008	1.75244	0.805803	1.32532	-1.58969	-0.902898	-0.0777799	-0.787035	0.290958	0.393146	-1.2908	-1.47873	0.0236367	-0.230517	-0.816162	0.204466	-0.0479502	0.943718	0.573626	2.0822	0.0429042	1.15592	1.51098	0.231142	-1.39152	-0.369824	-0.193901	-1.01774	-0.222645	-0.906089	0.405054	-1.57261	-0.12492	-0.934156	0.761678
ENSG00000228510	-0.625344	-1.40643	-0.0619006	0.550727	1.98489	0.101056	0.699124	-0.507106	0.484904	-0.945461	-0.752039	-1.1869	0.0252288	-1.68305	0.908803	1.57961	0.522839	0.311047	-0.907834	-1.32707	0.124357	0.74395	0.332808	-0.519194	0.441148	-0.390696	-0.867211	-0.746798	-1.00494	-0.330002	0.0145916	-1.52563	2.05529	1.94729	0.612682	0.850817	0.496434	-0.599351	0.312788	-0.815531	-0.092358	-1.36667	0.011898	0.600391	1.84591	-0.477303	-0.929899	-1.06072	-1.55527
ENSG00000228536	-0.193415	0.399784	-0.29941	-0.1673	1.68519	-0.76739	-0.570122	-0.16748	-0.824033	-0.627897	-1.30504	-1.31692	1.01602	0.32785	2.31145	1.20921	-0.0426708	-0.667826	0.584613	0.526342	-0.167978	-0.0143784	-0.733309	-0.233026	-0.962933	0.0600993	-0.677383	-1.52616	-1.42153	-0.303191	1.17054	0.782768	2.13131	1.8571	-0.689203	0.258898	-0.642586	-0.345715	-0.932132	-1.38464	0.781931	0.26437	-0.293455	-0.170051	1.55382	-0.110215	-0.702717	-1.30058	0.470386
ENSG00000229427	-0.582096	0.62012	-0.608516	-0.315072	-1.98473	-1.37787	-0.210619	-0.795499	-0.899513	0.777203	2.29974	0.430491	0.16108	-0.171585	0.304619	0.797763	0.323313	1.23117	-0.826826	0.610539	-0.47204	-0.177	-1.26034	-0.858637	-0.936956	-0.356657	0.793228	2.08094	0.730456	-0.482967	0.0919183	0.1257	-1.94907	1.11382	-0.301595	0.635411	1.44008	-1.06068	-1.14125	1.96325	-0.082849	0.450654	-0.662991	-0.359484	-2.18241	-0.544297	0.638585	0.574012	-0.0480984
ENSG00000229807	-0.410705	-0.441901	-0.263529	-0.379159	0.144683	3.9196	-0.117537	-0.365276	-0.19058	-0.277727	0.0527284	-0.431419	-0.504723	-0.443744	0.203499	-0.149761	-0.256577	-0.0878733	0.0121786	-0.412058	-0.226366	-0.343888	4.06488	-0.345876	-0.183152	-0.36973	-0.254613	0.0347969	-0.392168	-0.384113	-0.472218	-0.403242	0.155377	-0.100083	-0.120192	-0.207827	-0.051705	-0.693828	0.105536	1.17619	-1.31447	-1.01894	-0.106748	-0.68406	1.76853	-0.81101	-0.245507	-0.921233	-0.975633
ENSG00000230006	0.453133	0.74153	0.852728	0.140857	-0.847564	-0.372259	-0.775326	1.64492	0.825412	0.85523	1.02185	0.959567	-1.21902	0.380897	-1.75305	-0.960273	-0.509901	-1.43872	-0.172067	0.524165	1.0579	0.171261	-0.329614	1.25851	0.446104	0.829906	0.70357	0.591525	1.41747	0.0694116	-1.77698	0.817501	-1.18454	-0.984855	-1.35445	-0.371161	-1.71366	1.14783	0.463827	0.586263	-1.40787	0.52955	0.978921	0.232427	-0.909078	0.786966	0.680598	1.28166	0.776521
ENSG00000230424	0.244581	-0.311324	-0.285951	-1.05106	-0.740436	-0.695516	-0.768153	0.717426	-0.0187124	-0.629113	1.06551	-1.11099	0.586534	-0.486569	0.618158	-0.117927	-0.140217	3.12375	0.23949	-0.32466	-0.200133	-1.02114	-0.618523	0.605873	-0.0810508	0.4549	-0.633364	0.943799	-1.05561	-0.401135	0.517896	-0.339307	-0.734669	0.0323659	-0.822098	0.0280616	3.40931	0.495412	-0.157484	0.816597	0.411793	-0.389025	-0.270667	-1.05101	-0.778723	0.351917	-0.682436	-1.08377	-0.402946
ENSG00000231769	0.499613	-1.0497	-1.02107	0.223615	-1.17578	-0.155876	-0.71273	0.612038	-0.490039	-0.0010265	1.26765	0.581531	-0.330158	-0.317065	2.94388	-0.907323	0.453032	-0.420587	2.21579	-1.22205	-1.0807	0.237933	-0.107882	0.319008	-0.720684	0.693144	-0.142697	0.957797	0.761159	1.81899	-0.554433	-0.186321	-1.31984	-0.900627	-0.960849	0.642185	-0.449915	0.353617	-0.619294	0.951376	-0.463721	-1.08846	-0.956185	0.27775	-1.17997	0.703722	-0.0784316	0.767368	-0.119253
ENSG00000231799	-0.959764	-0.825411	-0.691452	-0.765471	1.60514	1.0257	0.292432	-0.375211	-0.463369	-0.817746	-0.623803	-0.874673	-0.176879	-1.08485	0.541024	1.81825	1.82493	0.55116	-0.52478	-0.7679	-0.575694	-0.655316	1.18494	-0.397724	-0.462484	-0.810612	-0.753322	-0.620498	-0.72807	-0.317572	-0.195245	-0.931889	1.57138	2.03899	0.205782	2.08692	0.653091	-0.403909	-0.467619	-0.623074	-0.204711	-0.768087	-0.578995	-0.657327	1.53329	-0.810106	-0.753745	-0.728903	-0.929419
ENSG00000232158	-1.17457	-0.785784	0.0453519	-0.369859	1.70356	-0.182534	1.77116	-0.502852	-0.930224	0.0105324	-0.697886	-0.913689	-0.342777	-1.09731	0.711765	1.55679	-0.232008	1.43034	-0.957793	-0.675088	0.256716	-0.176929	0.0556892	-0.4657	-0.845138	-0.948536	0.104302	-0.643598	-0.679682	-0.899342	-0.291408	-0.853111	1.77743	1.91018	1.62962	0.0529603	1.64944	-0.609644	-0.982884	-0.784636	-0.438199	-0.815612	0.100971	-0.325591	1.59684	-1.08459	-0.0489542	-0.820131	-0.990726
ENSG00000234998	0.667165	-0.886838	-1.17412	-0.699705	-0.257563	2.46967	0.49254	0.74509	-0.556287	0.315658	1.76535	-0.230694	-1.05409	0.494098	0.291089	-0.907944	-0.801329	-0.672082	0.697481	-0.892874	-1.06509	-0.600517	2.67604	0.513178	-0.639402	0.923735	0.263933	1.44085	-0.0310979	-1.08929	-1.08893	0.784841	-0.255689	-0.74245	0.287989	-0.6097	-0.573005	0.841153	-0.695001	2.07754	-1.29413	-1.03283	-1.26235	-0.643176	-0.183591	1.38834	0.50896	0.115744	1.20322
ENSG00000235927	1.44551	0.882913	0.364092	0.533702	-0.358593	0.484383	-1.11694	-2.15748	-0.650121	0.0281739	-0.392314	-1.02216	1.37833	-0.222761	1.82507	-0.322706	-0.0356174	-0.663488	2.27241	0.57761	0.292054	0.432625	0.446946	-2.06483	-0.793414	1.43761	-0.143632	-0.596531	-0.938413	0.8753	0.925924	-0.135456	-0.461311	-0.280849	-1.19915	0.0177055	-0.664592	-2.09068	-0.720567	-0.5084	1.13224	0.756887	0.449164	0.600648	-0.362683	1.68364	-0.0203437	-0.876822	-0.0115331
ENSG00000236556	-0.230077	-1.11504	-0.130056	1.91127	-0.792247	-0.834947	-0.542164	1.89061	1.10905	0.114869	0.143887	-0.905476	0.21859	-0.695939	1.42651	-1.00802	-0.993344	0.432527	-0.950084	-1.11324	0.152185	2.48743	-0.627669	1.952	1.18674	0.160122	0.251375	0.130553	-0.669584	-0.761846	0.258168	-0.369902	-0.720089	-0.802065	-0.587023	-0.75995	0.782875	1.60413	0.88679	-0.103258	0.0163652	-1.26916	-0.0829814	2.10603	-0.900633	-0.075541	0.00999814	-0.853291	-0.572375
ENSG00000237361	0.514699	0.598032	-0.0259811	-0.170223	-1.0358	-0.867212	-0.906792	0.648572	-0.53306	2.99156	0.447008	-0.34454	-0.936517	-0.319392	0.901976	-0.644053	-1.01638	0.698103	-0.339682	0.553051	0.0236432	-0.13769	-0.86201	0.519635	-0.603442	0.68544	2.98205	0.328219	-0.274764	1.22491	-0.993391	-0.223334	-1.07189	-0.608522	-0.972693	-1.01128	0.781753	0.461572	-0.64706	0.272618	-1.03199	0.494558	-0.0280404	-0.187299	-1.10949	0.625245	2.89232	-0.32261	-0.271841
ENSG00000237911	-0.859149	-1.11689	-0.00425411	-0.121919	1.29311	0.00425746	-0.369844	-0.433233	-0.810693	-0.769885	-0.89953	-0.322807	-0.253803	-0.94792	2.61122	0.892429	0.916657	1.19225	-0.951752	-1.11327	0.321547	0.163183	0.362076	-0.350981	-0.771793	-0.727669	-0.694537	-0.881712	-0.0314947	-0.865455	-0.123434	-0.835952	1.80855	1.5442	-0.277322	1.61027	1.81554	-0.495484	-0.822535	-0.907962	-0.318637	-1.08792	0.0271965	-0.0958822	1.18288	-0.788242	-0.762492	-0.247183	-0.872399
ENSG00000238086	-0.253977	0.501819	-0.39893	-0.0112138	1.18725	0.297705	-0.357677	-1.2518	-0.143455	-1.01267	-0.459034	-0.140565	0.253522	-0.356752	-1.3866	2.92071	-0.476107	1.08778	1.54629	0.225131	-0.484792	-0.119645	0.233815	-1.41569	-0.419341	-0.262606	-1.1496	-0.717979	-0.161551	-0.512683	-0.0572762	-0.342633	0.911271	2.89881	-0.628905	-0.487183	0.944573	-1.21482	-0.249519	-0.538849	0.101261	0.374866	-0.31293	0.0408365	1.03962	-0.0976694	-0.957022	0.000236506	-0.175202
ENSG00000241416	-0.528346	-1.19371	0.926833	2.03695	0.335324	-1.61254	1.2301	-1.07403	0.739742	-0.393676	-0.426665	-0.61807	0.635127	-0.247345	-1.21439	1.06723	0.672141	-0.334667	0.987549	-1.37385	0.931523	2.08602	-1.7576	-1.29207	0.476412	-0.548816	-0.563276	-0.670853	-0.657825	-0.437302	0.385591	-0.214237	0.193807	1.17783	0.916391	0.778573	-0.417874	-1.2968	0.491977	-0.668456	0.400114	-1.37952	0.952312	2.12006	0.206129	-0.545018	-0.559644	-0.655279	-0.206599
ENSG00000241549	-0.571563	-0.220475	-0.999508	-0.809863	1.12641	1.72113	0.537122	-1.03788	-0.577036	-1.27935	-0.0849325	-0.437894	-0.927372	-0.646991	1.04509	0.105098	1.25809	1.79991	-0.841015	-0.215233	-0.91163	-0.723585	1.92495	-1.02818	-0.589825	-0.423099	-1.22636	-0.148948	-0.290235	0.595858	-0.91306	-0.488163	1.12882	0.274664	0.424475	1.52315	1.92743	-1.04785	-0.58461	-0.118708	-0.926192	-0.188756	-0.924681	-0.725963	1.23159	-0.40842	-1.25728	-0.268014	-0.477177
ENSG00000242020	-0.167838	-0.382216	-0.102996	0.315712	1.87061	0.277178	-0.242966	0.0297113	0.455139	-0.134587	-0.22307	-0.0382491	2.77566	-1.13969	-1.21315	-0.639611	-1.38417	-0.0554793	0.767478	-0.497287	-0.0748523	0.372377	0.385772	-0.157001	0.297199	-0.0608661	-0.224379	-0.406325	0.0730885	-1.33858	2.65342	-1.16365	1.91199	-0.62008	-0.426132	-1.45726	-0.0349251	-0.0860375	0.352237	-0.32662	2.62585	-0.414393	-0.00676934	0.424779	1.91041	0.00672648	-0.151053	0.135984	-1.05739
ENSG00000243321	2.33935	-1.22811	0.38066	-0.589364	-0.854195	-0.271741	-0.570099	0.298766	0.523778	0.58698	0.102753	1.96538	-0.71526	-0.0547754	-0.0732664	-1.557	-0.787111	0.503254	-0.773776	-0.964994	0.513756	-0.349996	-0.0322394	0.211439	0.418503	2.40869	0.556731	0.0578745	2.04043	-1.6168	-0.57281	0.238111	-0.632493	-1.17363	-0.477342	-0.459149	0.607695	0.0706347	0.28865	-0.0910518	-0.755094	-1.16802	0.388942	-0.520494	-0.817933	2.38409	0.43419	1.99637	0.0987175
ENSG00000246334	-0.170129	0.208019	0.404298	-1.27908	-1.07524	-0.160444	0.480376	-1.34828	-0.00667511	-1.20087	-0.655061	0.324293	0.66722	-1.20847	1.60129	2.15344	0.54963	0.715702	-0.816833	0.282921	0.683223	-1.01566	0.163492	-1.24764	5.06524e-05	0.226485	-1.02898	-0.618357	0.719974	-1.2132	0.631031	-0.833396	-0.889765	2.59397	0.409462	0.9791	0.974126	-1.37557	-0.197504	-0.781401	0.398264	0.0695807	0.447544	-1.15653	-1.03766	0.0162938	-1.16911	0.482244	-0.98444
ENSG00000249767	-0.793311	0.306729	-0.650439	1.03978	-1.02221	-0.566314	-0.0182411	0.709887	-0.470449	1.7358	-1.66313	-0.710166	0.981454	-1.21969	0.218378	1.96674	0.17527	-0.0200938	-0.800781	0.324701	-0.469866	1.20814	-0.356186	0.588583	-0.458186	-0.547797	1.70364	-1.55857	-0.472105	-0.999638	0.884929	-0.978319	-0.903634	2.28815	-0.0680625	0.465288	0.14971	0.444863	-0.60302	-1.70458	0.741525	0.1807	-0.614713	1.06508	-1.04894	-0.692727	1.56111	-0.616954	-1.12371
ENSG00000249937	-0.161317	-0.602094	-0.934525	-0.438152	0.51934	-0.755805	0.109809	-1.05472	0.430468	0.305124	3.3615	0.643079	-0.383592	-1.08912	-0.252516	-0.11384	-0.00670371	0.423067	-0.31459	-0.702284	-0.980714	-0.424504	-0.753416	-1.22906	0.330146	-0.010885	0.290112	3.31974	0.924185	-0.108118	-0.510517	-1.0989	0.550252	0.0210937	-0.0287374	0.173486	0.552723	-1.23028	0.266728	3.13706	-0.5404	-0.724518	-0.991841	-0.457818	0.478053	-0.0606993	0.228291	0.83707	-1.10532
ENSG00000250197	0.659913	1.10302	0.188867	-0.899698	1.00689	-1.55215	-0.90797	1.27201	-1.39815	-1.8069	0.397071	-0.373533	1.5134	0.69109	-0.343217	0.046709	0.476472	-0.0738384	1.15484	0.908533	0.2348	-0.862714	-1.48384	0.915674	-1.47189	0.845715	-1.81097	0.131439	-0.244225	-1.06813	1.19706	0.922621	0.885146	0.177013	-1.04442	0.65613	-0.0427877	0.935509	-1.67122	0.0792839	1.24272	0.927713	0.192134	-1.00613	0.902179	0.859129	-2.04143	-0.330865	0.943094
ENSG00000251187	0.0049268	-0.623285	-0.0203962	-0.520971	2.10397	-1.01419	-0.417447	0.505715	-0.328857	1.03591	-0.289744	0.975443	0.124948	-1.11563	2.06272	-1.30969	-0.187422	-0.986013	-0.633158	-0.60971	0.236393	-0.392161	-0.973329	0.586707	-0.320536	0.366339	1.34344	-0.297333	1.59067	-0.0612465	0.200848	-1.06169	2.64198	-1.33338	-0.439749	0.119633	-0.963713	0.283554	-0.48375	-0.464126	-0.0427881	-0.728319	-0.0127258	-0.544327	2.02181	0.0971767	0.923565	1.13266	-1.11058
ENSG00000251276	0.134371	-1.16988	-0.587249	0.1752	-0.323879	-1.41704	0.880134	-0.228892	-0.050399	0.413484	0.77556	-1.15778	-0.523684	-0.501994	2.5995	-0.41459	-0.237082	1.63421	-1.65656	-1.25589	-0.434648	0.512429	-1.46721	-0.234372	0.000272484	0.601184	0.649696	0.91453	-1.10878	1.08693	-0.537758	-0.208057	-0.208703	-0.147212	1.03387	0.11308	2.3472	-0.476347	-0.273436	0.517179	-0.738703	-1.35971	-0.649538	0.169457	-0.454149	0.246209	0.288161	-1.2325	-0.453591
ENSG00000254206	-0.779023	-0.717455	-0.67734	-0.797112	0.943001	1.24489	1.06381	-0.754125	-0.740906	-0.756866	-0.783912	-0.739888	-0.727554	-0.775224	0.519868	1.23016	1.91837	1.3293	-0.494312	-0.628021	-0.579997	-0.701228	1.39536	-0.665959	-0.652823	-0.68028	-0.664755	-0.693027	-0.639793	-0.649439	-0.640096	-0.67547	0.978034	1.40897	0.99136	2.15662	1.43486	-0.691178	-0.67792	-0.718495	-0.665076	-0.65289	-0.604424	-0.726772	0.967964	-0.70563	-0.689963	-0.66477	-0.700777
ENSG00000254391	0.0640588	0.185417	-0.254638	1.22445	-0.181895	-0.654732	-1.3295	-1.47183	1.54621	0.552321	0.709508	0.685181	1.95314	-0.853352	-0.315681	-0.944104	0.373659	-1.28821	-0.581319	0.152346	-0.199629	1.39752	-0.617837	-1.55687	1.45381	0.228306	0.547659	0.592936	0.916748	-0.118052	1.87436	-0.802081	-0.194397	-0.927032	-1.41633	0.580905	-1.33104	-1.55228	1.34158	0.514105	1.7458	0.0906105	-0.247707	1.28746	-0.242678	0.163623	0.470584	0.825351	-0.826782
ENSG00000254463	-0.397217	1.16403	-1.11742	-0.114259	-1.25892	0.340801	-0.072439	0.532707	-0.903883	1.48434	0.123411	-1.71673	-0.00470337	-0.953892	2.03783	1.03811	-0.309993	0.128226	-0.573678	1.3328	-1.07801	0.147966	0.850863	0.346142	-1.22477	0.0441474	1.76949	-0.11043	-1.70264	0.322545	-0.173875	-0.622612	-1.44369	1.83789	-0.332059	0.159738	0.450185	0.193735	-1.11548	-0.186776	-0.239652	1.01603	-0.993167	0.0285739	-1.29793	-0.0579497	1.37997	-1.51374	-0.613634
ENSG00000254714	0.0876045	-0.134803	-1.23632	-0.919963	-0.456478	0.438455	-1.07916	-1.33053	0.517273	1.4596	-0.475409	2.79808	-0.17779	-0.595196	0.547623	0.257637	0.232067	0.0673014	-0.20417	-0.0906016	-1.07258	-0.768252	0.59287	-1.19708	0.450504	0.287947	1.39191	-0.444467	3.00926	-1.12524	-0.162423	-0.391453	-0.364166	0.439626	-0.975612	0.435116	0.188818	-1.25217	0.366689	-0.51268	-0.235553	-0.164984	-1.12985	-0.830821	-0.433779	0.206965	1.29168	2.88084	-0.46059
ENSG00000254783	0.772128	0.0481267	-1.64562	0.780705	-2.0434	0.089747	2.0319	0.0858848	0.0858775	-0.416426	0.175261	-0.881959	-0.948308	0.443246	-0.731699	0.148597	1.23737	0.768576	-0.0454496	-0.0547737	-1.51361	0.873108	0.269716	-0.157009	-0.115775	1.06727	-0.463458	-0.0731369	-0.66156	-1.26608	-1.04368	0.778854	-1.97798	0.380748	1.59181	1.55	0.860997	-0.171279	-0.131087	-0.0895259	-1.03556	-0.0716266	-1.49361	0.832814	-1.94625	1.02208	-0.469987	-0.663084	0.740941
ENSG00000255141	-1.21078	-0.252724	-0.102118	0.554266	1.69417	-1.0422	0.283812	-0.73815	0.221139	-0.674359	-0.35691	-1.37724	0.253916	-0.495907	-0.177705	1.18521	-0.260117	2.4957	-0.776337	-0.275052	-0.0152357	0.642758	-0.963534	-0.78718	0.122992	-1.12059	-0.670419	-0.433622	-1.30178	0.0248228	0.16198	-0.339836	1.66165	1.39782	0.158506	-0.106764	2.61982	-0.868688	0.0315528	-0.518987	0.0701157	-0.362148	-0.105167	0.545647	1.55342	-1.19846	-0.753201	-1.37767	-0.426225
ENSG00000255893	0.971036	-1.48951	-1.22997	-0.930091	0.600352	-1.36272	0.14393	1.18046	0.498611	0.964768	0.441829	-1.09561	-1.04775	1.9499	0.15543	0.0977104	0.468795	-0.31717	-0.908677	-1.25362	-0.976946	-0.699096	-1.09252	1.00379	0.449155	1.22044	0.947088	0.376416	-0.819811	-1.30638	-0.882109	2.23213	0.645387	0.338452	0.122151	0.726787	-0.12264	0.862127	0.260358	0.181438	-1.18403	-1.58711	-1.28692	-0.985462	0.473264	1.09719	0.800602	-1.11644	2.19484
ENSG00000255964	-1.22593	0.943577	-1.30373	-0.647395	0.888495	0.491875	0.380445	-1.20827	-0.485337	0.670521	-0.055414	-1.35433	-0.884291	-0.275114	2.13483	1.306	0.228498	0.395582	-1.62372	1.14245	-1.15254	-0.424734	0.923237	-1.18576	-0.42671	-1.00758	0.881097	-0.0124869	-1.16646	-0.192138	-0.830109	0.138771	1.15078	1.91344	0.430547	0.698464	0.743452	-1.23697	-0.559413	-0.189666	-0.919499	0.841266	-1.20731	-0.55765	0.8487	-1.07792	0.607972	-1.21974	-0.0546497
ENSG00000258033	-1.02138	-0.753174	-0.606876	-0.940662	1.20403	1.69682	1.65788	-0.862103	-0.55596	-0.537373	-0.986571	-0.906951	-0.0751629	-0.816373	1.09572	1.03944	0.811099	0.557613	-0.958937	-0.673606	-0.457491	-0.812779	2.02007	-0.814606	-0.511005	-0.863088	-0.451199	-0.931706	-0.743614	-0.270146	-0.0435685	-0.626768	1.31052	1.35826	1.57552	1.14157	0.752571	-0.885252	-0.565005	-1.00877	-0.0719408	-0.736521	-0.508557	-0.883324	1.35639	-0.936392	-0.50192	-0.810368	-0.687115
ENSG00000258948	1.43048	-1.33423	0.814675	-0.80261	-0.680615	1.97698	-0.23507	0.332674	0.553318	-1.29361	-0.262959	-0.621539	0.763869	-1.53896	0.827626	0.482601	0.478568	-0.891205	0.927844	-1.33513	0.874153	-0.757322	2.10739	0.141995	0.372262	1.63986	-1.29003	-0.395104	-0.51465	-0.249992	0.576179	-1.45481	-0.692852	0.619826	-0.369837	0.64604	-0.845812	0.289732	0.54541	-0.306641	0.771831	-1.35041	1.10269	-0.708832	-0.637248	1.9529	-1.30033	-0.439379	-1.4833
ENSG00000259151	-1.2965	1.53687	0.209442	-1.45868	1.42196	0.391698	-0.290983	0.12626	0.343214	-0.534066	-1.42978	-0.626104	1.29107	-0.877631	-0.391917	1.49379	-0.603904	0.695264	0.063858	1.4604	0.329748	-1.40358	0.563099	-0.00542609	0.227905	-1.18782	-0.539413	-1.45774	-0.476457	-1.1716	1.13804	-0.717169	1.41657	1.77736	-0.392991	-0.440403	0.81562	-0.0151923	0.214959	-1.44771	1.11269	1.43066	0.315415	-1.39429	1.38743	-1.18147	-0.541902	-0.479804	-0.717235
ENSG00000259440	-1.55264	-1.77361	-0.775422	0.358843	-0.222006	0.0449889	-0.142043	0.550103	-1.12173	0.438981	-0.634565	0.0895422	0.678923	0.100484	0.662132	-0.294681	1.0795	2.5132	-0.750028	-1.66769	-0.601976	0.519738	0.267529	0.39816	-1.09686	-1.3319	0.443557	-0.672328	0.365789	-0.537466	0.566812	0.433587	-0.159325	-0.0445803	-0.225867	1.4212	2.67165	0.284888	-1.14904	-0.741861	0.446649	-1.69656	-0.674383	0.401498	-0.249819	-1.37448	0.32843	0.253839	0.318867
ENSG00000259505	-1.5414	0.593476	0.690283	-0.0395439	1.5511	-0.487453	-1.53364	-0.343146	-0.414071	1.01827	-0.133351	-1.63485	1.40874	0.218059	1.20574	0.690249	-0.482837	-0.76561	-0.655846	0.612868	0.927409	0.103356	-0.343653	-0.448725	-0.494377	-1.50563	1.08456	-0.236493	-1.61944	0.54823	1.36565	0.562241	1.68726	1.03061	-1.63733	-0.283569	-0.69713	-0.511578	-0.553762	-0.315468	1.16497	0.469372	0.760019	-0.00143565	1.46215	-1.4882	0.905229	-1.59336	0.422591
ENSG00000260628	-0.82252	-0.307511	-0.828932	-0.728843	0.158582	2.47542	1.18313	-0.635815	-0.948199	-0.940046	-0.433486	-0.484035	0.57679	-1.04559	-0.321012	1.29309	0.82893	0.980043	0.361836	-0.388226	-0.858068	-0.759064	2.58359	-0.729427	-1.01321	-0.830834	-0.992515	-0.54197	-0.476152	-0.0433905	0.41747	-1.06473	0.0858017	1.39171	0.950185	0.927918	0.979074	-0.655754	-1.00272	-0.42656	0.746502	-0.238584	-0.813038	-0.69199	0.340987	-0.77974	-0.97742	-0.346087	-1.06571
ENSG00000260647	-0.368791	1.4408	0.913299	-0.449579	0.0319958	0.356712	1.31002	-0.967206	0.445533	1.00362	-0.336571	-1.13084	1.06364	-1.29264	0.792127	-1.58494	0.302757	-1.52994	0.0572871	1.45753	1.10677	-0.42045	0.529124	-1.10256	0.345899	-0.24585	1.02663	-0.46778	-1.13544	0.700137	0.986723	-1.30604	0.0253935	-1.66045	1.18656	0.533147	-1.61662	-1.01701	0.351432	-0.417296	0.956855	1.40165	1.07027	-0.372581	0.0486325	-0.207627	0.994552	-1.04807	-1.20924
ENSG00000260942	-0.4995	1.80132	-1.32033	1.68339	-0.562609	-2.3508	-0.534047	0.0446291	1.23445	-0.67081	-0.0161745	-0.0856101	0.204689	0.855669	0.0858638	-0.0519883	-9.14903e-05	0.181942	-2.23529	1.45718	-0.926061	1.69523	-1.79789	-0.170355	0.840383	-0.0339543	-0.563358	-0.214242	0.317293	0.25355	0.0273884	1.28025	-0.433114	0.327979	-0.627295	0.426898	0.375407	-0.538842	0.822101	-0.597936	-0.272583	1.65261	-1.55639	1.97314	-0.892643	-0.35518	-1.06801	0.117769	1.41438
ENSG00000260988	-0.428201	-1.04156	-1.17192	-0.643313	0.131139	-1.19203	0.0780092	0.0180575	0.174431	-0.0290065	0.72331	2.60487	0.596808	-0.459853	0.882525	1.48543	-1.10209	-0.626601	2.19997	-0.952292	-1.02002	-0.566272	-1.02776	-0.149138	-0.00639739	-0.321001	-0.113011	0.406151	2.39907	-0.684566	0.336992	-0.333679	0.0362032	1.37888	-0.100397	-0.930883	-0.551846	-0.183838	-0.0195567	0.455249	0.375653	-1.1082	-1.18614	-0.663921	0.0294727	-0.381637	-0.142259	2.74891	-0.396229
ENSG00000261173	0.0403911	-0.516171	-1.47661	0.618612	-1.29807	-0.18382	-0.0952362	-1.13595	0.783897	2.22729	1.61938	0.923114	-1.02602	-0.704274	0.649873	-0.33306	0.0383182	-0.13167	1.31887	-0.655393	-1.47913	0.482216	-0.234591	-1.23132	0.428159	0.0260808	1.80173	1.11278	0.874177	1.60682	-1.12531	-0.689662	-1.33672	-0.356866	-0.345467	0.024638	-0.221017	-1.19528	0.611158	1.35641	-1.07989	-0.568349	-1.46503	0.670002	-1.31001	0.173473	2.10637	1.09667	-0.605653
ENSG00000261924	-0.348365	0.947099	1.16879	-1.57042	-0.723509	-0.558943	0.287657	-1.04194	-0.497845	0.405909	-0.167654	0.353347	0.0960237	1.1394	-1.11897	2.10269	0.878414	-1.35168	0.583034	0.745248	1.14792	-1.51628	-0.505124	-1.10987	-0.615082	-0.2528	0.271308	-0.342393	0.440221	-1.22453	-0.0803641	1.29265	-0.752815	2.17882	0.0567059	0.98837	-1.30502	-1.07356	-0.595704	-0.332345	-0.0792811	0.718083	1.10698	-1.46607	-0.728724	-0.245818	0.260359	0.423493	1.24675
ENSG00000262619	1.88435	0.365207	-0.608324	-0.574309	0.305027	-0.717682	-1.16765	1.81036	0.230633	0.900024	-0.587122	-0.247512	-0.125597	0.185413	-1.30357	-1.75337	0.322384	1.08173	1.84781	0.119517	-0.541821	-0.525487	-0.601529	1.15352	-0.0761275	1.8636	0.594888	-0.764416	-0.126497	-1.65967	-0.354247	0.332666	0.126696	-1.5168	-1.22995	0.420007	0.937851	1.33565	-0.0308811	-0.795788	-0.33996	0.186542	-0.548415	-0.530263	0.19452	2.12477	0.714831	-0.0868573	0.423419
ENSG00000263958	0.636636	-0.188933	-0.436862	-0.520271	-0.626728	-0.683914	-1.17075	1.22884	1.57404	1.06615	0.633353	0.433668	-0.896501	1.65621	0.735219	-1.19722	-0.879914	-1.36303	-0.479418	-0.2337	-0.352246	-0.452352	-0.586054	1.03901	1.41782	0.923335	1.04943	0.470672	0.678301	0.519818	-0.977042	2.10879	-0.637869	-1.12358	-1.26305	-0.757006	-1.34486	0.916726	1.27759	0.375314	-1.00381	-0.295684	-0.408613	-0.503975	-0.680703	0.806529	0.926651	0.573106	1.93581
ENSG00000264343	-0.759959	-0.996155	-0.868815	-1.04058	1.63788	0.768015	2.14649	-0.68086	-0.679238	-0.722493	-0.580945	-0.482506	-0.372991	-0.456045	1.52744	0.397453	0.281198	0.882119	-0.671946	-0.930225	-0.768563	-0.965074	1.12833	-0.617427	-0.608664	-0.622665	-0.633723	-0.514301	-0.300115	-0.721264	-0.287321	-0.251753	1.93754	0.725976	2.28336	0.609616	1.20822	-0.682475	-0.674398	-0.58742	-0.378205	-0.970792	-0.821783	-1.00291	1.67253	-0.687303	-0.697495	-0.389997	-0.34542
ENSG00000265281	-0.0710941	-0.782257	0.650908	1.1358	0.63386	-1.5413	-1.7887	-0.261041	0.826587	-0.806504	-0.184417	-0.425876	2.05755	1.03462	-1.0475	0.800771	-0.0606959	-0.170705	-0.65875	-0.93442	0.594382	1.06332	-1.59997	-0.514895	0.505073	-0.0446643	-0.946518	-0.44339	-0.427821	1.49153	1.65081	1.15428	0.452423	0.834512	-1.89939	-0.033094	-0.243422	-0.5234	0.562307	-0.447287	1.78189	-0.969965	0.657372	1.15653	0.506264	-0.0228625	-0.982843	-0.430715	1.25335
ENSG00000265298	-1.00905	-0.478858	-0.664915	-0.694329	1.05017	1.65097	0.98566	-0.459947	-0.855953	-0.681519	-1.23174	-0.735047	-0.821757	-0.574269	0.915911	1.39804	0.697766	1.50888	-0.858867	-0.37811	-0.470691	-0.507139	1.88862	-0.417164	-0.759316	-0.77293	-0.557118	-1.10782	-0.49777	-0.858105	-0.72396	-0.305182	1.10139	1.67957	0.88088	0.993438	1.67027	-0.498973	-0.866272	-1.24039	-0.828317	-0.457049	-0.556434	-0.59556	1.13119	-0.880886	-0.649213	-0.585504	-0.378761
ENSG00000266783	-0.277394	-2.02109	-0.433196	-0.394259	0.202034	-0.799513	1.86805	1.56794	0.226994	1.2716	-0.102929	-0.271326	1.4738	-0.198381	-0.0287624	-1.11286	-0.79558	-0.175134	-1.37535	-1.96592	-0.22956	-0.200203	-0.594676	1.49287	0.226245	0.0339901	1.38665	-0.123204	0.0251194	-0.982074	1.46488	0.15361	0.327168	-0.916717	1.7883	-0.545045	0.0339149	1.39168	0.0496687	-0.32058	1.36203	-2.27297	-0.433266	-0.402161	0.156599	-0.154029	1.27914	-0.163428	-0.0272899
ENSG00000267605	-0.989412	-0.191088	-0.609401	-0.921604	0.614229	1.2843	0.0436442	-0.788469	-0.503801	-0.341369	-1.01868	-0.67639	0.292824	-0.905316	-0.350897	2.35838	1.30508	1.39796	-0.808184	-0.182347	-0.508445	-0.81518	1.37537	-0.754342	-0.493771	-0.855983	-0.31044	-0.955471	-0.544957	-0.546774	0.219281	-0.763068	0.588917	2.48777	-0.0239477	1.46541	1.42616	-0.753257	-0.486293	-0.959321	0.244254	-0.167228	-0.501327	-0.815588	0.622958	-0.857391	-0.298464	-0.538735	-0.762197
ENSG00000267882	-1.2995	0.472668	-0.977793	-0.758861	1.2772	-0.293996	1.06669	-0.8378	0.422343	-0.362056	-1.36872	0.580209	1.57089	-0.642909	1.85265	-0.912506	0.499845	-0.288367	-0.334435	0.586214	-0.973926	-0.714026	-0.0615129	-1.05825	0.416771	-1.29447	-0.373689	-1.65783	1.13546	0.120914	1.75545	-0.398591	1.62855	-0.816392	1.10477	1.06097	-0.125984	-1.01235	0.219822	-1.51322	1.33811	0.361369	-0.941914	-0.724804	1.2321	-1.20968	-0.440498	0.820191	-0.4613
ENSG00000268081	-0.20704	1.90644	-0.822467	1.0775	-1.10983	-0.573048	0.929355	1.09503	-1.23595	-1.12848	-0.255763	1.04681	0.801419	-0.729814	-0.231719	-1.38442	-0.0456105	0.867589	-1.3272	1.82513	-0.732366	1.20938	-0.448781	0.913787	-1.24343	-0.0147631	-1.10589	-0.340564	1.30976	0.274592	0.686422	-0.557158	-1.07689	-1.28815	0.762921	0.159296	0.993907	0.840032	-1.32362	-0.418061	0.611989	1.75409	-0.811032	1.13651	-1.15658	-0.0912881	-1.18567	1.23719	-0.635301
ENSG00000269352	-0.0760664	-0.0139609	-0.788943	1.23575	0.60329	1.16189	-0.0482106	-0.187458	-1.03762	0.39576	-1.95215	-0.533257	0.585259	-1.04393	-0.508446	2.38574	0.339077	-0.516734	-0.166212	-0.120072	-0.676052	1.27085	1.29351	-0.392896	-1.11416	0.147616	0.282498	-1.94061	-0.333853	-0.756415	0.342353	-0.804809	0.511575	2.58098	-0.267432	0.569531	-0.426397	-0.34128	-1.06374	-1.89156	0.395185	-0.0680044	-0.624904	1.32521	0.564687	0.200126	0.335231	-0.282139	-0.753874
ENSG00000269837	-0.0794812	-0.263293	0.133165	-1.10503	0.785833	-0.742274	-0.616431	-0.698985	1.30967	-0.301968	1.11182	-0.60082	-0.516143	-0.250111	2.9439	-1.11525	-0.0501422	0.0555316	1.30001	-0.645502	0.558346	-1.26702	-0.54235	-1.59375	1.14139	0.686204	-0.618062	0.757445	-0.156594	1.3676	-1.20867	0.564348	0.973791	-0.959694	-1.47719	0.73336	0.386334	-1.24915	0.757863	0.476127	-0.966584	-0.553338	0.33003	-1.0094	0.634879	0.423851	-0.533203	-0.194584	0.334435
ENSG00000270842	-1.46855	-0.73273	-0.368092	-0.393412	-0.512778	0.0364883	1.16917	0.893764	-0.269359	0.559314	-1.69466	-0.780671	1.04244	-0.682661	0.687402	0.0297397	0.100651	2.38395	-0.159711	-0.707663	-0.200806	-0.240564	0.275056	0.788457	-0.305371	-1.33149	0.614007	-1.70459	-0.578513	-1.04528	0.988405	-0.432135	-0.449356	0.305154	1.05778	0.41512	2.71149	0.662073	-0.391327	-1.73883	0.85463	-0.778751	-0.290627	-0.328916	-0.529991	-1.37952	0.494071	-0.654373	-0.513406
ENSG00000271828	-1.29285	-0.567953	-1.31749	1.29443	0.310625	-1.7762	-0.256009	-0.089655	0.385555	1.32644	0.615762	-0.0319138	-0.381887	-0.349585	0.542182	1.26086	1.53787	-1.21019	-1.03229	-0.59023	-1.17053	1.3825	-1.60094	-0.261426	0.200842	-1.06957	1.1991	0.369909	0.20492	0.765856	-0.479953	-0.0647366	0.284494	1.50469	-0.406484	1.83952	-1.07567	-0.433609	0.0656894	0.2483	-0.669641	-0.788752	-1.41554	1.342	0.156042	-1.30649	1.14391	0.0700937	-0.221164
ENSG00000272072	0.112388	-1.14917	-0.878897	0.569168	0.213202	-1.99506	-0.477608	1.26923	0.526028	2.22122	0.718397	0.223262	0.699246	-0.420544	0.580624	-1.07596	-0.81657	-0.318961	-0.0683748	-1.2854	-0.813998	0.829263	-2.07447	1.12992	0.408524	0.493803	2.41054	0.562497	0.59908	-0.509113	0.608376	-0.101402	0.261666	-0.961391	-0.681331	-0.619492	-0.188687	1.02668	0.233681	0.402936	0.453368	-1.62837	-1.11018	0.69618	0.0722465	0.327424	2.4344	0.44315	-0.326857
ENSG00000272645	-1.41142	-0.976374	0.84062	-1.12452	1.4994	1.20634	0.839067	-0.494095	-0.172896	-0.280626	-1.3341	-0.698904	0.420825	-0.985529	0.389972	1.29983	1.38067	-0.398259	-0.426852	-0.943954	0.984704	-1.00712	1.41337	-0.562147	-0.243649	-1.24447	-0.267383	-1.32541	-0.507784	-0.508283	0.314355	-0.777476	1.47305	1.56195	0.654492	1.69063	-0.278018	-0.562907	-0.241683	-1.3327	0.321097	-0.947981	0.997182	-1.01169	1.48971	-1.25107	-0.26562	-0.508078	-0.780078
ENSG00000274272	-1.19358	-1.01927	-0.593324	-0.156482	0.910967	1.90261	0.254724	-0.0566533	-0.584391	0.241698	-0.827397	-1.08129	0.527071	-1.37463	-0.636241	1.25325	1.59458	0.838346	-0.87731	-0.961949	-0.503948	-0.0805069	2.01753	-0.127252	-0.585656	-1.07934	0.221654	-0.812823	-0.967482	-0.519441	0.42437	-1.26226	0.872139	1.40497	0.151921	1.78857	0.896804	-0.0620143	-0.567686	-0.818276	0.546486	-0.982778	-0.477552	-0.0104495	1.04043	-1.11227	0.322868	-0.988882	-1.31405
ENSG00000274425	-0.479647	1.1972	-0.264109	-0.0519903	1.82112	0.259985	-0.869354	-0.0727485	1.18818	1.50652	1.26881	-0.652617	-1.55012	-0.92754	-0.342542	-1.21327	-0.0811883	-0.736702	0.469371	1.16194	-0.246291	-0.0215221	0.385001	-0.262854	1.05445	-0.411214	1.51946	1.09787	-0.624421	-0.278449	-1.74682	-0.916546	1.89756	-1.27974	-1.06707	0.0548481	-0.785569	-0.194472	1.05901	1.10033	-1.60654	1.16129	-0.178711	0.0351687	1.86127	-0.335643	1.5015	-0.538521	-0.816494
ENSG00000275494	-1.1209	0.561979	0.811106	-0.795776	-0.556201	0.242115	-0.942106	1.4059	-0.63549	0.413454	0.419515	-1.27329	2.01174	-0.427565	1.6053	-0.652292	0.0705411	-1.13803	1.43816	0.553557	1.07466	-0.825285	0.459266	1.30885	-0.827324	-1.12445	0.417108	0.267769	-1.32115	0.073262	2.03132	-0.24392	-0.637353	-0.576836	-1.17592	0.333514	-1.22522	1.21101	-0.750827	0.254894	1.87452	0.517358	0.995934	-0.748955	-0.57636	-1.02371	0.392045	-1.20435	-0.215035
ENSG00000276045	-0.459815	-0.581776	-1.07038	-1.02617	-0.272833	-0.189078	0.155694	-0.106903	-0.586242	0.661428	-0.424961	0.958648	0.483324	-0.84771	3.16148	0.261226	0.717489	-0.833421	0.0935521	-0.770304	-1.33482	-1.2802	0.000316337	-0.235531	-0.839595	-0.336665	0.966983	-0.651632	1.78882	1.90747	0.601023	-0.900278	-0.296097	0.718918	0.113763	1.45456	-1.00028	-0.26165	-0.673442	-0.545307	0.308632	-0.626206	-1.01104	-0.973806	-0.302938	-0.330593	0.558108	1.11836	-0.71481
ENSG00000276170	-1.11167	-0.308106	-0.108251	-0.557694	0.280889	0.68768	1.90078	-1.33492	0.636397	-0.72597	0.546642	1.31197	2.01358	-0.768881	-0.734873	-0.494128	-0.258215	-0.975233	-0.467407	-0.33918	-0.0156008	-0.517834	0.904083	-1.42004	0.564719	-1.08636	-0.761051	0.447908	1.66488	-0.880395	1.96277	-0.678863	0.309917	-0.395963	1.79184	-0.108896	-0.974521	-1.36986	0.569769	0.455614	1.93602	-0.313573	0.00264663	-0.488165	0.320761	-1.04376	-0.725851	1.64491	-0.645532
ENSG00000277500	0.268188	-0.309691	-1.379	0.152803	0.371618	-0.0225729	0.0492861	-1.0559	-1.18783	-0.695157	-0.783636	0.783051	-0.323408	-0.104566	-0.573391	2.85389	1.09475	0.861569	-1.0914	-0.340743	-1.19609	0.203292	0.0940799	-1.04129	-1.13616	0.433168	-0.660874	-0.81307	0.906854	-0.183854	-0.400183	0.104932	0.298137	2.86069	-0.119389	1.22821	0.853687	-1.04661	-1.1386	-0.825362	-0.425072	-0.367446	-1.1967	0.159991	0.251942	0.382854	-0.677809	0.842088	0.064632
ENSG00000278175	-0.744638	-0.773304	-0.757204	-0.827786	2.21011	0.895646	0.679994	-0.993819	-0.442443	-0.331959	-0.279616	-1.13534	-0.987739	-0.492102	1.41118	0.501001	1.33434	0.733684	-0.338772	-0.732239	-0.651282	-0.733897	1.20144	-0.987992	-0.428996	-0.594231	-0.267603	-0.282498	-1.04305	-0.483391	-0.970117	-0.289727	2.40508	0.796401	0.664339	1.77269	0.963856	-0.981353	-0.463132	-0.327321	-0.964781	-0.744255	-0.669204	-0.745792	2.16421	-0.616314	-0.313512	-1.0324	-0.334022
ENSG00000278993	-1.18637	-0.872012	-0.728272	-0.0102285	-0.3392	3.2591	-0.488447	-0.785678	1.32929	0.195213	0.118959	-0.416288	-0.0973356	0.576103	-0.18125	-0.520147	0.247805	-0.101244	1.27478	-0.818101	-0.625526	0.0179501	3.07914	-0.784728	0.983849	-1.01312	0.108789	-0.0407078	-0.293122	-1.38896	-0.194564	0.685954	-0.336777	-0.396796	-0.539536	0.34594	-0.0644681	-1.13999	2.2267	0.27634	-0.0165441	-1.20352	-0.836931	0.388002	-0.287263	-1.57476	0.560924	-0.20416	1.65963
ENSG00000279227	0.325419	0.977433	0.916702	-0.534849	-0.666672	0.0424399	0.855597	-2.01279	0.523919	-0.922957	1.47715	-1.92103	-1.06552	0.413131	0.355474	0.213661	1.05128	-0.0283951	2.05886	0.401122	0.535274	-0.580485	-0.0953327	-1.7615	0.00928071	0.184313	-0.946173	0.638194	-1.60155	1.863	-1.09046	0.285918	-0.744811	0.069577	0.210931	0.760751	-0.196896	-2.00255	0.304909	1.12443	-1.12813	0.815506	0.990316	-0.463598	-0.677726	0.532989	-0.940115	-1.79412	0.665388
ENSG00000279409	0.501305	-1.42594	2.14677	-1.18845	0.311739	-1.22163	-1.14497	-0.892241	0.950632	0.566735	-0.698002	-0.0235157	1.6578	-0.037321	-0.290285	0.658187	0.133729	-0.00454907	-0.819324	-1.46825	2.23354	-1.12909	-1.11859	-1.05289	0.663176	0.733508	0.440485	-0.874394	0.163297	0.475562	1.32994	0.211445	0.233223	0.854091	-1.27964	0.350222	0.053695	-1.12293	0.599038	-0.943823	1.2681	-1.53972	2.1748	-1.1994	0.167605	0.669612	0.37558	0.0974384	0.145753
ENSG00000280927	-1.72173	0.25711	-1.09327	0.683708	1.14129	-0.799272	0.473108	-0.854741	-0.338457	1.10534	-1.77501	-0.4819	1.80847	-0.389079	0.448588	0.825554	0.0954851	0.614804	-1.15841	0.31689	-0.735043	0.894138	-0.425433	-0.735909	-0.273328	-1.25948	1.08748	-1.50461	-0.0787192	-1.77895	1.56322	0.0625196	1.15953	1.15951	0.378802	0.497387	0.830421	-1.08389	-0.565023	-1.94613	1.49499	0.0970132	-1.08292	0.744501	1.04218	-1.67117	0.961363	-0.346734	-0.188309
ENSG00000283050	-1.16839	0.55148	-0.380263	-0.521316	0.388991	1.25126	1.21726	-0.129585	-0.0157906	-1.74765	-1.38502	-0.323782	1.12318	-1.46762	-0.183537	0.356955	1.42055	1.01327	-1.10789	0.462356	-0.178281	-0.33684	1.51397	-0.311921	-0.166363	-0.840043	-1.64859	-1.42539	0.00264769	-0.671116	0.877796	-1.11472	0.388759	0.677574	0.890698	1.81922	1.16813	-0.340673	-0.185336	-1.52894	0.928969	0.48562	-0.198055	-0.367266	0.407078	-0.904274	-1.76714	-0.00497169	-1.1974
ENSG00000284726	0.243551	-1.32398	-0.555528	2.03281	-0.61116	-1.16719	0.0982749	-0.0874011	-0.633556	0.481516	1.20472	-0.478658	-0.116637	-0.796218	2.3637	-0.271855	-0.577397	0.194993	-1.15007	-1.51646	-0.330092	2.92791	-1.05347	-0.220258	-0.800643	0.907322	0.688286	1.27161	-0.0805767	-0.039299	-0.180808	-0.421073	-0.588242	0.171119	-0.00161279	-0.180855	0.597214	-0.441239	-0.922382	0.795532	-0.408535	-1.5158	-0.532292	2.16861	-0.7463	0.493531	0.311949	-0.325443	-0.607716
ENSG00000285588	-0.448954	-1.79891	-1.09913	-0.153395	0.448433	-0.462814	0.940743	0.274501	-0.969285	0.246546	0.301521	-0.594432	-0.400272	-0.517158	2.87828	0.635571	0.0984815	0.62028	0.622627	-2.51012	-1.33859	0.0207106	-0.33707	0.140445	-1.46251	-0.208248	0.3451	0.181642	-0.457566	1.08186	-0.68498	-0.257885	0.680973	1.38007	1.02702	0.628412	1.1481	-0.014636	-1.13441	0.0141431	-0.591251	-1.86624	-1.04784	-0.0982785	0.362959	-0.258222	0.128329	-0.432388	-0.292897
[truncated: 40 more columns]

## Sheet: Figure 3a_Male BA25
	Loss_gain_App_Present	Loss_gain_App_Present	Loss_gain_App_Present	Loss_gain_App_Present	Loss_gain_App_Present	Loss_gain_App_Present	Loss_gain_App_Present	Loss_gain_App_Absent	Loss_gain_App_Absent	Loss_gain_App_Absent	Loss_gain_App_Absent	Loss_gain_App_Absent	Loss_gain_App_Absent	Loss_gain_App_Absent	Loss_gain_App_Absent	Loss_gain_App_Absent	Sleep_disorder_Present	Sleep_disorder_Present	Sleep_disorder_Present	Sleep_disorder_Present	Sleep_disorder_Present	Sleep_disorder_Absent	Sleep_disorder_Absent	Sleep_disorder_Absent	Sleep_disorder_Absent	Sleep_disorder_Absent	Sleep_disorder_Absent	Sleep_disorder_Absent	Sleep_disorder_Absent	Sleep_disorder_Absent	Sleep_disorder_Absent	Sleep_disorder_Absent	Sleep_disorder_Absent	Agitation_Present	Agitation_Present	Agitation_Present	Agitation_Present	Agitation_Present	Agitation_Present	Agitation_Present	Agitation_Absent	Agitation_Absent	Agitation_Absent	Agitation_Absent	Agitation_Absent	Agitation_Absent	Agitation_Absent	Agitation_Absent	_Feeling_unworthy_Present
ENSG00000004961	0.893801	0.518603	0.809522	-1.07992	1.26244	0.748079	-0.54665	0.1583	-0.724143	2.00939	-1.26337	-0.499178	-0.393623	-0.119664	-0.0254045	-1.74818	2.25166	0.120059	0.186487	-0.909544	0.34657	-0.0690238	-0.849786	0.560758	1.59196	-0.820794	1.26418	-0.805712	-0.542594	0.333675	-0.669667	-0.443669	-1.54456	0.205239	-0.664769	-0.442974	0.560464	0.847283	-1.01553	1.29382	0.930375	2.03024	-1.1964	-0.338907	-0.0688084	0.0241227	-0.489777	-1.67438	0.893801
ENSG00000006453	-0.269465	-0.140834	1.03272	0.478554	0.301772	-1.55595	0.0456316	1.70443	0.522406	-0.906502	-1.28395	-1.26288	-0.184037	-0.116456	1.92891	-0.29434	0.0904552	-0.228785	0.883841	0.462119	-1.66349	1.71028	0.376181	-0.284947	-0.893285	-1.30232	1.36505	-1.44151	-0.288063	0.0739228	1.51918	0.0621451	-0.440771	1.69964	0.444552	-1.45108	-0.25968	0.986403	0.39799	0.210282	-0.396261	-1.07267	-1.47345	-0.305553	-0.233795	1.93798	-0.0616895	-0.422673	-0.269465
ENSG00000042286	-0.35143	0.919299	1.15617	0.822962	-0.781462	-1.3568	-0.0152331	1.19843	1.77943	-1.82295	-0.544221	-0.468511	0.357776	0.375654	-0.47697	-0.792148	-0.766001	1.02532	1.13793	1.02002	-1.28532	1.37775	1.77011	-0.158859	-1.63149	-0.21992	0.129543	-0.583	0.417899	-0.908453	-0.72631	0.221962	-0.821181	1.14819	1.75029	-0.579255	0.858933	1.10441	0.759099	-0.903567	-0.457924	-1.98286	-0.657714	0.277027	0.295554	-0.588021	-0.109523	-0.91464	-0.35143
ENSG00000050438	1.843	0.0894507	-0.496863	-0.448969	-0.91353	-1.51208	-1.36595	0.616895	-0.0513722	-0.211348	0.853894	1.19233	0.147569	1.01589	-1.43769	0.678774	0.544414	0.0530985	-0.651426	-0.323732	-1.36387	0.632569	-0.242259	1.95817	0.244283	1.31212	0.769236	0.699135	0.0627477	-1.19867	-1.8374	-1.07849	0.420073	0.544846	-0.160657	1.15234	-0.0119873	-0.63097	-0.580408	-1.07085	1.83927	-0.329546	0.79505	0.0493693	0.966077	-1.62422	-1.54849	0.610173	1.843
ENSG00000050628	-0.626917	0.624927	-0.479818	-0.952405	-1.16138	-0.319619	-0.876632	0.486808	-1.34322	2.02739	1.73984	0.323688	0.0093377	-0.529252	-0.059657	1.13692	2.06618	0.369041	-0.571247	-0.912327	-0.391249	0.279556	-1.26486	-0.62398	1.74635	1.49979	-0.515578	0.0320653	-0.14786	-1.13936	-0.326478	-0.830416	0.730368	0.451358	-1.32308	0.293194	0.585281	-0.485902	-0.944132	-1.14676	-0.628532	1.94513	1.66633	-0.0116066	-0.533834	-0.0785053	-0.87066	1.08172	-0.626917
ENSG00000065526	-1.24494	1.78317	0.632655	-0.221898	1.07432	-0.777149	0.96437	-0.500872	0.729733	-1.38402	-0.158238	0.535576	-0.34004	-1.14984	1.18674	-1.12957	-1.07629	2.00142	0.587227	-0.177689	-0.834823	-0.52172	0.697709	-1.30812	-1.36661	0.109387	0.193369	0.37211	-0.40967	0.924025	0.874033	1.28109	-1.34544	-0.54579	0.66947	0.477734	1.70977	0.573603	-0.270295	1.00976	-1.28058	-1.41792	-0.207429	-0.386964	-1.18666	1.12078	0.901181	-1.16665	-1.24494
ENSG00000067445	-0.00344298	1.52166	1.48897	-0.109973	-1.44381	1.60804	-1.298	-0.804315	-0.776709	0.0112704	-0.144017	0.501912	0.184219	-1.29865	-0.309525	0.872373	0.143692	1.52813	1.28426	-0.0930847	1.72662	-0.892217	-1.0842	0.118712	0.394017	0.229393	0.0793278	0.0813135	0.0490712	-1.93977	-0.989531	-1.2802	0.644478	-0.745493	-0.715971	0.651388	1.74191	1.70695	-0.00296248	-1.42937	0.110961	0.126695	-0.0393692	0.311646	-1.27414	-0.216364	-1.27344	1.04756	-0.00344298
ENSG00000068615	0.238397	-1.19702	-0.890919	-0.752659	1.6494	0.900782	-1.12497	-1.20922	0.0495634	1.96007	0.637879	0.704084	-0.444073	-0.701045	-0.378447	0.558168	1.55723	-1.23494	-1.05771	-0.753336	0.736738	-1.20028	-0.220755	0.230518	2.08144	0.813738	0.0344126	0.23236	-0.579941	1.02043	-0.868037	-1.02203	0.230152	-1.14368	0.109093	0.760492	-1.13154	-0.826905	-0.689303	1.7013	0.297026	2.01049	0.694603	-0.38219	-0.637936	-0.316876	-1.05984	0.615272	0.238397
ENSG00000075303	0.927365	1.1302	-0.661588	-0.10219	-0.36643	-1.81122	-0.0240228	-0.00990167	-0.425009	2.40557	-1.00419	0.596101	0.461957	0.455497	-0.861014	-0.711115	1.64917	0.818585	-0.766458	-0.089349	-1.53685	-0.048737	-0.573617	0.850919	2.36515	-0.596484	0.182643	0.105594	0.236325	-0.67167	-1.20256	0.079586	-0.802249	-0.144148	-0.602143	0.524465	1.11374	-0.863165	-0.245971	-0.537512	0.889954	2.52088	-1.24117	0.376461	0.369334	-1.08319	-0.159728	-0.917809	0.927365
ENSG00000086289	1.14885	-0.623059	-0.57608	-0.277752	-0.246082	2.14858	-1.17372	-1.04764	-0.908375	1.66911	0.614737	-0.34172	-0.430864	-0.362478	-0.579507	0.986016	1.0967	-0.685392	-0.696495	-0.319364	1.93666	-1.0567	-0.995436	1.07549	1.7267	0.692868	-0.00520295	-0.539311	-0.522153	-0.467197	-0.829189	-1.13058	0.718606	-1.06607	-0.901907	-0.23396	-0.56559	-0.510213	-0.158559	-0.121227	1.52305	2.13631	0.893466	-0.339039	-0.25843	-0.514253	-1.21469	1.33111	1.14885
ENSG00000091664	-0.218831	-0.4662	-0.424661	-0.436266	-0.545607	3.00567	-0.44469	-0.416078	-0.63587	-0.282412	0.660726	-0.504091	-0.0832352	-0.468623	-0.480368	1.74054	-0.324307	-0.463207	-0.428095	-0.427221	3.13052	-0.408278	-0.638927	-0.194193	-0.245018	0.784924	-0.451468	-0.512427	-0.0756253	-0.553886	-0.498059	-0.430584	1.73585	-0.348483	-0.703578	-0.490676	-0.42946	-0.36235	-0.3811	-0.557751	-0.0298132	-0.132534	1.39119	0.189255	-0.433375	-0.45235	-0.394708	3.13573	-0.218831
ENSG00000091972	-0.184833	-0.907708	-1.07417	-0.348292	-0.0241537	1.56141	-1.06292	-0.551898	-1.32081	1.17767	1.83946	0.170746	-0.33548	-0.444851	0.0439181	1.46192	1.38346	-0.91825	-1.15008	-0.349296	1.32667	-0.557991	-1.3598	-0.145201	1.28962	1.92196	-0.12437	-0.180253	-0.439573	-0.365874	-0.444748	-0.922995	1.03672	-0.475828	-1.29286	0.29204	-0.853906	-1.03079	-0.25948	0.0849433	-0.0857919	1.36198	2.06518	-0.245866	-0.362082	0.157275	-1.01883	1.66401	-0.184833
ENSG00000095485	-0.139223	-0.346195	-0.0261151	-0.12152	-1.07931	-0.741556	-1.42401	1.18249	2.12547	1.08101	-0.147201	1.52015	0.221235	-0.970364	-0.407446	-0.727407	0.612508	-0.525079	-0.340073	-0.213337	-0.853914	1.03225	1.70395	-0.16239	1.28398	0.0238539	1.32577	0.977872	-0.00796727	-1.45184	-0.979219	-1.4253	-1.00107	1.11668	2.04605	1.44946	-0.389916	-0.0744607	-0.168488	-1.11244	-0.185934	1.01667	-0.193798	0.169316	-1.00507	-0.450282	-1.45217	-0.765621	-0.139223
ENSG00000095587	0.00383273	0.307597	-0.769696	0.78528	0.201396	0.256697	-1.58175	-0.750267	-0.475286	0.663795	-0.195293	-1.1801	0.360548	1.27622	-1.19321	2.29024	1.52787	0.312132	-0.800134	0.879239	0.355564	-0.550423	-0.539788	0.269162	1.15245	0.352758	-1.01815	-1.29138	0.313554	-0.155425	-1.51763	-1.14938	1.85958	-0.70996	-0.443678	-1.12619	0.314437	-0.728773	0.777008	0.211597	0.0202832	0.659366	-0.172542	0.365713	1.25241	-1.13889	-1.51514	2.23436	0.00383273
ENSG00000100138	-0.226496	1.05966	0.541518	0.25054	-0.395842	2.91418	-0.820449	-1.05016	-0.460612	0.164272	-0.315028	-1.00656	0.408916	-1.21715	0.204593	-0.0513884	0.880709	0.971131	0.304116	0.270874	2.92662	-1.0826	-0.670162	-0.141166	0.472823	-0.0277286	-0.766414	-1.31098	0.283673	-0.75358	-0.360872	-0.726056	-0.270393	-1.31381	-0.408832	-1.24689	1.92484	1.12948	0.682815	-0.309408	-0.0494542	0.55039	-0.185355	0.925929	-1.57014	0.612284	-0.961198	0.219343	-0.226496
ENSG00000100580	-0.247972	-0.792831	-0.617903	-1.3572	1.88955	0.805752	1.20819	-0.813127	-1.67019	0.268991	-0.0337205	-0.804543	0.19075	-0.11554	1.0138	1.07599	-0.298878	-0.673195	-0.645363	-1.13114	0.986365	-0.624996	-1.65186	0.0633205	0.834534	0.529492	-1.28185	-0.95286	0.252283	1.53657	0.490063	1.58084	0.986672	-0.751206	-1.599	-0.742714	-0.731129	-0.558091	-1.2894	1.92228	-0.192157	0.319222	0.0197803	0.241826	-0.0611557	1.05599	1.24827	1.1175	-0.247972
ENSG00000101958	-0.549831	-0.354101	0.114945	-0.36974	-0.664144	2.43065	-0.321959	-0.791301	-1.20002	0.0970316	1.52013	-0.476781	0.33032	-1.10763	-0.0767183	1.41915	0.276923	-0.446286	-0.0143397	-0.430158	2.49481	-0.883614	-1.34482	-0.598856	0.173021	1.75138	-0.370309	-0.650003	0.247974	-0.842698	-0.326194	-0.345486	1.30865	-0.798327	-1.31686	-0.399302	-0.24366	0.351409	-0.263501	-0.637006	-0.491979	0.328684	2.13415	0.624652	-1.19965	0.10825	-0.202882	2.00603	-0.549831
ENSG00000102924	-0.334309	-0.560965	-0.495685	-0.445331	-0.452043	2.44505	-0.406888	-0.520208	-0.667139	-0.275418	0.95468	-0.442427	-0.464614	-0.424256	-0.240465	2.33002	-0.18783	-0.579237	-0.523579	-0.450449	2.55717	-0.53191	-0.695799	-0.325518	-0.237667	1.11564	-0.294916	-0.481789	-0.483146	-0.493798	-0.308873	-0.399416	2.32112	-0.455142	-0.642358	-0.356035	-0.507074	-0.423896	-0.359735	-0.368288	-0.218274	-0.143237	1.42413	-0.384306	-0.332883	-0.0987002	-0.310752	3.17655	-0.334309
ENSG00000102984	0.48596	2.25641	0.55807	0.100579	-1.44924	-0.847166	-0.708419	1.15281	-0.773848	0.510935	-0.614853	0.612254	0.778877	-0.143484	-0.402214	-1.51667	1.17767	1.90057	0.247318	0.0053782	-0.893858	0.950554	-0.937206	0.420123	0.598474	-0.489935	0.998467	0.199289	0.525027	-1.61006	-0.806868	-0.685285	-1.59965	1.08726	-0.823459	0.55118	2.18174	0.497444	0.043737	-1.49326	0.42593	0.450699	-0.665779	0.716425	-0.198309	-0.454898	-0.758571	-1.56014	0.48596
ENSG00000104231	0.66637	1.06479	-0.191914	0.253678	-0.888461	-1.03896	-0.127826	1.3618	-1.47313	1.40627	0.20826	-0.676285	1.55463	-0.0693319	-1.47783	-0.572056	1.51947	0.707765	-0.423618	0.152854	-0.932867	1.01957	-1.42758	0.566618	1.40617	0.388713	0.403056	-0.906266	1.0631	-1.09105	-1.66285	-0.0642644	-0.718834	1.29958	-1.5508	-0.749614	1.00095	-0.262602	0.185419	-0.962947	0.600361	1.34429	0.139754	1.49347	-0.139352	-1.55552	-0.198165	-0.644817	0.66637
ENSG00000104497	0.261501	1.11749	-0.846398	-0.549398	-1.1822	-0.5113	0.83368	0.927805	-1.83116	1.02825	-0.133709	1.28727	1.09113	-0.43511	-1.373	0.315156	0.68118	0.934392	-0.986279	-0.495079	-0.493175	0.838467	-1.86421	0.341718	1.30897	0.185248	0.0702486	0.769436	0.868847	-1.41502	-1.72021	0.917849	0.0576119	0.871553	-1.81899	1.2221	1.05653	-0.858648	-0.569013	-1.18612	0.221774	0.969509	-0.163634	1.03083	-0.45756	-1.37219	0.779763	0.274099	0.261501
ENSG00000105989	-0.29221	-0.284511	-0.32034	-0.319515	-0.962101	0.959478	-0.515926	1.20357	-1.58167	1.94102	0.410952	1.71901	0.0378575	-0.30686	-1.12121	-0.567545	0.705677	-0.382133	-0.454456	-0.388165	0.871111	1.11243	-1.66255	-0.339859	2.05107	0.456092	0.295778	1.42251	-0.0774786	-1.09452	-1.26671	-0.558514	-0.690285	1.26672	-1.51673	1.78183	-0.220404	-0.25621	-0.255385	-0.897558	-0.228098	2.0037	0.474612	0.101757	-0.242738	-1.05657	-0.45167	-0.503256	-0.29221
ENSG00000108590	0.321591	2.05677	0.0923306	-0.854558	0.908807	1.11936	0.266442	-1.03197	-0.616139	1.27194	-0.548758	-1.35881	0.524359	-1.18069	-0.0229245	-0.947748	1.52307	1.78981	-0.15568	-0.872189	0.975824	-1.06342	-0.800963	0.310409	1.42547	-0.384597	-0.646345	-1.55117	0.325362	0.453094	-0.506289	0.282172	-1.10455	-0.969058	-0.548142	-1.2999	2.15747	0.168998	-0.789479	0.995466	0.401064	1.36304	-0.479937	0.606313	-1.1196	0.052332	0.34524	-0.88381	0.321591
ENSG00000108826	0.278892	2.0284	0.549852	0.8222	0.266281	-0.469787	-0.478848	-0.0370449	1.85471	-0.151374	-1.20782	-0.565263	-0.062815	-1.72764	-0.0637723	-1.03596	0.248469	2.26879	0.33647	0.990248	-0.604326	-0.0890898	1.84939	0.435968	0.162147	-1.15752	-0.201204	-1.09245	-0.244922	-0.189575	-0.772251	-0.450863	-1.48928	-0.0665704	1.77555	-0.58093	1.94469	0.504928	0.77013	0.228797	0.241077	-0.1779	-1.20663	-0.0916644	-1.71281	-0.0925966	-0.496782	-1.03928	0.278892
ENSG00000109320	-0.295059	0.439156	0.00923415	0.82427	0.105411	-1.98	0.495573	0.603725	2.61662	-0.731542	-0.159668	-0.286389	0.141799	0.118581	-0.661688	-1.24002	-0.579463	0.495156	-0.0449046	0.980199	-1.95596	0.719285	2.56828	-0.134793	-0.471694	0.159653	0.0709959	-0.425717	0.164491	-0.0629933	-0.915313	0.725073	-1.29229	0.536629	2.82647	-0.475955	0.349418	-0.139657	0.787519	-0.0302472	-0.485817	-0.982356	-0.331798	0.0111473	-0.0152646	-0.90289	0.413597	-1.5608	-0.295059
ENSG00000112293	1.13668	1.43639	0.528775	-1.11572	-0.886444	-0.413905	-1.22444	0.710732	-1.38372	-0.0627041	-0.733918	2.09993	-0.187265	0.243839	0.231136	-0.379359	-0.0646751	1.48576	0.359365	-1.07649	-0.370493	0.816326	-1.58879	1.42626	0.380688	-0.355562	0.71917	1.76504	-0.25187	-1.24596	-0.350101	-1.0859	-0.562758	0.664032	-1.37184	2.01437	1.3694	0.487163	-1.11134	-0.888473	1.07806	-0.0877722	-0.740212	-0.208849	0.210197	0.197849	-1.21701	-0.39557	1.13668
ENSG00000113209	-0.721191	-1.11616	-0.574939	0.738509	1.55163	-1.64683	0.491841	1.19041	0.440867	-0.949537	-0.483392	0.558426	-0.978122	0.372534	1.61385	-0.487893	-0.702971	-0.971282	-0.482375	1.02101	-1.49713	1.46526	0.545145	-0.475907	-0.627087	-0.108678	-1.29928	0.571623	-0.844059	1.52707	1.43415	0.836811	-0.39231	1.16202	0.356019	0.482434	-1.3183	-0.73631	0.676084	1.55046	-0.893579	-1.13913	-0.637867	-1.16987	0.282539	1.61736	0.410833	-0.642706	-0.721191
ENSG00000113810	-1.01246	-0.680577	-0.502509	1.39804	0.281986	-0.785725	1.21509	0.94479	2.34101	-0.868447	0.229266	-0.43432	-0.112069	-0.41849	-0.408946	-1.18664	-0.890055	-0.678325	-0.585143	1.45561	-0.743957	0.971924	2.14399	-0.911832	-0.656071	0.498829	0.644557	-0.595999	-0.143614	0.0552754	-0.694293	1.36767	-1.23857	0.88172	2.26122	-0.480872	-0.72418	-0.548245	1.32954	0.226855	-1.05208	-0.9098	0.174766	-0.162481	-0.465232	-0.455802	1.14878	-1.22418	-1.01246
ENSG00000115828	0.207291	-0.308945	0.0226812	0.0958111	-0.875261	2.85018	-0.75378	-0.647648	-1.03683	0.276577	0.924262	-0.621148	0.439999	-1.04147	-0.53889	1.00718	-0.307805	-0.361918	-0.0582736	0.0898139	2.96846	-0.7014	-1.13107	0.23236	0.376276	1.09674	-0.343682	-0.733173	0.401997	-0.988733	-0.690707	-0.789899	0.941006	-0.68032	-1.25888	-0.640925	-0.176806	0.316189	0.424904	-1.01869	0.590629	0.69363	1.65648	0.936573	-1.26577	-0.518641	-0.838097	1.77974	0.207291
ENSG00000116127	-0.914225	1.99717	0.565662	-0.358343	1.07855	-0.567435	0.513286	-0.605377	1.27546	-1.288	-0.9677	-0.582986	-0.321308	-0.570449	1.45524	-0.709552	-0.924257	2.26035	0.586618	-0.258825	-0.51188	-0.554836	1.35024	-0.841218	-1.17617	-0.797121	-0.376395	-0.712418	-0.301228	1.00335	1.2352	0.794629	-0.776034	-0.628635	1.2096	-0.606751	1.91495	0.515875	-0.387197	1.01715	-0.930486	-1.29579	-0.982749	-0.351001	-0.594498	1.3853	0.464686	-0.73045	-0.914225
ENSG00000119760	-0.260758	0.114088	-0.606662	0.151369	1.3675	-0.972501	-0.117994	1.10366	2.43217	-1.01317	-0.643523	-1.24583	0.438443	0.187954	0.20627	-1.14102	1.35562	-0.0307089	-0.964542	0.20876	-0.937166	1.04697	1.85447	-0.0437778	-0.411903	-0.0200024	1.12901	-1.77346	0.206449	0.529853	-0.854078	0.15542	-1.45092	1.03916	2.36808	-1.31108	0.0492698	-0.671706	0.0865628	1.30308	-0.325694	-1.07834	-0.708579	0.373728	0.123159	0.141481	-0.182885	-1.20623	-0.260758
ENSG00000122025	0.947205	1.72756	0.41488	-1.28648	0.851955	-0.709487	-0.00515725	0.591636	-1.0434	-1.29898	-0.469228	-0.809431	0.0458704	-0.565893	1.90988	-0.300927	1.99636	1.52397	0.183154	-1.30295	-0.761634	0.48972	-1.1704	0.917723	-1.20402	-0.357166	-0.477973	-1.01412	-0.0975027	0.47591	1.27614	0.00257661	-0.479778	0.535552	-1.0731	-0.842903	1.65314	0.361649	-1.31226	0.79167	0.885382	-1.32455	-0.508191	-0.00140563	-0.603296	1.83252	-0.0516098	-0.342606	0.947205
ENSG00000122257	-1.2072	1.75036	0.416789	-0.0404702	0.999175	-1.52449	0.50338	0.216598	1.09734	-0.909597	-0.668922	0.82781	-0.0762398	-0.702345	0.838899	-1.52109	-1.03598	1.98161	0.349415	0.0929094	-1.6131	0.344938	1.09428	-1.16897	-0.655862	-0.361331	0.10486	0.650234	-0.0852346	0.799381	0.429486	0.826967	-1.7536	0.121566	1.05288	0.767869	1.74339	0.333251	-0.150262	0.949073	-1.38397	-1.06929	-0.814795	-0.188085	-0.850137	0.779596	0.424813	-1.71589	-1.2072
ENSG00000126785	0.03239	-0.625147	0.533471	-0.290551	1.63547	-1.27228	0.730654	0.81104	-0.439112	-1.11483	-0.781029	0.600064	0.491762	-0.382001	1.76104	-1.69094	-1.10248	-0.615529	0.546111	-0.210682	-1.29159	0.967685	-0.470974	0.179925	-1.02799	-0.642835	0.232252	0.540048	0.562053	1.57915	1.56688	0.971354	-1.78336	0.745833	-0.538081	0.52916	-0.72914	0.460769	-0.385507	1.59252	-0.0538447	-1.23204	-0.889231	0.417934	-0.479427	1.72149	0.663277	-1.82372	0.03239
ENSG00000129084	-0.319638	-0.508846	-1.08285	-0.466841	1.39868	1.39913	1.76218	-0.873678	-1.26335	-0.106096	-0.71912	-1.26722	-0.102557	0.38674	0.983318	0.780142	0.0812972	-0.50827	-1.18021	-0.399506	1.55755	-0.854125	-1.363	-0.193079	0.179047	-0.499861	0.0307602	-1.42921	-0.106132	1.21519	0.649686	2.0884	0.731458	-0.81262	-1.21838	-1.22241	-0.432726	-1.03043	-0.388987	1.55355	-0.235708	-0.0133497	-0.651681	-0.00966444	0.499832	1.12104	1.93206	0.909474	-0.319638
ENSG00000129680	-0.59217	-0.236624	0.0384645	-0.0463822	0.832553	-0.398089	0.193503	-0.215147	3.37563	-0.797018	0.242038	-0.879579	-0.0465072	-0.652084	-0.287664	-0.530924	-0.884815	-0.231454	0.00342354	0.00895606	-0.379423	-0.185134	3.44	-0.553986	-0.724556	0.445842	0.0513599	-0.970445	-0.044657	0.737069	-0.443265	0.311991	-0.580906	-0.234818	3.25392	-0.880368	-0.255685	0.0115864	-0.0708491	0.783108	-0.601127	-0.800153	0.209375	-0.0709706	-0.659338	-0.305274	0.162219	-0.541621	-0.59217
ENSG00000131981	-0.4757	-0.443109	0.632017	0.405735	-0.166251	-1.56918	0.604275	1.3172	0.903336	0.175237	0.302584	-0.473165	1.36737	-1.02602	0.659949	-2.21428	-0.833911	-0.496926	0.529942	0.448925	-1.64819	1.38336	0.808243	-0.447646	0.367848	0.515041	0.310464	-0.649268	1.35624	-0.358947	0.343122	0.728784	-2.35708	1.28983	0.849599	-0.614579	-0.582608	0.560998	0.320304	-0.288116	-0.617276	0.0751234	0.210582	1.34319	-1.20265	0.59071	0.53149	-2.46659	-0.4757
ENSG00000135862	-0.869994	0.318382	0.465147	-0.258685	1.0578	-1.51362	0.665495	0.292869	2.31443	-1.19477	-0.0946996	0.482426	0.56632	-0.339852	-0.367059	-1.52419	-0.391089	0.412375	0.428997	-0.105258	-1.47731	0.450891	2.34225	-0.703417	-0.909806	0.337551	-0.88269	0.319486	0.638416	0.869111	-0.709794	1.0004	-1.62012	0.202697	2.33732	0.402855	0.229637	0.384611	-0.379704	1.01041	-1.0252	-1.36814	-0.206547	0.491441	-0.46541	-0.494139	0.596163	-1.71599	-0.869994
ENSG00000136040	-0.311851	0.224264	0.393622	-0.00862958	-0.863844	0.391332	-0.101732	-1.31392	1.47076	0.97134	2.2155	0.125456	-0.498412	-1.79254	-0.735924	-0.16542	1.06092	0.012266	0.0172123	-0.0964322	0.24738	-1.38233	1.01595	-0.310087	1.1906	2.45687	0.0435693	-0.366772	-0.704271	-1.28474	-1.33363	-0.0727768	-0.49373	-1.25099	1.45403	0.14721	0.243192	0.407705	0.0169598	-0.813791	-0.277588	0.968898	2.17747	-0.458813	-1.71592	-0.68953	-0.0734796	-0.135345	-0.311851
ENSG00000136457	-1.06848	0.370236	0.454605	-0.54675	2.40719	-0.773196	0.605498	-0.226183	0.252953	-0.983399	-0.501995	-0.367493	-0.629759	-0.71805	1.99988	-0.275061	-0.289945	0.457913	0.493156	-0.543047	-0.808043	-0.189283	0.274434	-1.12632	-0.995372	-0.418699	-0.711701	-0.440142	-0.669023	2.50441	1.9461	0.818715	-0.303158	-0.274204	0.19885	-0.413721	0.314645	0.397942	-0.590702	2.32574	-1.10581	-1.02181	-0.546515	-0.672657	-0.759827	1.9236	0.54692	-0.322462	-1.06848
ENSG00000136826	0.331989	-0.676128	0.453612	1.14027	1.8256	-1.18311	-0.936519	0.915743	1.42174	-1.04087	-0.953794	0.817602	0.175775	-0.814761	-0.668574	-0.808574	0.292262	-0.667484	0.433341	1.27114	-1.17775	1.01415	1.41278	0.456699	-0.959218	-0.860939	-1.33468	0.732017	0.197281	1.7067	-0.791471	-0.886027	-0.838811	0.852007	1.36716	0.752091	-0.768659	0.381517	1.08059	1.77832	0.257693	-1.13999	-1.05135	0.0986539	-0.9098	-0.760968	-1.03376	-0.9035	0.331989
ENSG00000137331	-0.822856	-1.01729	0.466622	2.81507	0.775042	-0.368433	0.224732	-0.931929	0.759983	-0.817564	-0.526916	-0.807183	0.688264	-0.688516	0.535236	-0.284262	0.544903	-0.996318	0.419633	2.88683	-0.334887	-0.900368	0.705707	-0.769692	-0.725418	-0.415854	-1.26084	-0.83793	0.679412	0.648375	0.350665	0.312174	-0.306391	-0.92855	0.713938	-0.807449	-1.01142	0.429147	2.709	0.728558	-0.822664	-0.817527	-0.535368	0.644314	-0.692248	0.495756	0.194322	-0.299803	-0.822856
ENSG00000139287	1.32517	-1.73943	0.124955	0.0732833	-1.52779	1.42418	-0.89346	0.952315	-0.283192	0.0122042	-0.302936	-0.916333	0.760266	-0.0788547	-0.45555	1.52518	0.400341	-1.71611	0.0435908	0.132312	1.46017	0.988014	-0.347546	1.44911	0.230373	-0.0956186	-0.591819	-1.01134	0.726312	-1.59627	-0.674095	-0.794044	1.39661	1.09369	-0.196593	-0.857805	-1.7174	0.22965	0.175687	-1.49637	1.48307	0.1119	-0.217212	0.893128	0.0168039	-0.376593	-0.833919	1.69196	1.32517
ENSG00000140090	-1.00547	-0.661173	0.817599	0.524218	-0.750829	-1.96662	0.121017	0.425393	1.04211	-0.615906	0.818816	2.06941	0.0992197	0.460146	-0.245943	-1.13198	0.340534	-0.696388	0.746314	0.628199	-2.0465	0.494841	0.980402	-0.970427	-0.433954	1.1809	0.270348	1.90112	0.0788121	-0.944922	-0.547613	0.270922	-1.25259	0.333908	1.03365	2.19927	-0.898953	0.77892	0.446038	-1.00068	-1.28961	-0.847591	0.780301	-0.0361815	0.37334	-0.427817	-0.0114498	-1.43315	-1.00547
ENSG00000141433	0.156802	-0.626013	-0.458617	-0.569665	-1.14826	2.18459	-0.839259	-0.0795663	-1.11781	0.313272	1.15474	0.256711	-0.356601	-0.227335	-0.625425	1.98244	0.59737	-0.634072	-0.494963	-0.560557	2.18293	-0.0778363	-1.13004	0.191405	0.416482	1.30616	-0.740079	0.155588	-0.375422	-1.17125	-0.708683	-0.817679	1.86064	0.0785356	-1.15554	0.478239	-0.570978	-0.372009	-0.504002	-1.19173	0.359486	0.545469	1.54565	-0.250751	-0.0971046	-0.570279	-0.824445	2.52946	0.156802
ENSG00000142252	0.186989	0.3655	0.35676	0.0628601	0.438145	-1.64997	-0.579628	-0.411751	0.920175	0.477758	-0.620243	2.53726	0.711032	-0.597862	-0.867755	-1.32927	-0.493339	0.345049	0.19595	0.122686	-1.76195	-0.425945	0.788396	0.333019	0.868003	-0.372445	0.694562	2.29222	0.676246	0.122088	-1.3412	-0.483949	-1.55938	-0.56131	0.871608	2.61131	0.274875	0.265472	-0.0507121	0.353029	0.0828285	0.395645	-0.785611	0.646606	-0.761532	-1.05189	-0.741916	-1.5484	0.186989
ENSG00000143367	-0.526726	0.773946	-0.220886	-0.171532	-0.437177	0.185626	0.328021	-0.208201	-1.54714	0.0503952	1.59866	2.53546	-0.217368	-0.824135	-1.24774	-0.0712012	0.400845	0.710924	-0.383489	-0.131342	0.193994	-0.199552	-1.65602	-0.426973	0.341245	1.97722	-0.565987	2.10331	-0.294167	-0.714812	-1.58869	0.469328	-0.235832	-0.189418	-1.48454	2.46447	0.76059	-0.201688	-0.153949	-0.410901	-0.49752	0.0607162	1.55831	-0.198285	-0.785197	-1.19494	0.329258	-0.0569012	-0.526726
ENSG00000144560	-0.437709	-0.743547	0.509538	0.0374719	0.648812	-1.94194	1.15353	-0.186542	1.78101	-0.734425	-0.505822	0.661574	0.574687	-0.65177	1.19495	-1.35982	-0.457102	-0.851668	0.418787	0.0999953	-2.15408	-0.181782	1.80392	-0.38304	-0.587248	-0.309205	0.428838	0.468136	0.581901	0.429165	0.830322	1.47122	-1.60816	-0.356867	1.86511	0.600919	-0.985898	0.429223	-0.103886	0.586506	-0.640513	-0.975597	-0.717434	0.502796	-0.882254	1.20326	1.15649	-1.68186	-0.437709
ENSG00000145012	-1.26002	-1.71274	0.0798086	0.0986484	2.06492	-1.61817	1.20008	0.595443	0.424088	-0.364448	0.167014	-0.431287	0.292578	0.013835	0.957221	-0.506961	-0.598867	-1.69676	0.0854759	0.275502	-1.57005	0.775641	0.441232	-1.1381	-0.0416709	0.559403	-0.649957	-0.514886	0.379155	1.95555	0.703497	1.54747	-0.512634	0.522147	0.338638	-0.577407	-1.94975	-0.0300601	-0.0098841	2.09585	-1.46492	-0.505827	0.0633307	0.197801	-0.100713	0.909585	1.16967	-0.658448	-1.26002
ENSG00000145358	-0.645538	-0.989849	-0.359986	0.0992426	2.55648	-1.14265	1.47991	0.562221	0.826737	-0.561308	-0.346504	-0.415897	-0.583423	-0.266324	0.727397	-0.940515	-0.627582	-0.935908	-0.320758	0.229437	-1.08491	0.701345	0.882354	-0.538855	-0.399781	-0.159737	-0.792854	-0.410483	-0.522951	2.51034	0.628452	1.74944	-0.907546	0.493008	0.761314	-0.499123	-1.0813	-0.442411	0.0233967	2.51584	-0.732054	-0.646617	-0.428736	-0.669049	-0.347407	0.660551	1.42385	-1.03126	-0.645538
ENSG00000145545	0.479651	2.12053	0.00750063	-1.02119	0.770905	0.34582	0.559865	-0.0771985	-2.13947	-0.0656315	-1.36152	-0.366579	0.179385	-0.201755	1.17802	-0.408328	0.111221	2.26472	-0.0899631	-0.980608	0.455064	0.00153548	-2.30331	0.707548	0.295346	-1.15675	-0.515988	-0.579784	0.181795	0.539912	0.758883	0.825921	-0.515541	-0.0525318	-2.0534	-0.333297	2.07976	0.0296456	-0.968421	0.770321	0.487738	-0.0413092	-1.29862	0.196413	-0.17338	1.16531	0.565564	-0.373802	0.479651
ENSG00000145555	-0.851378	-0.130144	0.693661	0.509611	1.0776	-1.31993	0.305744	0.472833	2.26085	-0.993748	-0.2457	-0.138696	0.553926	-1.25163	0.477258	-1.42026	-1.45483	-0.110259	0.671759	0.651575	-1.36188	0.584845	2.32037	-0.800268	-0.866448	-0.00425866	-0.072508	-0.27673	0.59924	0.94874	0.213193	0.501842	-1.54439	0.397208	2.24269	-0.233977	-0.225151	0.625133	0.435167	1.02141	-0.969566	-1.11651	-0.344421	0.480906	-1.38268	0.401774	0.224747	-1.55673	-0.851378
ENSG00000147647	0.475435	1.21597	1.71919	-1.74887	-0.205594	1.08868	-0.281434	0.974591	-1.37081	-1.04779	-0.4113	-0.0887221	0.707137	-0.00866271	0.144007	-1.16182	0.845075	1.15918	1.54457	-1.81014	1.08491	0.966803	-1.50951	0.534362	-0.966102	-0.273804	0.331738	-0.318098	0.618552	-0.447079	-0.220021	-0.237757	-1.30269	1.05719	-1.31066	-0.0162983	1.30088	1.80892	-1.69234	-0.134289	0.553259	-0.984548	-0.341964	0.787179	0.0645275	0.218659	-0.210854	-1.09967	0.475435
ENSG00000152128	0.64283	-0.153754	0.536779	-0.888874	-0.573004	0.743616	-0.869729	-0.53564	2.6174	-0.199034	-0.242336	1.27492	-0.471999	-0.157338	-1.65323	-0.0706104	1.67768	-0.158868	0.334882	-0.740853	0.687612	-0.449928	2.12448	0.69194	0.0770835	0.0439451	-1.41317	0.850869	-0.461737	-0.717859	-1.7053	-0.657821	-0.182967	-0.479098	2.62875	1.30551	-0.102687	0.577948	-0.827268	-0.515927	0.682479	-0.147317	-0.189998	-0.416369	-0.106219	-1.58067	-0.808398	-0.0207345	0.64283
ENSG00000153446	-0.895674	-1.28847	0.48646	1.11707	0.650877	-0.88298	-0.978856	1.61317	1.40303	-0.126484	-0.0211234	-0.199045	0.963616	0.113309	-0.137043	-1.81786	-1.28777	-1.12454	0.514901	1.29126	-0.702459	1.75166	1.38885	-0.669751	0.210534	0.325431	-0.444388	-0.201366	1.04068	0.570056	-0.249486	-0.740913	-1.67269	1.54505	1.33615	-0.256373	-1.33931	0.425047	1.0519	0.588484	-0.948851	-0.184245	-0.0795121	0.899359	0.0541191	-0.194741	-1.03154	-1.86554	-0.895674
ENSG00000153922	-0.781628	0.863124	0.00563079	0.551908	0.493153	-1.82157	0.958355	0.958105	2.05107	-0.467255	-0.49841	-0.163781	0.577401	-0.766105	-0.532695	-1.42731	-0.408875	0.885937	-0.14173	0.668726	-1.88311	1.05997	1.95631	-0.691042	-0.173823	-0.199638	-0.0392073	-0.430183	0.550238	0.198572	-0.96945	1.22187	-1.60458	0.924722	2.13272	-0.315237	0.819745	-0.127995	0.475775	0.410837	-0.998108	-0.650649	-0.685084	0.503951	-0.980952	-0.722976	0.924998	-1.71174	-0.781628
ENSG00000155099	-0.989301	-0.598383	-0.0276584	-0.169401	1.91874	0.671309	0.852215	-0.831944	-1.14152	-0.280729	-1.06236	-1.21551	-0.12672	0.173243	1.57259	1.25543	-0.972682	-0.488091	-0.0360051	0.0988104	0.976476	-0.669953	-1.20838	-0.725118	0.303869	-0.586319	-0.901041	-1.41504	-0.0192988	1.78053	1.16628	1.37028	1.32569	-0.772985	-1.07697	-1.14963	-0.543638	0.016787	-0.122397	1.92806	-0.927502	-0.231716	-0.999243	-0.0804866	0.214063	1.58815	0.880783	1.27672	-0.989301
ENSG00000155158	1.46521	-0.394436	-0.841918	-0.549524	0.119386	-0.695459	-0.557754	-0.386056	-2.46472	0.775643	0.029594	0.607632	-0.162817	1.59923	0.589818	0.866172	0.336009	-0.318669	-0.929894	-0.387178	-0.582163	-0.24324	-2.65186	1.94526	1.42093	0.567163	-0.249449	0.462869	-0.102622	-0.0747285	0.20998	-0.293019	0.890615	-0.425132	-2.46876	0.551809	-0.433371	-0.873311	-0.585846	0.0717909	1.39493	0.716988	-0.0164874	-0.205656	1.5267	0.534296	-0.593936	0.805992	1.46521
ENSG00000157933	-0.817484	0.551	1.06339	-0.380521	1.05913	-1.32971	0.524632	-0.406419	0.175742	-0.906977	-0.450372	1.6978	-0.00183374	-0.214644	1.3427	-1.90643	-0.814865	0.643036	1.08626	-0.325637	-1.41805	-0.379304	0.124298	-0.776956	-0.764785	-0.216403	0.538878	1.64435	0.00226118	0.939319	1.0704	0.788782	-2.14158	-0.511517	0.0899887	1.66262	0.477716	1.00713	-0.484758	1.00273	-0.936241	-1.02871	-0.55693	-0.0934875	-0.313369	1.29572	0.450472	-2.06137	-0.817484
ENSG00000158301	0.675881	-0.115256	-0.299147	0.335961	-0.723897	1.29028	-0.797378	-0.549758	-1.86752	1.95055	1.42189	-0.0575481	-0.218475	-1.06769	-0.578581	0.60068	0.936603	-0.249268	-0.515863	0.242716	1.07826	-0.591721	-1.88714	0.620781	2.02232	1.52776	0.00994138	-0.402241	-0.368079	-0.991816	-0.988574	-0.719609	0.275927	-0.477148	-1.83301	0.0292938	-0.0300832	-0.219291	0.434181	-0.656323	0.78393	2.09546	1.55151	-0.136287	-1.01006	-0.506804	-0.731928	0.706555	0.675881
ENSG00000161021	-0.740459	0.518658	0.3498	0.0322229	0.555374	-1.10858	0.346865	-0.490977	1.58658	-1.29402	-1.34355	1.78932	-0.518376	0.445213	1.05107	-1.17914	0.0604975	0.619029	0.27633	0.153369	-1.23314	-0.503228	1.6961	-0.702884	-1.21959	-1.27383	0.795626	1.75331	-0.625769	0.342748	0.688042	0.641994	-1.46861	-0.57126	1.52975	1.73478	0.449774	0.27901	-0.0421531	0.486905	-0.823559	-1.38337	-1.43346	-0.598968	0.375501	0.988194	0.276042	-1.26719	-0.740459
ENSG00000161647	0.249572	0.969234	1.36363	0.727345	-1.82439	0.655424	-0.599789	-0.0382602	-0.52192	0.18332	1.01021	0.87628	-0.689245	-1.52005	-1.4829	0.641532	-0.232266	0.788666	0.99991	0.67392	0.560698	-0.128651	-0.800687	0.280896	0.437442	1.31362	0.979737	0.382842	-0.869149	-2.16647	-1.98721	-0.547055	0.31375	0.00533249	-0.469232	0.902675	0.993881	1.38086	0.75654	-1.74721	0.287752	0.222746	1.03409	-0.63341	-1.44859	-1.41214	-0.545637	0.672341	0.249572
ENSG00000162929	-0.0925798	1.99531	-1.04073	0.455053	-1.40292	0.612775	-0.635492	0.192015	-0.174716	0.83435	-0.279077	1.51151	-0.00584897	-0.100287	-1.9567	0.087333	0.588803	1.74554	-1.06507	0.545726	0.635352	0.261555	-0.320989	0.159	1.29137	0.268967	-0.863793	0.916957	-0.0475092	-1.54494	-2.18258	-0.291029	-0.097363	0.228036	-0.131087	1.52016	1.99392	-0.979134	0.485617	-1.33381	-0.050655	0.857045	-0.233283	0.0342765	-0.0582022	-1.8761	-0.582304	0.125525	-0.0925798
ENSG00000163875	0.0516727	2.03699	-0.0791169	0.87898	-0.165199	0.647153	-0.696464	-1.36674	0.310821	0.954736	0.760968	-1.87182	0.218433	-1.27551	-0.662053	0.257154	0.111453	1.75764	-0.362514	0.859145	0.590635	-1.27118	-0.00860479	0.196875	1.36314	1.19036	0.0961753	-2.09899	0.0479824	-0.648041	-1.30057	-0.467005	-0.0564971	-1.2982	0.347171	-1.79358	2.04021	-0.035283	0.904425	-0.119713	0.0929964	0.978727	0.788678	0.256556	-1.20871	-0.607031	-0.640782	0.294534	0.0516727
ENSG00000164190	-1.28158	0.470298	0.118163	-0.0205054	1.38575	-1.63087	0.804744	0.268407	1.63507	-1.06335	0.571172	0.574437	0.148571	-0.987708	0.471072	-1.46368	-1.02619	0.473239	-0.0273244	0.0390889	-1.73645	0.319183	1.56417	-1.28561	-0.903002	0.972126	0.665839	0.326105	0.0971924	1.12474	0.0272123	1.04868	-1.679	0.171318	1.63756	0.499646	0.387919	0.0101267	-0.138646	1.37008	-1.49161	-1.25747	0.496143	0.0427503	-1.17632	0.38875	0.746734	-1.68697	-1.28158
ENSG00000165572	-0.424667	-0.673761	-0.7316	0.683098	-1.06817	0.701374	0.0369347	0.140258	-0.922405	2.32739	1.65501	-0.708833	0.349028	-1.28932	-0.492074	0.417729	1.16636	-0.761967	-0.911126	0.495182	0.477651	-0.00898588	-1.06743	-0.409639	2.25664	1.65537	0.190436	-0.984016	0.0815916	-1.29632	-0.95948	0.0233038	0.0524269	0.18392	-0.861151	-0.651114	-0.616624	-0.673505	0.717775	-1.0045	-0.371653	2.33485	1.6736	0.389234	-1.22199	-0.437944	0.0823075	0.456798	-0.424667
ENSG00000165895	-0.548296	-0.348143	-0.263538	-0.0163793	1.3	-1.58483	1.75242	0.408615	1.32271	-1.12691	-0.239114	0.189916	0.976174	-1.19512	0.516313	-1.14381	-0.667527	-0.356079	-0.349171	0.0724232	-1.66976	0.513137	1.33285	-0.470684	-1.02164	0.00946297	-0.72783	0.0423433	1.0488	1.16601	0.227785	2.12832	-1.27844	0.322945	1.29733	0.0898191	-0.483734	-0.393548	-0.130085	1.27313	-0.69709	-1.31387	-0.367513	0.927944	-1.38659	0.437747	1.75539	-1.33189	-0.548296
ENSG00000166840	0.219332	1.33466	0.593699	-1.48595	-0.524459	0.0170273	-1.67954	0.731952	-0.189252	-0.485244	-0.0255281	1.18492	0.2122	-1.5467	-0.0489956	1.69187	1.68346	1.20921	0.397552	-1.58615	-0.0757134	0.644875	-0.363664	0.180601	-0.472296	0.0208263	-1.2004	0.894595	0.0732767	-0.744139	-0.36559	-1.76715	1.47072	0.708237	-0.18174	1.14585	1.29052	0.574671	-1.43448	-0.505584	0.212994	-0.467698	-0.023566	0.206103	-1.49317	-0.0462381	-1.62151	1.63561	0.219332
ENSG00000166896	-0.179589	2.33017	1.83333	0.0430196	0.245439	-0.886703	-0.960926	-0.472987	-0.865726	0.0319079	-0.383669	0.201446	1.08906	-1.26732	-0.665308	-0.0921409	1.10462	2.35006	1.67445	0.00195668	-1.02339	-0.5803	-1.12095	-0.183537	0.204283	-0.258549	-0.497892	-0.116407	0.999847	-0.0938613	-1.12191	-1.02	-0.318411	-0.529061	-0.919556	0.14152	2.25808	1.76408	-0.016002	0.185261	-0.237339	-0.0270502	-0.440253	1.02406	-1.31885	-0.720283	-1.01421	-0.15039	-0.179589
ENSG00000167103	1.19672	0.809953	0.308034	-0.226675	-1.32176	-1.041	-1.40845	0.738932	-1.92879	0.145655	1.03145	0.73979	-0.0775624	-0.712637	0.956102	0.790235	-1.20786	0.856276	0.286177	-0.0987708	-0.918178	0.831943	-1.83777	1.36684	0.431209	1.3567	-0.525505	0.612204	-0.025501	-1.31261	0.672214	-1.23455	0.747183	0.673292	-2.00941	0.674155	0.744712	0.239974	-0.297738	-1.39897	1.13365	0.0766832	0.967449	-0.147788	-0.786429	0.891682	-1.48615	0.724883	1.19672
ENSG00000167699	-0.567938	1.43602	0.578581	1.23207	-1.17544	0.716353	-0.401058	-0.858887	-0.0181275	1.8425	0.14542	0.111088	0.413506	-1.62382	-1.0852	-0.745078	1.59492	1.01063	0.108625	0.994797	0.508525	-0.817763	-0.37017	-0.434501	1.95207	0.462961	-0.368606	-0.436362	0.113522	-1.48939	-1.61589	-0.252623	-0.960738	-0.798328	0.0291618	0.156338	1.46036	0.616452	1.25963	-1.10988	-0.511971	1.86042	0.190128	0.453983	-1.55118	-1.02107	-0.347725	-0.686315	-0.567938
ENSG00000168309	-0.923031	-0.536273	0.581458	0.134107	1.52428	-1.07346	0.0927829	-0.0420523	1.06385	-0.648228	-0.350107	-0.415089	0.390056	-0.236275	2.20236	-1.76437	-0.946537	-0.509532	0.637148	0.286488	-1.08017	0.0696841	1.15989	-0.873548	-0.479137	-0.124056	-0.158152	-0.491831	0.491457	1.52945	2.08007	0.297793	-1.88901	-0.114558	1.0005	-0.490685	-0.612874	0.514119	0.0630608	1.46475	-1.00284	-0.725755	-0.425165	0.32113	-0.31039	2.14845	0.0213946	-1.85115	-0.923031
ENSG00000168310	-0.857086	-0.58477	0.18165	0.73176	1.11313	-1.42681	0.735231	0.199783	2.69542	-1.10907	-0.27825	-0.546485	0.051475	-0.319086	0.125813	-0.712706	-0.900058	-0.516317	0.189519	0.924121	-1.36378	0.339337	2.73716	-0.715442	-0.898751	0.0240003	-0.558821	-0.611667	0.121081	1.00829	-0.0727886	1.00726	-0.713131	0.109337	2.71644	-0.670262	-0.710256	0.0903946	0.665074	1.06347	-0.994734	-1.25798	-0.390046	-0.0455949	-0.432706	0.0320632	0.668699	-0.843906	-0.857086
ENSG00000168772	-1.26374	-0.663632	-0.979171	-0.869498	-0.165442	0.94759	0.226132	-0.809444	-0.0254978	-0.129706	0.382383	-0.330284	0.443152	-0.178696	0.427101	2.98875	-0.20808	-0.638249	-1.04517	-0.789502	1.09702	-0.748842	-0.0750849	-1.16554	0.197977	0.772916	-0.620731	-0.474526	0.481641	-0.331065	0.111156	0.452947	2.98314	-0.745149	0.0376182	-0.266709	-0.599556	-0.914621	-0.805112	-0.102115	-1.19876	-0.0664337	0.444885	0.505563	-0.115349	0.489536	0.28887	3.04733	-1.26374
ENSG00000170315	-0.88912	0.177678	0.0849216	-0.299358	0.509877	2.87999	1.15789	-0.749287	-0.585855	-0.492334	-0.661048	-1.15257	-0.0776301	-0.874495	0.6103	0.361047	-0.42786	0.203784	0.0307517	-0.237775	3.06984	-0.726751	-0.644738	-0.828397	-0.310319	-0.491676	-0.694223	-1.26248	-0.0787843	0.362131	0.347971	1.37628	0.312247	-0.840642	-0.594111	-1.44898	0.55764	0.417722	-0.161945	1.05875	-1.05157	-0.45304	-0.707537	0.17252	-1.02951	1.21023	2.03624	0.834244	-0.88912
ENSG00000171103	-1.10184	1.59632	0.684494	-0.0872715	-0.435919	-0.367375	-0.43735	1.79964	0.721964	-0.34471	-0.680046	0.424871	1.11614	0.0813954	-1.31232	-1.658	0.681977	1.41344	0.395878	-0.097014	-0.401456	1.69119	0.435484	-1.02423	-0.0927088	-0.425294	1.10869	0.0246304	0.915022	-0.785783	-1.71023	-0.342133	-1.78747	1.72325	0.677079	0.388673	1.52587	0.640705	-0.108495	-0.446949	-1.0934	-0.358407	-0.683938	1.05973	0.05524	-1.29773	-0.448339	-1.6333	-1.10184
ENSG00000171517	-0.798515	-0.886374	0.0825794	-0.684594	1.06562	-1.25296	0.684429	-0.247314	2.47015	-0.633096	-0.473362	0.211114	1.19532	-0.305977	0.647158	-1.07418	-0.914353	-0.88557	0.0842558	-0.663047	-1.26423	-0.208805	2.50742	-0.775292	-0.570528	-0.392184	0.356922	0.178917	1.25888	1.01419	0.539243	0.822251	-1.08808	-0.339115	2.44628	0.130773	-0.994151	-0.000974772	-0.787326	1.00664	-0.904095	-0.734541	-0.570814	1.13958	-0.399245	0.577717	0.61592	-1.18665	-0.798515
ENSG00000172421	1.35259	2.24518	-1.00761	-0.504601	-0.0584172	-0.662151	1.20283	-0.513477	-0.207149	1.20069	-0.673461	0.583149	-1.04817	-0.815389	-0.730497	-0.363516	1.02324	1.96394	-1.16486	-0.660588	-0.818386	-0.674281	-0.413777	1.18648	1.12155	-0.793706	0.895249	0.286854	-1.19802	-0.307149	-0.937416	1.05132	-0.560452	-0.547312	-0.246647	0.529042	2.16034	-1.03231	-0.5386	-0.100665	1.28426	1.13517	-0.704338	-1.07212	-0.843643	-0.760321	1.13727	-0.400124	1.35259
ENSG00000174456	-1.58742	-0.0364019	-0.110891	-0.0268136	0.953267	1.68722	1.26332	-1.44894	0.513755	-0.149272	-1.21248	-0.847326	0.208616	-0.290751	1.49728	-0.413158	0.654665	-0.0638985	-0.348434	0.102948	1.93577	-1.51788	0.322277	-1.53243	0.38511	-0.834075	-0.311879	-1.30066	0.148922	0.524496	0.78017	1.71838	-0.66348	-1.44574	0.677444	-0.794932	0.0823006	0.00172008	0.092673	1.15289	-1.59555	-0.039799	-1.18994	0.347353	-0.192846	1.74139	1.4883	-0.325263	-1.58742
ENSG00000174500	0.703628	-0.957865	-0.268536	0.0776013	0.164291	-0.659971	-1.30265	1.02636	0.0954413	-0.116031	-0.969758	1.39847	-0.0782588	2.45959	-0.993418	-0.578894	0.497169	-1.09264	-0.326251	0.168742	-0.72439	1.28386	0.0942268	0.95923	0.0391115	-1.03034	1.96083	1.50794	-0.0695263	0.107489	-1.2212	-1.47212	-0.682133	0.9641	0.0504869	1.32929	-0.983239	-0.306724	0.0329786	0.118057	0.647368	-0.157055	-0.99491	-0.119984	2.37069	-1.01813	-1.32161	-0.611313	0.703628
ENSG00000175395	0.828913	1.86804	-0.283411	-1.32429	0.264395	0.211008	0.913807	-0.738382	-2.12342	0.739478	-0.949958	-0.561506	-0.344495	0.0218516	0.669193	0.808783	1.42964	1.6065	-0.508417	-1.20259	0.178509	-0.69854	-2.14284	0.8934	1.07404	-0.556039	0.0642961	-0.891934	-0.448838	-0.206208	-0.0745628	1.01412	0.469478	-0.700865	-2.04107	-0.529715	1.82118	-0.260624	-1.26781	0.269447	0.815688	0.729149	-0.905591	-0.31973	0.0347559	0.661139	0.897835	0.79621	0.828913
ENSG00000175426	1.3823	-0.625262	-0.700402	0.0515539	-0.631242	1.30702	-1.28455	-0.822309	-1.26818	1.30266	1.10309	0.577697	-0.642813	-0.130143	-0.908283	1.28886	0.349606	-0.662526	-0.775604	0.0393594	1.26028	-0.836099	-1.31438	1.40553	1.45404	1.25328	0.0989786	0.375955	-0.690088	-0.756367	-1.05702	-1.26266	1.11771	-0.757762	-1.21733	0.685257	-0.554661	-0.63211	0.142949	-0.560824	1.51459	1.43249	1.22679	-0.572751	-0.0443299	-0.846377	-1.2342	1.41828	1.3823
ENSG00000177337	-0.687071	-0.447515	0.213945	-0.480792	0.626822	-1.46013	-0.105284	-0.30633	2.18946	-0.981332	-0.796423	1.41803	0.246825	1.30769	0.329572	-1.06746	0.103612	-0.483445	0.14354	-0.469846	-1.54873	-0.298374	2.21614	-0.66168	-0.90799	-0.692436	1.72142	1.30148	0.239797	0.472452	0.0626651	-0.00202042	-1.19658	-0.423398	2.19435	1.38522	-0.571482	0.122301	-0.606385	0.555354	-0.822744	-1.13138	-0.937441	0.156788	1.26949	0.243578	-0.212528	-1.22173	-0.687071
ENSG00000178031	-0.972591	-0.286624	0.826112	0.454248	-0.794575	2.89256	-1.40544	-0.712739	-0.624666	0.0148182	0.558799	0.0880537	-0.420357	-0.176789	-0.233641	0.792832	-0.642215	-0.25172	0.759125	0.552787	2.98503	-0.646016	-0.649417	-0.861851	0.268534	0.852422	-0.041281	-0.0315688	-0.402093	-0.88297	-0.442984	-1.29557	0.729791	-0.789227	-0.65553	0.426402	-0.14237	1.5468	0.982297	-0.913456	-1.18369	0.315228	1.14101	-0.345382	0.0243628	-0.061941	-1.84078	1.49628	-0.972591
ENSG00000178397	0.321741	0.782218	0.453412	-0.657926	0.268463	0.0909766	0.24331	0.434705	-1.84836	1.67599	-1.1805	0.163116	1.07063	-0.837626	0.80297	-1.78311	1.52803	0.598777	0.151654	-0.635643	0.0305355	0.349017	-1.91568	0.361193	1.90317	-0.891351	-0.462865	-0.236189	0.82433	-0.171876	0.105139	0.318705	-1.85694	0.42595	-1.78035	0.163492	0.761778	0.444028	-0.629943	0.265298	0.316784	1.62549	-1.13494	1.04049	-0.803601	0.781832	0.24099	-1.71729	0.321741
ENSG00000178567	-0.202663	-1.9591	-1.79679	0.105968	1.1289	-0.165672	0.21901	-0.196767	-0.111114	1.06231	1.03547	-0.109597	-0.594847	0.469626	-0.681575	1.79684	0.318424	-1.85719	-1.80798	0.213272	-0.0856486	-0.117153	-0.241649	-0.00680402	1.48248	1.46811	0.00724943	-0.374925	-0.596425	0.713369	-1.08212	0.4395	1.52749	-0.200962	-0.118132	-0.116665	-1.9052	-1.74824	0.0917943	1.08101	-0.206663	1.01661	0.990656	-0.585919	0.443464	-0.669789	0.20111	1.72693	-0.202663
ENSG00000179523	-1.34198	-0.181977	-0.560756	0.770835	1.22902	0.117435	2.15766	-0.853828	0.578263	-0.275537	-0.582667	0.415337	0.910276	-0.910629	0.182363	-1.65382	0.438536	-0.139816	-0.69566	0.923065	0.247731	-0.668403	0.346238	-0.972707	0.36533	0.0764524	-1.59682	-0.015072	0.81622	0.659009	-0.542703	2.44156	-1.68296	-0.817713	0.566496	0.409018	-0.168326	-0.534441	0.75263	1.19549	-1.28954	-0.258758	-0.555619	0.887409	-0.872615	0.183833	2.09309	-1.59096	-1.34198
ENSG00000179930	-0.535901	-0.773132	0.518564	-1.28967	0.172331	0.894006	0.478362	-0.535545	-0.909007	-1.0177	1.4393	0.794019	-1.04835	-0.62609	0.26827	2.17055	0.187814	-0.764463	0.486174	-1.27643	0.955766	-0.508369	-0.924479	-0.482202	-0.95367	1.70232	-0.992969	0.700468	-1.0481	0.0894078	0.11772	0.588576	2.12244	-0.473458	-0.844968	0.849158	-0.709803	0.575143	-1.22364	0.230719	-0.473812	-0.953095	1.49107	-0.983586	-0.56353	0.326157	0.535151	2.2185	-0.535901
ENSG00000180447	-0.83887	-1.06331	-0.176754	0.953995	1.6223	-1.51091	1.32224	-0.0775314	1.65886	-0.191478	-1.07548	-0.942473	0.0322418	-0.564812	0.565415	0.286578	-0.37243	-1.11219	-0.224672	1.1051	-1.57709	-0.0311417	1.69107	-0.817825	-0.019158	-1.02119	-0.343669	-1.05838	0.0402992	1.53473	0.366672	1.57962	0.260254	-0.188163	1.64471	-1.10116	-1.22872	-0.292899	0.900677	1.60611	-0.991803	-0.30844	-1.24156	-0.0722909	-0.702518	0.490506	1.28938	0.196177	-0.83887
ENSG00000182492	-0.232554	-0.208468	-0.0473303	-0.322756	2.91019	-0.597509	0.245184	-0.460907	1.78983	-0.781754	-0.404927	-0.593472	-0.772108	-0.135914	0.387963	-0.775465	-0.518861	-0.13245	0.00706637	-0.234943	-0.536935	-0.390286	1.91718	-0.12221	-0.703361	-0.274741	-0.678702	-0.576829	-0.735174	2.96076	0.357953	0.410115	-0.748584	-0.490022	1.71254	-0.619749	-0.242986	-0.0852984	-0.354829	2.80891	-0.266557	-0.804001	-0.435241	-0.794562	-0.171986	0.340677	0.200955	-0.797847	-0.232554
ENSG00000182836	-0.5195	-0.889635	-1.08369	-0.0514933	0.137383	2.27371	0.134647	-0.775274	-0.996844	0.364207	0.922189	-0.575543	-0.349609	-0.446834	-0.212252	2.06854	-0.342977	-0.846791	-1.09157	0.0365568	2.33	-0.704563	-1.00637	-0.394737	0.632085	1.22453	-0.627368	-0.66346	-0.333569	-0.00998304	-0.429787	0.287049	1.94095	-0.757709	-1.02689	-0.515062	-0.896644	-1.1324	0.121594	0.351054	-0.446976	0.626618	1.3045	-0.24058	-0.358696	-0.0737078	0.347731	2.69717	-0.5195
ENSG00000183580	-0.951532	-0.942951	0.189079	0.510025	1.52835	-1.15277	1.13241	-0.0957986	2.17729	-0.715963	-0.547546	-0.45895	-0.351205	-0.458564	1.02992	-0.891796	-1.17641	-0.904377	0.20772	0.660793	-1.1064	0.00426594	2.22977	-0.864583	-0.547987	-0.357893	-0.165424	-0.495023	-0.302402	1.45897	0.859747	1.38765	-0.888417	-0.175283	2.13247	-0.543973	-1.03536	0.11394	0.43978	1.47363	-1.04407	-0.804906	-0.633921	-0.434585	-0.543582	0.967609	1.07166	-0.98342	-0.951532
ENSG00000183621	-0.92894	0.117403	0.38276	0.561657	0.722606	-2.09658	0.453098	0.0688827	2.36114	-0.810448	-0.580731	-0.0647299	0.302983	-0.762073	0.927191	-0.654212	-0.903854	0.198034	0.359982	0.783305	-2.18542	0.203476	2.47417	-0.819403	-0.539524	-0.264554	-0.647281	-0.223627	0.368629	0.569692	0.604098	0.764328	-0.742053	-0.0826018	2.58837	-0.23829	-0.0260652	0.283134	0.491588	0.679129	-1.24528	-1.10721	-0.839544	0.190176	-1.05085	0.917515	0.365093	-0.925166	-0.92894
ENSG00000185149	-0.356334	-1.30554	-1.10467	1.56849	-0.458334	1.83425	-1.09764	1.25601	-0.628672	0.28568	0.984122	-0.428502	-0.770592	-0.161318	-0.444513	0.827569	-0.473951	-1.15638	-0.987474	1.62662	1.86034	1.30545	-0.546116	-0.207579	0.497289	1.20731	-1.05783	-0.395162	-0.657012	-0.429344	-0.461999	-0.926253	0.802082	1.52665	-0.560896	-0.33918	-1.31061	-1.08813	1.87276	-0.372223	-0.259243	0.451875	1.2255	-0.718092	-0.0432364	-0.356914	-1.08034	1.05209	-0.356334
ENSG00000185638	1.68364	0.16361	0.298943	-1.32189	-0.250182	-1.42368	1.31902	0.630234	0.598607	-1.22133	1.23789	0.198782	-1.26558	-0.289302	0.492839	-0.851605	0.433517	0.109615	0.179695	-1.34542	-1.45473	0.60824	0.47268	1.7463	-1.1834	1.4261	0.0479715	0.0256012	-1.31716	-0.410934	0.204214	1.39312	-0.935401	0.559023	0.525997	0.108469	0.0717396	0.213065	-1.47953	-0.360373	1.65906	-1.37452	1.19359	-1.42072	-0.401225	0.415546	1.27831	-0.988424	1.68364
ENSG00000187601	-0.021249	-1.26241	-0.28657	1.05696	-0.468687	1.86733	-0.61671	-0.575811	0.307265	1.37253	1.27876	-0.648344	0.237214	-1.63564	-0.950345	0.345703	0.583106	-1.42189	-0.528083	1.00307	1.79684	-0.691222	0.0588287	-0.0485579	1.58815	1.49712	-0.236769	-0.956833	0.0616765	-0.80106	-1.35329	-0.647725	0.0966382	-0.502787	0.480988	-0.583591	-1.26768	-0.180564	1.31617	-0.383447	0.115013	1.66773	1.56327	0.402949	-1.68347	-0.920031	-0.54835	0.523809	-0.021249
ENSG00000188783	-0.315482	-0.913246	-0.576035	0.439249	1.43671	-1.33102	1.16076	-0.621176	1.47162	-0.776177	0.517733	-0.386224	-0.815756	-0.026335	1.75529	-1.01991	-0.758838	-0.909792	-0.59897	0.574361	-1.33799	-0.579102	1.51927	-0.208859	-0.649409	0.814262	0.099346	-0.449193	-0.816829	1.37355	1.56425	1.42033	-1.05639	-0.733604	1.42904	-0.490811	-1.03542	-0.686957	0.362213	1.39297	-0.417707	-0.893778	0.443316	-0.934678	-0.11891	1.72217	1.1078	-1.14564	-0.315482
ENSG00000198825	0.158072	-0.621635	-0.527255	-0.494584	-0.0579222	1.96811	-0.0372984	-0.65807	-1.70632	0.34856	1.0207	-0.589118	-0.284602	-0.371181	-0.377191	2.22974	0.265889	-0.640455	-0.612787	-0.464084	1.9848	-0.6459	-1.75167	0.238803	0.562519	1.27927	-0.397132	-0.731637	-0.324937	-0.244678	-0.632226	0.0570742	2.05715	-0.597972	-1.7877	-0.519713	-0.556619	-0.4495	-0.412421	0.0831763	0.328323	0.544519	1.30737	-0.174098	-0.272362	-0.279183	0.106584	2.6796	0.158072
ENSG00000198914	-0.857581	0.113723	0.579953	0.364809	0.915785	-1.42761	1.08113	0.0174805	1.75785	-0.994384	-0.884838	-0.215047	0.374729	-0.702122	1.385	-1.50887	-1.01803	0.151643	0.556266	0.497915	-1.49751	0.0899033	1.81057	-0.817223	-0.876679	-0.744883	0.170181	-0.362659	0.410658	0.789038	1.11996	1.38	-1.65915	-0.0811716	1.7371	-0.324107	0.0193791	0.506479	0.281705	0.857343	-0.995403	-1.13833	-1.02388	0.292069	-0.832985	1.34756	1.03008	-1.67584	-0.857581
ENSG00000199575	0.428539	0.984183	1.1492	0.970068	-1.67919	-0.187726	-1.05712	0.284974	0.590342	1.4021	0.995399	-0.221874	-0.474145	-1.03752	-1.60812	-0.539111	-0.407676	0.75225	0.832338	0.792102	-0.316417	0.128094	0.326094	0.311321	1.36437	0.966276	1.59232	-0.454666	-0.615126	-1.75341	-1.708	-1.10816	-0.701703	0.263551	0.558935	-0.226725	0.939899	1.09952	0.926246	-1.6364	0.402422	1.34415	0.950748	-0.470748	-1.0157	-1.56765	-1.03466	-0.53359	0.428539
ENSG00000200156	0.731823	0.842708	2.6118	0.228904	-0.785271	-0.867756	-0.82209	-0.412163	1.41373	0.450392	-0.609714	-0.306911	-0.0307413	-0.760245	-0.842785	-0.841674	-0.0673472	0.66396	2.30186	0.0875158	-0.995797	-0.548624	1.16775	0.604654	0.368835	-0.727019	1.62844	-0.477203	-0.188702	-0.92129	-0.975839	-0.949244	-0.971953	-0.466744	1.34645	-0.362224	0.779399	2.53618	0.169864	-0.837257	0.669285	0.389811	-0.662921	-0.0879755	-0.812406	-0.894371	-0.87382	-0.893268	0.731823
ENSG00000200680	1.81071	-0.855463	-0.670309	-0.142111	-0.831336	1.10456	-1.55584	1.14398	-0.990633	0.00736615	-0.754915	1.06874	-0.371159	-0.39813	0.0612308	1.37331	-0.317388	-0.919494	-0.784636	-0.173978	1.04924	1.08735	-1.09068	1.8355	0.104232	-0.69009	1.16231	0.804155	-0.457514	-0.987605	-0.234233	-1.56595	1.1788	1.23094	-0.927029	1.15487	-0.790379	-0.6032	-0.0692228	-0.765988	1.90497	0.0818898	-0.688731	-0.300777	-0.328043	0.136344	-1.49842	1.46278	1.81071
ENSG00000203644	-0.16011	-1.43376	-1.47925	-0.542936	0.151095	-1.04081	1.05508	0.723704	1.60651	-0.0767094	-0.308543	0.557165	-0.347873	2.02481	-0.0369868	-0.691404	1.42548	-1.58264	-1.69262	-0.511703	-1.10312	0.914687	1.7213	-0.0191257	0.221757	-0.0508802	0.325391	0.454658	-0.376709	-0.00471606	-0.328274	1.42614	-0.819624	0.657981	1.54574	0.49051	-1.51156	-1.55731	-0.615753	0.0821649	-0.230782	-0.146915	-0.380047	-0.419597	1.96638	-0.10697	0.991217	-0.765052	-0.16011
ENSG00000204179	1.69612	-0.640102	0.628422	-1.65145	-0.644366	1.03988	-0.00226897	-0.242107	-1.38288	-0.679295	0.505017	-0.323965	-0.457288	0.0156779	0.119014	2.01959	-0.988062	-0.3743	0.648249	-1.2272	1.12249	-0.00118434	-1.0518	1.77692	-0.268253	0.830114	-1.70858	-0.209325	-0.229729	-0.48457	0.061354	0.275697	1.82817	-0.173736	-1.32082	-0.256046	-0.573931	0.701602	-1.59086	-0.578218	1.7752	-0.61334	0.577516	-0.390106	0.085473	0.18938	0.067427	2.10046	1.69612
ENSG00000206702	0.737285	2.1764	0.966182	0.31965	-1.02558	-1.13457	-1.0325	0.407849	0.579769	0.327665	-0.260523	1.06923	0.0821151	-1.09331	-0.99122	-1.12844	-0.320158	2.09332	0.799366	0.216528	-1.30237	0.297964	0.413499	0.678671	0.301502	-0.339751	1.24116	0.852339	-0.0632217	-1.20206	-1.17572	-1.19149	-1.29958	0.336728	0.510985	1.0071	2.12932	0.902652	0.24733	-1.11619	0.670643	0.255453	-0.340731	0.00656524	-1.18484	-1.08136	-1.1232	-1.22044	0.737285
ENSG00000214376	0.0100375	0.267353	-0.275907	-0.792833	-1.07848	1.04209	-1.73089	0.297989	-1.2875	0.363286	1.25693	1.23363	-0.70042	-0.08036	-0.361004	1.83607	-0.399425	0.2528	-0.354041	-0.764514	1.07336	0.321528	-1.3384	0.090359	0.573596	1.53117	0.474401	1.02516	-0.72659	-1.1879	-0.586591	-1.69231	1.7074	0.369558	-1.22497	1.31054	0.338747	-0.207612	-0.727486	-1.01476	0.079964	0.435228	1.33396	-0.634546	-0.0109492	-0.293194	-1.67089	1.91641	0.0100375
ENSG00000219430	0.417968	1.21868	-0.690619	-0.0328673	-0.140831	-0.708674	-0.257994	-0.392843	-1.05702	0.157445	-0.228747	2.58292	1.45796	-0.313672	-1.05954	-0.952156	0.634909	1.08557	-0.852926	-0.138227	-0.833912	-0.514069	-1.21111	0.349829	0.147934	-0.261798	1.08686	2.25906	1.30637	-0.35688	-1.25283	-0.34041	-1.10837	-0.432967	-1.0864	2.49464	1.15248	-0.725925	-0.078816	-0.185033	0.364725	0.108417	-0.271526	1.38789	-0.355077	-1.08888	-0.3003	-0.98323	0.417968
ENSG00000221926	-0.354397	1.48803	-0.473587	-0.95507	-1.80549	-1.28974	1.39907	1.34526	0.207148	-0.90896	-0.846188	0.393218	0.669563	0.0248263	0.425212	0.681097	1.62267	1.2807	-0.701631	-0.848651	-1.20337	1.25255	-0.0824699	-0.187061	-0.467427	-0.393134	-0.111497	-0.0966711	0.475629	-2.06341	-0.349374	1.52833	0.344812	1.29562	0.124662	0.316102	1.44251	-0.575717	-1.07109	-1.94605	-0.453087	-1.02365	-0.95907	0.600421	-0.0629209	0.349019	1.35098	0.612287	-0.354397
ENSG00000223893	1.30273	-0.760287	-0.0949485	-1.25581	-0.0515848	1.35799	-0.374871	-1.41415	-1.1171	-0.40415	-0.35012	-0.250288	-0.420214	1.65787	0.723543	1.45138	0.46175	-0.738925	-0.0175629	-1.29903	1.72912	-1.48541	-1.16155	1.72922	-0.23739	-0.168765	-0.432364	-0.225565	-0.357403	-0.0165237	0.748893	-0.244849	1.71635	-1.37184	-1.06397	-0.165576	-0.694159	-0.00457677	-1.20774	0.040367	1.44403	-0.325044	-0.269046	-0.341694	1.81211	0.843739	-0.294699	1.5981	1.30273
ENSG00000224195	0.60846	-1.50292	0.161515	0.243646	-1.22964	1.50994	-1.46041	0.0127518	0.363085	-0.588302	-0.232062	-0.843484	1.61804	-0.562297	1.38385	0.517828	0.504709	-1.60116	0.0733939	0.286902	1.61153	0.0219084	0.28234	0.722202	-0.491526	-0.088595	-0.592697	-0.999481	1.64561	-1.39412	1.08517	-1.5072	0.441016	0.119701	0.489453	-0.783996	-1.47998	0.27671	0.363393	-1.19156	0.748429	-0.514669	-0.138683	1.81397	-0.487223	1.5668	-1.43512	0.652773	0.60846
ENSG00000225174	-0.306947	-0.686224	-0.645578	-0.0863258	1.89973	-1.59222	-0.00494379	0.0853634	-0.129546	-0.284663	0.0649744	0.278186	0.946219	0.52966	1.76916	-1.83685	-0.998451	-0.619811	-0.616195	0.0675504	-1.58744	0.239808	-0.0716024	-0.147213	-0.0483867	0.357335	0.0461526	0.297649	1.11821	1.94547	1.68526	0.200872	-1.86921	-0.022178	-0.251497	0.183574	-0.8455	-0.80213	-0.205379	1.91384	-0.440793	-0.417015	-0.0439341	0.896398	0.451908	1.77452	-0.11854	-2.07327	-0.306947
ENSG00000225356	-0.499404	-0.465869	-0.352357	-0.432719	0.276049	3.16044	0.0187915	-0.53369	-0.528992	-0.541866	-0.566242	-0.310561	-0.508838	-0.194766	-0.123056	1.60308	-0.33153	-0.447642	-0.339659	-0.408805	3.31375	-0.515177	-0.516301	-0.475653	-0.514755	-0.541121	-0.238609	-0.306374	-0.492834	0.263179	-0.142928	0.0754419	1.61902	-0.579733	-0.5713	-0.179244	-0.458003	-0.254264	-0.398503	0.873647	-0.518194	-0.594408	-0.63816	-0.535127	0.0285929	0.157303	0.411902	3.25549	-0.499404
ENSG00000225554	-0.242233	0.995551	1.40225	-0.925332	-0.140037	-0.928402	-1.38456	0.0065683	-0.0480545	0.68823	-1.34816	1.41824	1.62686	-0.10445	0.143674	-1.16014	0.891767	0.877195	1.17549	-1.00087	-1.01806	-0.0739838	-0.23751	-0.267431	0.828398	-1.33622	0.998425	1.09164	1.47916	-0.410502	-0.240146	-1.43375	-1.3236	-0.0551666	-0.109633	1.35246	0.930982	1.33651	-0.984396	-0.201352	-0.303255	0.624541	-1.40601	1.56048	-0.165867	0.0815457	-1.44231	-1.21853	-0.242233
ENSG00000226393	-0.582226	-0.733728	-0.663635	1.13276	2.86348	-0.530253	0.259252	-0.876816	0.634175	-0.193278	-0.556576	-0.616043	-0.341589	1.06699	-0.0272359	-0.835276	2.19605	-0.725541	-0.691596	1.06147	-0.51951	-0.845494	0.487829	-0.541436	-0.106853	-0.463907	-0.39917	-0.677951	-0.370957	2.38861	-0.2209	0.275819	-0.846469	-0.890181	0.584392	-0.635693	-0.750542	-0.682137	1.07096	2.75996	-0.602691	-0.223118	-0.577659	-0.367854	1.00678	-0.0610776	0.218505	-0.849642	-0.582226
ENSG00000226695	1.16091	1.03122	0.0431087	-0.868117	0.674362	1.1594	0.19183	-2.05024	-1.86533	0.554691	0.301115	-0.372473	-0.787063	-0.371712	0.210564	0.987733	0.576046	0.940871	-0.10958	-0.932547	1.11245	-2.14116	-1.97696	1.18457	0.667347	0.401656	0.389795	-0.562813	-0.891513	0.424256	-0.0983872	0.198396	0.817561	-2.00424	-1.8164	-0.299863	1.1261	0.122312	-0.803369	0.763579	1.25784	0.642009	0.384411	-0.721029	-0.29909	0.292423	0.273393	1.08192	1.16091
ENSG00000227681	0.192591	-0.390868	-0.201245	-1.23132	-0.293208	0.867461	-0.977889	-0.589891	-0.953053	-0.629975	1.46615	1.10225	-0.596744	0.610684	-0.669296	2.29435	0.276865	-0.3462	-0.184229	-1.20642	0.981572	-0.539643	-0.941319	0.312487	-0.526863	1.78303	-0.497896	1.06974	-0.564731	-0.312109	-0.709215	-0.928545	2.33348	-0.52835	-0.888978	1.15199	-0.330715	-0.142414	-1.16531	-0.233736	0.248675	-0.568154	1.51336	-0.535154	0.663853	-0.607201	-0.913642	2.33578	0.192591
ENSG00000229657	-0.873016	1.51689	-0.2295	0.114257	1.48408	-1.51621	-0.129291	0.166867	2.16569	-1.34824	-0.700338	-0.0126204	-0.0420968	0.0952449	-0.15027	-0.54146	-1.08664	1.5042	-0.252495	0.167713	-1.46352	0.205823	2.0453	-0.801535	-1.25436	-0.574683	1.21465	-0.0894148	-0.0371116	1.29647	-0.284957	-0.0392253	-0.550212	0.0694887	2.18081	-0.1201	1.4955	-0.349185	0.0139185	1.46084	-1.02892	-1.53089	-0.846522	-0.151235	-0.00616409	-0.265497	-0.243337	-0.678703	-0.873016
ENSG00000229847	-0.446558	-0.823631	0.25555	-0.142622	1.59038	-1.13162	1.11257	0.835226	1.13499	-0.809964	-0.692076	-0.45337	0.0480874	-0.261109	1.56072	-1.77657	-1.20846	-0.761145	0.294475	-0.0143179	-1.06554	0.996327	1.18771	-0.309214	-0.640939	-0.507623	-0.176825	-0.465758	0.127814	1.53944	1.39117	1.37582	-1.76293	0.769913	1.07367	-0.53586	-0.911058	0.18251	-0.22097	1.53513	-0.528958	-0.897208	-0.777749	-0.0277184	-0.341037	1.50508	1.05096	-1.8767	-0.446558
ENSG00000230002	-0.528928	-1.16441	-0.410725	1.31211	0.261252	-0.927127	-0.108731	0.57575	2.2987	-0.180147	-0.447446	-0.471605	-0.612469	1.58166	0.0794011	-1.25728	-0.550078	-1.18482	-0.433254	1.54536	-0.908729	0.720014	2.40754	-0.433275	0.0455405	-0.255552	1.36827	-0.5473	-0.606208	0.188523	-0.0830236	0.0455227	-1.31853	0.512422	2.23028	-0.531837	-1.2226	-0.471137	1.2466	0.198854	-0.58899	-0.24124	-0.507749	-0.672285	1.51536	0.0175407	-0.170035	-1.31519	-0.528928
ENSG00000231769	0.0536512	-1.41426	-1.47474	-0.721465	-0.568848	-0.187178	-0.219344	-0.185822	0.924503	-0.605559	0.744479	0.836032	0.587555	0.265118	-0.604181	2.57006	0.237668	-1.48519	-1.58553	-0.747426	-0.22078	-0.220235	0.765734	0.0849002	-0.50554	0.942917	1.09159	0.59033	0.498385	-0.766983	-0.876105	-0.181266	2.37752	-0.191815	0.882199	0.796621	-1.38008	-1.43858	-0.709941	-0.562316	0.0398262	-0.597826	0.708062	0.55627	0.244378	-0.596493	-0.224241	2.47394	0.0536512
ENSG00000232040	0.729725	-0.237133	-1.0573	-1.22731	-0.566417	-0.133814	0.766188	0.556802	-1.27294	1.94587	0.676879	0.67289	0.102794	-1.70147	-0.352052	1.09729	1.19932	-0.455292	-1.31129	-1.2487	-0.291767	0.330472	-1.49571	0.619732	2.01897	0.823169	0.740032	0.0523293	-0.189076	-1.03244	-1.02389	0.690115	0.574027	0.529641	-1.23918	0.641864	-0.237862	-1.03073	-1.19507	-0.556184	0.696807	1.87246	0.64572	0.0907477	-1.65345	-0.348955	0.732055	1.05213	0.729725
ENSG00000232903	-0.104665	-0.433821	-0.0246596	-1.31327	-0.411141	2.73586	-0.835283	-0.195409	-1.21665	0.557864	0.172848	-0.841423	-0.00915774	1.05425	-0.146901	1.01156	-0.958027	-0.310379	0.0547473	-1.18964	2.97413	-0.0446349	-1.1296	0.0897784	0.882812	0.4695	-0.0201388	-0.786654	0.108724	-0.376732	-0.181946	-0.66928	1.08734	-0.0183891	-1.46099	-0.930945	-0.355168	0.22281	-1.59748	-0.323132	0.109795	1.04568	0.501808	0.244708	1.74687	0.0501333	-0.922273	1.68657	-0.104665
ENSG00000233452	2.08523	1.67232	0.833232	-0.983763	-0.680971	0.0731875	-0.923463	-0.231748	-1.70363	-0.354018	-0.518027	-0.0535116	-0.616826	0.571835	-0.0679266	0.898067	-0.191315	1.75698	0.761451	-0.877767	0.187263	-0.128656	-1.7628	2.40138	0.00629906	-0.163679	0.0344921	-0.230847	-0.604097	-0.8632	-0.417959	-0.738029	0.830483	-0.219218	-1.64146	-0.0469924	1.62064	0.809847	-0.945872	-0.653291	2.01963	-0.337364	-0.495842	-0.591309	0.557265	-0.0609212	-0.887605	0.872495	2.08523
ENSG00000235711	0.294543	-0.0597983	-0.766185	-0.778564	-0.356881	1.65133	-0.289691	-0.580401	-1.50379	0.510705	0.963851	-0.686192	-0.702398	0.141746	-0.27364	2.43537	-0.0768792	-0.0154129	-0.754339	-0.707775	1.73798	-0.516746	-1.47322	0.415059	0.732696	1.22047	-0.598333	-0.70884	-0.665966	-0.403372	-0.380961	-0.175959	2.37159	-0.506073	-1.49967	-0.619909	0.0541139	-0.705984	-0.719304	-0.265558	0.435398	0.667996	1.1556	-0.637347	0.270983	-0.175987	-0.193259	2.73901	0.294543
ENSG00000236440	-1.09905	-0.255409	-0.881182	-1.07524	0.49842	1.57521	1.58392	-0.314541	-0.897372	-0.594804	-1.44497	0.317604	-0.300892	1.02977	1.26902	0.589511	-0.795921	-0.063732	-0.749561	-0.893824	1.88793	-0.101606	-0.764932	-0.902603	-0.299147	-1.24007	-0.911925	0.410228	-0.123447	0.576208	1.2294	1.99576	0.747244	-0.223055	-0.843518	0.449905	-0.160106	-0.826282	-1.03287	0.642395	-1.05821	-0.521413	-1.42647	-0.208525	1.20806	1.46275	1.79798	0.739368	-1.09905
ENSG00000239437	-0.913187	0.0718414	1.02369	-0.25717	0.589715	1.41988	1.97698	-1.26704	-0.071651	-0.767247	-1.35499	-0.751185	-1.13555	0.780111	0.151833	0.503975	-1.13369	0.254776	1.12113	-0.0381334	1.61922	-1.05312	0.07073	-0.680443	-0.489666	-1.10421	-0.71623	-0.609669	-0.937296	0.637814	0.166299	2.2686	0.623888	-1.22374	0.0240152	-0.685287	0.173794	1.16734	-0.169631	0.714354	-0.854386	-0.702053	-1.31554	-1.08649	0.91309	0.257289	2.16239	0.624857	-0.913187
ENSG00000240253	-0.489179	-0.0775938	-0.898307	-1.00402	0.225661	0.988287	0.184408	-0.0791725	-1.16976	-0.452503	-0.559129	-0.517341	-0.514186	1.10373	0.420226	2.83887	-0.497145	0.0691791	-0.843847	-0.930571	1.26494	0.0860895	-1.13286	-0.343355	-0.258853	-0.380855	-0.467073	-0.462615	-0.414152	0.302796	0.440718	0.424439	3.14316	-0.0133066	-1.10553	-0.452131	-0.0117255	-0.833668	-0.939537	0.291984	-0.423927	-0.387196	-0.493982	-0.448971	1.17137	0.48684	0.250669	2.90911	-0.489179
ENSG00000240531	-0.7111	-0.83753	-0.144617	1.00782	-0.582143	-2.00905	1.00469	0.323245	1.57872	0.539463	-1.16938	0.876444	-0.0148797	0.442795	0.87382	-1.17829	0.529686	-0.892393	-0.234062	1.08087	-2.09702	0.34163	1.50952	-0.703047	0.741797	-1.13839	0.460564	0.721331	-0.0573667	-0.729225	0.598206	1.14486	-1.27696	0.216596	1.65304	0.849536	-1.1115	-0.318706	0.999855	-0.819299	-0.966845	0.463981	-1.49119	-0.170268	0.353378	0.846534	0.996266	-1.50138	-0.7111
ENSG00000240808	-0.707943	-1.54256	-0.528218	0.350262	-1.28535	-0.83836	0.697586	0.43898	1.56861	-0.263783	0.304738	0.358881	1.0848	-0.71389	1.892	-0.815758	0.151186	-1.74189	-0.676852	0.372579	-0.956376	0.452992	1.56127	-0.781861	-0.209091	0.456838	0.0757048	0.209674	1.10433	-1.50936	1.65751	0.815613	-0.982268	0.37971	1.49937	0.300318	-1.58435	-0.578956	0.291774	-1.32941	-0.757096	-0.316853	0.246652	1.01984	-0.762991	1.81991	0.636035	-0.86396	-0.707943
ENSG00000241362	0.0879123	-1.24249	-0.644716	0.87526	0.741346	-1.25086	0.329467	0.767447	1.98715	-1.33262	0.789874	-0.873277	1.09613	-0.981716	-0.41701	0.0681112	-1.32027	-1.17209	-0.681289	0.708314	-1.1717	0.597927	1.5502	0.0371035	-1.21171	0.753599	1.91281	-0.895868	0.839718	0.430536	-0.564724	0.263716	-0.0762704	0.70101	1.95094	-0.980377	-1.35874	-0.746152	0.811494	0.674262	0.00463335	-1.45111	0.723992	1.03784	-1.0915	-0.512803	0.252174	-0.0156584	0.0879123
ENSG00000241529	-0.992804	0.306075	0.139844	-0.747063	0.509053	1.7746	1.97346	-0.67554	-0.919558	-0.94215	-1.00749	-1.15449	-0.243742	0.92197	0.399153	0.658685	-0.730518	0.476751	0.253519	-0.573166	2.0215	-0.508235	-0.80156	-0.813478	-0.71811	-0.787149	-0.689022	-1.05766	-0.0956276	0.55173	0.369961	2.3283	0.772758	-0.611096	-0.878699	-1.13634	0.465401	0.283103	-0.689532	0.688	-0.959026	-0.903475	-0.975134	-0.13756	1.14083	0.567477	2.29396	0.852094	-0.992804
ENSG00000241592	0.553277	-0.0187273	-0.733334	-0.805471	0.457485	-0.494718	-0.658716	0.427959	-1.62673	2.73508	0.847062	0.774322	0.061916	-0.837669	-0.176563	-0.505169	1.36903	-0.112591	-0.791775	-0.785585	-0.514981	0.318125	-1.57068	0.487303	2.66593	0.874197	-0.875226	0.457751	-0.0550939	0.174067	-0.430295	-0.618942	-0.591237	0.38495	-1.61757	0.722518	-0.0503956	-0.746858	-0.817164	0.413726	0.507086	2.63349	0.793411	0.0282001	-0.848544	-0.204224	-0.674135	-0.524487	0.553277
ENSG00000243449	-0.691521	-0.875835	0.669099	1.03951	1.0011	1.47348	-1.09544	-1.31999	1.81248	0.562523	-0.284346	0.231265	-0.191546	-1.22665	-0.217429	-0.886702	-1.04398	-0.948647	0.610812	1.17022	1.61305	-1.40315	1.80635	-0.678818	0.830838	-0.127178	0.0711002	0.0824997	-0.235648	0.847752	-0.473206	-1.11266	-1.00933	-1.28357	2.00738	0.346167	-0.816943	0.806152	1.1953	1.15495	-0.623304	0.694183	-0.19553	-0.0980344	-1.1855	-0.125227	-1.04766	-0.82836	-0.691521
ENSG00000244642	-0.892216	-0.301523	-0.372834	-0.795723	1.50836	1.45953	1.64631	-0.589624	-0.852983	-0.86848	-0.926634	-1.05539	-0.451746	0.783735	1.12307	0.586159	-0.642721	-0.155298	-0.252182	-0.659326	1.70834	-0.446141	-0.739226	-0.755678	-0.713973	-0.777655	-0.708209	-0.950817	-0.316716	1.58106	1.12631	1.9795	0.722732	-0.516342	-0.79255	-1.00483	-0.214185	-0.288975	-0.732497	1.684	-0.833697	-0.808803	-0.869794	-0.371737	0.924021	1.27991	1.82868	0.716805	-0.892216
ENSG00000249550	-0.0604577	1.23252	0.266622	-1.43018	-0.599622	-1.29774	-0.321779	0.192752	-2.11266	1.55765	-0.318326	0.617062	0.429404	0.0685604	0.749999	1.0262	1.49811	1.0436	0.0473359	-1.40623	-1.2953	0.114757	-2.1264	-0.0542547	1.68772	-0.177047	0.249041	0.276019	0.267633	-0.826792	0.244814	-0.288144	0.745133	0.109393	-2.26453	0.546312	1.18006	0.185458	-1.56177	-0.706528	-0.151342	1.51485	-0.416873	0.353078	-0.0184893	0.683199	-0.420428	0.967612	-0.0604577
ENSG00000250075	-0.639391	-0.00397397	-1.11164	0.567665	-0.970125	0.2752	-0.843788	0.389626	-0.936881	0.481883	-0.279757	1.16589	-1.83511	1.74988	0.683638	1.30688	2.16276	-0.0688117	-1.1787	0.542822	0.236818	0.347538	-1.01267	-0.612483	0.618539	-0.159428	0.564495	0.881217	-1.841	-1.0958	0.317163	-0.80468	1.10221	0.395205	-0.889788	1.14717	0.0139229	-1.05907	0.567672	-0.921991	-0.601608	0.484575	-0.25323	-1.75991	1.71289	0.680016	-0.799608	1.28375	-0.639391
ENSG00000250238	0.235843	-0.374818	0.373037	-0.639834	0.916778	-0.920624	-1.26562	0.0318476	-0.782762	0.314948	1.96344	0.537082	-1.78202	1.61169	0.285434	-0.504422	0.575154	-0.230718	0.483459	-0.477879	-0.781333	0.215715	-0.684469	0.4765	0.649435	2.47578	-1.28675	0.590542	-1.68989	0.951374	0.256817	-1.12098	-0.402752	-0.0294267	-0.841259	0.474085	-0.434706	0.3106	-0.698819	0.852486	0.173873	0.252708	1.89558	-1.83711	1.54503	0.223295	-1.32247	-0.563868	0.235843
ENSG00000250461	-1.05349	-0.135805	-0.499354	-0.646509	1.6375	-0.477881	1.62928	0.795591	0.069594	-1.54326	-0.532636	-0.114862	-0.400798	-0.620477	1.94308	-0.0499777	-0.778564	-0.0753156	-0.50486	-0.591842	-0.419565	0.954956	0.0902097	-1.01863	-1.53416	-0.381319	-0.55872	-0.150633	-0.369373	1.61785	1.79978	1.95476	-0.0345778	0.7439	0.0367554	-0.14291	-0.16331	-0.517419	-0.660752	1.56395	-1.05716	-1.53422	-0.549837	-0.421422	-0.635396	1.8616	1.55594	-0.0797114	-1.05349
ENSG00000250508	0.0342204	-1.56601	0.166575	-0.298323	-0.813987	-1.04223	-0.194394	-0.306808	0.0114154	-1.0654	-0.393719	1.26661	1.96311	1.83534	0.62056	-0.216957	0.301613	-1.5679	0.357332	-0.0704721	-0.949213	-0.0948987	0.18511	0.353103	-0.899631	-0.0732411	-1.42305	1.50478	2.45879	-0.787723	0.681645	0.0951787	-0.071427	-0.37844	-0.0583984	1.20397	-1.64484	0.0976483	-0.369907	-0.888518	-0.0354631	-1.14137	-0.465848	1.90445	1.77595	0.554228	-0.265384	-0.288075	0.0342204
ENSG00000251350	-0.180798	-0.830166	0.295541	0.200709	1.78947	-1.26905	0.247783	-0.56942	2.58637	-0.731372	-0.787077	-0.515681	0.309567	-0.325255	0.444953	-0.665562	-0.67303	-0.856151	0.297548	0.269267	-1.32061	-0.568993	2.67772	-0.126251	-0.703694	-0.765573	0.234496	-0.564534	0.343813	1.75923	0.343581	0.352335	-0.699157	-0.671465	2.56848	-0.616293	-0.939165	0.216563	0.119202	1.75033	-0.272479	-0.837736	-0.894926	0.230963	-0.420789	0.36996	0.167531	-0.770171	-0.180798
ENSG00000252707	0.149313	-1.84163	-1.00859	1.06448	-0.0525618	-0.153136	0.347367	-0.364773	-0.760357	0.761582	-0.678028	-0.156809	-0.502396	2.61896	-0.0550612	0.631638	0.0848745	-2.31516	-1.19386	1.80452	0.0647911	-0.233572	-0.855318	0.550971	1.57007	-0.559202	-0.213721	-0.0961945	-0.46664	0.0285869	-0.0599191	0.853214	1.03657	-0.362569	-0.745059	-0.16149	-1.79054	-0.985075	1.01937	-0.060693	0.134499	0.726502	-0.665455	-0.495637	2.5224	-0.0631097	0.325998	0.600858	0.149313
ENSG00000253910	-0.867432	-0.941937	0.739909	1.70399	0.982366	-1.39695	0.54952	-0.831883	1.60298	-1.5364	0.0673827	0.0621021	0.248925	-0.876603	0.479218	0.0148091	-1.76316	-0.83944	0.712918	1.86587	-1.25967	-0.697018	1.54788	-0.675459	-1.27464	0.416858	-0.17428	-0.022297	0.310505	0.822003	0.225221	0.787159	0.0175505	-0.962956	1.57179	-0.0323004	-1.07753	0.67331	1.67694	0.925713	-0.999964	-1.69638	-0.0268032	0.162186	-1.00951	0.401925	0.475111	-0.0815334	-0.867432
ENSG00000254221	-1.0826	-0.213376	0.211621	1.04193	1.62245	-0.848658	0.694655	-0.30789	0.724349	-1.699	-0.9231	-0.287108	-0.747221	-0.238565	1.93583	0.11668	-1.4381	-0.138367	0.21598	1.30325	-0.782843	-0.196375	0.757475	-0.979943	-1.58023	-0.686637	0.291926	-0.38947	-0.731576	1.5423	1.67978	1.0133	0.119523	-0.361487	0.662312	-0.340875	-0.267747	0.153777	0.977298	1.55307	-1.12986	-1.74123	-0.971668	-0.797226	-0.292729	1.86389	0.632861	0.0596117	-1.0826
ENSG00000256448	0.536952	-0.831693	-0.555202	1.24448	-0.569892	-0.650502	-0.628304	0.0465799	-0.0632732	0.218664	-0.148257	3.13877	-0.782354	-0.00159829	-0.588916	-0.365452	-0.508361	-0.828838	-0.547449	1.39956	-0.634156	0.108491	-0.0405239	0.661363	0.359215	-0.0511911	-0.171332	3.16191	-0.777961	-0.573258	-0.603739	-0.602005	-0.351723	0.00315187	-0.10461	3.03648	-0.858402	-0.587174	1.17825	-0.601584	0.484189	0.17196	-0.187976	-0.810002	-0.0441091	-0.620247	-0.658884	-0.401037	0.536952
ENSG00000257126	-0.23174	-0.234723	0.361236	0.276496	-0.455081	-1.6498	1.20542	0.976959	1.14762	-0.837734	-0.506532	1.28816	0.73843	-0.543483	0.53506	-2.07029	-0.0797498	-0.176248	0.355942	0.39158	-1.59417	1.08857	1.13449	-0.0997323	-0.667869	-0.307665	-1.23855	1.18645	0.786646	-0.505962	0.35201	1.41661	-2.04237	0.932687	1.11629	1.26748	-0.370838	0.270293	0.17913	-0.607899	-0.367629	-1.01956	-0.66325	0.676078	-0.703001	0.457293	1.17847	-2.34554	-0.23174
ENSG00000257951	-1.30646	0.791556	-1.00947	-1.09191	-1.57801	1.1137	0.196871	1.02645	-1.34302	-0.683277	0.606535	0.920524	0.149871	1.15672	0.182121	0.867793	1.81331	0.73323	-0.843825	-0.865686	1.04568	0.968963	-1.12325	-1.04082	-0.435807	0.750529	-1.61616	0.715458	0.16838	-1.34055	0.032442	0.303302	0.734814	1.11362	-1.28367	1.00645	0.875967	-0.946202	-1.02961	-1.52142	-1.24667	-0.61618	0.688774	0.226749	1.24542	0.259377	0.2743	0.953099	-1.30646
ENSG00000258072	-0.682828	0.34033	-0.970241	-0.536521	0.82504	1.91602	1.42173	-0.175818	-1.17791	-0.770541	-1.01214	-0.909204	-0.799438	0.505509	1.06468	0.961336	0.0969829	0.428783	-0.95526	-0.467409	2.1171	-0.0934432	-1.1668	-0.610542	-0.674681	-0.942475	-0.523509	-0.908348	-0.766542	0.810373	0.967055	1.6715	1.01721	-0.0540393	-1.18026	-0.878265	0.526041	-0.946862	-0.45942	1.07079	-0.623849	-0.722426	-0.993951	-0.754902	0.71168	1.34011	1.74139	1.22397	-0.682828
ENSG00000258754	-0.853002	-0.223241	-0.863682	-0.859776	-0.278221	2.36231	-0.305467	-0.762445	-0.119262	-0.248713	0.109802	0.291653	-0.743306	0.314892	-0.177091	2.35555	-0.699818	-0.146221	-0.820673	-0.78486	2.55127	-0.68891	-0.0742702	-0.767619	-0.0800949	0.31461	-0.150879	0.294218	-0.684574	-0.270325	-0.215005	-0.182092	2.40524	-0.752534	0.0475503	0.558707	-0.0817943	-0.878467	-0.873608	-0.150186	-0.865182	-0.113479	0.332493	-0.728726	0.587614	-0.024386	-0.184079	3.12608	-0.853002
ENSG00000258983	-0.343067	-0.989205	-0.612366	0.644982	1.00114	-1.76272	-0.14412	0.392232	2.34211	-1.30124	-0.314645	-0.615396	0.419721	0.280925	0.956658	0.0449901	-0.565731	-1.02169	-0.679289	0.737699	-1.81499	0.450251	2.3244	-0.276464	-1.25374	-0.15658	1.05221	-0.727559	0.424051	0.860173	0.706513	-0.0494762	-0.00977441	0.300693	2.43493	-0.80221	-1.21136	-0.798893	0.577341	0.967179	-0.504131	-1.5529	-0.473021	0.330781	0.178861	0.918487	-0.286373	-0.0793819	-0.343067
ENSG00000259429	0.349946	0.33112	0.447685	0.212519	-0.604188	-2.1826	-0.489912	1.36991	0.593757	-0.855202	-0.630547	0.758265	-0.319986	1.94704	0.205655	-1.13346	-1.53762	0.577508	0.587945	0.531435	-2.209	1.80994	0.751471	0.753269	-0.506595	-0.231755	0.782657	0.809868	-0.17635	-0.665256	0.0531961	-0.193264	-1.13744	1.45467	0.532547	0.727992	0.220519	0.359004	0.0796144	-0.890681	0.242885	-1.1889	-0.921997	-0.553032	2.14032	0.07146	-0.754915	-1.51948	0.349946
ENSG00000260083	0.456196	0.26646	1.08602	0.243513	-0.644089	0.33067	-0.179447	-1.39477	1.15746	-0.980813	-1.07415	2.45051	-0.928773	-0.802049	-0.0766206	0.0898864	0.18297	0.187838	0.9967	0.208329	0.288488	-1.60681	1.07507	0.479532	-1.08499	-1.19095	0.760629	2.33791	-1.11749	-0.879822	-0.358967	-0.220511	-0.0579258	-1.33137	1.14397	2.39806	0.279812	1.07467	0.257556	-0.603302	0.463831	-0.929881	-1.0204	-0.879408	-0.756503	-0.0529316	-0.15266	0.108559	0.456196
ENSG00000260274	0.471695	-0.562959	0.11214	-0.365712	-1.04867	2.86364	-0.831807	-0.0487191	0.466541	0.719771	0.117589	-0.110149	0.307408	0.422108	-1.50962	-1.00326	-0.157691	-0.579089	0.0421751	-0.35317	2.88563	-0.0450012	0.388289	0.526914	0.877849	0.243515	0.631263	-0.215062	0.272637	-1.11159	-1.56341	-0.802661	-1.04059	0.212762	0.983755	0.120842	-0.556705	0.453459	-0.26156	-1.28348	0.991468	1.36267	0.461612	0.745641	0.91727	-1.97322	-0.958987	-1.21553	0.471695
ENSG00000261103	-0.292129	-0.0323479	1.69832	0.0339413	-0.966598	-1.32134	-0.826563	1.09261	-0.0700451	-0.234542	0.527736	1.91414	-0.582757	0.986816	-1.34963	-0.577621	-1.00027	0.0428023	1.73444	0.148211	-1.2749	1.23626	-0.0409544	-0.170245	-0.0451703	0.795038	0.860541	1.86518	-0.532085	-0.971281	-1.36586	-0.730357	-0.551348	1.03696	-0.163241	1.88503	-0.124327	1.66224	-0.0558965	-1.08875	-0.392498	-0.333051	0.453846	-0.692513	0.927753	-1.48415	-0.944193	-0.687211	-0.292129
ENSG00000261399	0.218195	-0.793919	-0.771243	-1.13117	-0.718073	-1.79665	1.03684	0.165638	1.91694	0.173172	-0.33451	-0.256783	0.53661	1.07142	1.35412	-0.670583	-0.236551	-0.773384	-0.808169	-1.10532	-1.85779	0.321163	2.07938	0.449967	0.525188	-0.0634945	0.0442329	-0.32313	0.664126	-0.81948	1.20085	1.40066	-0.698234	0.0504772	1.97802	-0.414456	-1.00565	-0.980689	-1.37684	-0.922168	0.108322	0.0587687	-0.500005	0.458783	1.04741	1.35856	1.00935	-0.869899	0.218195
ENSG00000263988	-0.283707	1.65896	2.20716	1.12354	-1.04751	-0.856714	-0.789006	-0.0306311	0.581648	-0.226818	-0.188901	0.434291	0.33058	-0.840228	-1.06336	-1.0093	-0.162348	1.62291	2.10843	1.10998	-0.997245	-0.125172	0.452277	-0.370481	-0.267423	-0.22305	0.912499	0.260312	0.225564	-1.21941	-1.24457	-0.910933	-1.17134	-0.0870728	0.520513	0.374285	1.58956	2.13357	1.05826	-1.09616	-0.338208	-0.281756	-0.24413	0.271369	-0.890464	-1.11189	-0.839635	-1.05824	-0.283707
ENSG00000265179	0.355583	-0.249938	0.0456125	-0.995403	-1.51375	2.00645	-0.764176	-0.121351	-1.61384	0.486847	0.988787	0.118326	0.231854	-0.638521	0.0494882	1.61403	1.09335	-0.373131	-0.131681	-1.08722	1.8943	-0.224364	-1.72634	0.297098	0.519776	1.0515	0.0523366	-0.108621	0.0873379	-1.64587	-0.245555	-0.831437	1.37851	0.0141945	-1.69255	0.288277	-0.132851	0.205126	-0.985328	-1.57808	0.559592	0.7097	1.28369	0.418102	-0.577216	0.209558	-0.720908	1.99869	0.355583
ENSG00000268182	-0.0702775	0.304576	0.525747	-0.588453	-2.01019	0.612441	-0.0527631	0.295369	-1.70915	-0.510598	1.06057	1.09233	0.506366	-0.935789	-0.271706	1.75152	0.3414	0.244719	0.373709	-0.631744	0.618752	0.282256	-1.90707	-0.0315672	-0.389925	1.36924	-0.283358	0.845879	0.429834	-2.26153	-0.637681	0.00744995	1.62964	0.329218	-1.63368	1.10964	0.338235	0.554814	-0.536255	-1.92847	-0.0288367	-0.460016	1.07854	0.535835	-0.87638	-0.226084	-0.0116859	1.75514	-0.0702775
ENSG00000269793	0.197101	0.395993	0.0970267	-0.366708	1.85378	0.0369861	0.918567	-0.531051	-1.43203	-0.479624	-1.58003	-0.675305	-0.673378	-0.107206	2.08041	0.265472	-0.511414	0.491552	0.0328358	-0.295045	0.141719	-0.513114	-1.66354	0.425114	-0.212426	-1.54051	0.15359	-0.915393	-0.749783	1.79983	1.82979	1.30292	0.223861	-0.510687	-1.38116	-0.650056	0.384967	0.0961235	-0.351909	1.79339	0.19281	-0.461001	-1.52415	-0.648194	-0.101194	2.01235	0.889846	0.258865	0.197101
ENSG00000269873	-0.260945	0.237229	-0.678908	-0.630173	0.0827977	-0.827958	-0.42256	-0.974805	0.0750548	-0.324543	-0.677318	-0.221943	-0.299413	2.97101	1.59058	0.361901	0.211061	0.737832	-0.936392	-0.800603	-1.1679	-1.43526	0.390014	-0.100328	-0.156072	-0.830164	0.899457	-0.175374	-0.238123	0.336542	2.76239	-0.391414	0.894331	-1.02025	0.0196697	-0.274518	0.180309	-0.727158	-0.678884	0.0273392	-0.31315	-0.376147	-0.725584	-0.351255	2.88822	1.52085	-0.473236	0.303802	-0.260945
ENSG00000270661	-0.345415	-1.60247	-1.55967	1.8523	0.745659	0.0872492	-0.815503	-0.139305	0.263098	0.0857586	0.321357	-0.847367	0.752609	-0.61484	-0.0161024	1.83263	0.0509835	-1.73812	-1.71534	1.86715	0.017295	-0.217384	0.104744	-0.389001	0.155044	0.4164	0.856942	-1.03957	0.647488	0.499399	-0.312525	-0.874905	1.6714	-0.128997	0.259867	-0.813235	-1.54293	-1.50157	1.7956	0.726191	-0.328172	0.088494	0.316165	0.732908	-0.588532	-0.00993968	-0.782443	1.77659	-0.345415
ENSG00000271601	-1.13365	-1.2061	0.0242822	0.275804	1.83974	-1.30882	0.991199	0.678924	1.81773	-0.743682	-0.6931	-0.0452063	-0.146297	-0.448258	0.782104	-0.68468	-1.06475	-1.20488	0.0178311	0.439555	-1.28802	0.847996	1.88381	-1.05356	-0.526931	-0.46451	-0.254839	-0.130726	-0.0989907	1.75723	0.558021	1.29883	-0.716066	0.609964	1.78398	-0.136557	-1.33334	-0.0649195	0.19438	1.80667	-1.25865	-0.85663	-0.804484	-0.240773	-0.552071	0.716335	0.931895	-0.795803	-1.13365
ENSG00000271918	-0.261267	-0.695364	-0.00551481	0.32598	-0.0566636	-1.07232	-0.274892	0.749319	2.21331	-0.740009	0.494038	-1.18494	1.17809	1.2305	-1.56239	-0.337873	-0.075785	-0.691831	-0.155444	0.294898	-0.999956	0.654985	1.79639	-0.198635	-0.539258	0.649688	2.11999	-1.24487	0.964331	-0.292726	-1.64355	-0.193447	-0.444783	0.683382	2.15937	-1.26672	-0.773133	-0.0776336	0.256576	-0.129201	-0.335481	-0.818143	0.426011	1.11566	1.16851	-1.64726	-0.349217	-0.412713	-0.261267
ENSG00000272551	1.61293	-1.18522	-1.58025	-0.741644	0.215898	-0.778258	-0.862707	0.676793	0.24535	1.01213	-1.24544	-0.424486	0.785583	-0.0351008	1.11761	1.18681	0.550236	-1.26064	-1.67681	-0.782948	-0.829348	0.671662	0.144329	1.71127	1.19184	-1.26097	0.293264	-0.562179	0.732564	0.0508348	0.828603	-0.884986	1.08328	0.617157	0.191066	-0.47046	-1.22176	-1.61189	-0.783684	0.16198	1.54168	0.948336	-1.28123	0.724597	-0.0859055	1.0525	-0.903245	1.12085	1.61293
ENSG00000272562	-0.516755	-0.452946	-0.485776	0.817096	1.27402	-1.34104	-0.522441	1.47351	1.21449	-0.283799	-1.21631	-0.848023	1.17951	-0.950375	-0.534561	1.1934	-0.84363	-0.467159	-0.55678	0.954063	-1.39806	1.6387	1.21831	-0.464339	-0.118413	-1.17586	-0.231762	-0.976167	1.25031	1.16735	-0.73453	-0.45833	1.1963	1.43186	1.16391	-0.96977	-0.561061	-0.595024	0.752801	1.22549	-0.627072	-0.386078	-1.35076	1.12772	-1.07565	-0.645492	-0.632954	1.14208	-0.516755
ENSG00000274346	0.21381	2.00279	-0.585297	-1.82663	1.17667	1.22171	0.84328	0.153437	-0.676942	-0.625643	-0.383502	0.546479	0.189562	-1.39957	-0.443202	-0.406966	0.343074	2.12308	-0.772269	-2.07635	1.31127	0.121752	-0.869279	0.246103	-0.633967	-0.346055	-0.6038	0.372661	0.111228	1.01607	-0.743626	0.97911	-0.578995	0.240015	-0.608501	0.641641	2.12976	-0.514854	-1.7833	1.2856	0.301706	-0.556082	-0.308651	0.276929	-1.34691	-0.369655	0.944925	-0.332628	0.21381
ENSG00000277270	1.10434	-0.66263	0.843213	-1.75549	-0.150216	0.770441	-0.170861	-1.73811	-0.279076	-0.600927	-0.607311	1.57825	-0.454305	0.043135	1.36614	0.713415	0.885269	-0.719206	0.790738	-1.86069	0.84512	-1.84866	-0.370876	1.28112	-0.504784	-0.507992	-0.273751	1.45509	-0.51241	-0.310691	1.09219	-0.0993177	0.658853	-1.66507	-0.224787	1.60867	-0.603412	0.88308	-1.68223	-0.0975835	1.14085	-0.542502	-0.548805	-0.397764	0.0932834	1.39929	-0.117963	0.75495	1.10434
ENSG00000277425	-0.893867	0.145097	0.416947	1.61268	0.411308	-0.945185	0.344336	-0.481384	2.61004	-0.597279	-0.66555	-0.879458	-0.844856	0.681102	-0.380339	-0.533594	-0.213835	0.231778	0.474935	1.84808	-0.920496	-0.422323	2.75385	-0.85447	-0.498683	-0.574523	-0.12229	-0.882876	-0.823613	0.41813	-0.41416	0.511239	-0.510743	-0.543484	2.54276	-0.94089	0.0819469	0.353341	1.54707	0.347712	-0.955275	-0.659184	-0.72734	-0.906346	0.617053	-0.442608	0.280852	-0.595606	-0.893867
ENSG00000277531	0.270119	-0.288927	0.744886	-0.293976	-0.727008	-0.176284	-0.867793	-0.810998	2.05488	1.08517	1.05701	1.13576	0.0768543	-1.71282	-0.393641	-1.15323	0.471083	-0.4685	0.519161	-0.386303	-0.286319	-0.988939	1.92245	0.312945	1.4569	1.43554	-0.104298	0.797151	-0.100608	-1.16816	-0.963763	-0.94512	-1.50321	-0.795732	1.97603	1.08709	-0.290805	0.709059	-0.295689	-0.7145	0.249882	1.03817	1.01093	0.0629641	-1.66794	-0.392081	-0.850662	-1.12673	0.270119
ENSG00000279249	-0.460057	-0.558727	-0.472488	-0.776934	-0.744377	0.714156	-0.779745	-0.0297892	-0.78537	-0.396465	0.407327	-0.0499009	-0.102402	1.31735	-0.313985	3.0314	0.260774	-0.559084	-0.482626	-0.793393	0.88535	0.0458714	-0.823012	-0.422701	-0.316999	0.64122	0.282862	-0.0505104	-0.0577343	-0.792899	-0.366586	-0.787368	3.33684	0.0175378	-0.726031	-0.00225406	-0.502991	-0.418123	-0.717729	-0.685689	-0.40589	-0.343308	0.447705	-0.0539205	1.34326	-0.26214	-0.720495	3.03006	-0.460057
ENSG00000279568	-0.0925721	-1.03667	0.408433	0.468976	1.46646	-0.100405	1.25289	-0.87396	0.0882169	-1.10982	-1.26093	-0.616621	-0.718113	0.572758	2.15029	-0.59894	-0.677352	-1.00068	0.512372	0.675114	0.0357201	-0.813377	0.174557	0.0785243	-1.03424	-1.20795	-0.193444	-0.599977	-0.661768	1.54254	2.12408	1.59993	-0.554046	-0.851098	0.0787872	-0.602395	-1.00834	0.388256	0.446767	1.41077	-0.0959342	-1.07904	-1.22508	-0.700481	0.547067	2.07166	1.20437	-0.585307	-0.0925721
ENSG00000279980	0.448414	-1.09485	-0.88543	-0.95185	0.831034	0.79817	0.40252	-0.769088	-1.25875	-0.676189	0.0561336	1.03254	-1.39145	1.86609	0.921361	0.671344	0.093418	-1.18856	-0.993951	-0.961937	1.22395	-0.749436	-1.4459	0.869164	-0.464412	0.513576	-0.169651	1.22553	-1.57061	0.962633	0.92087	0.833883	0.90143	-0.707822	-1.19198	1.07354	-1.02992	-0.822855	-0.888527	0.874296	0.495982	-0.615968	0.108115	-1.32318	1.8977	0.963607	0.450604	0.716402	0.448414
ENSG00000280063	0.228445	1.40139	-0.229705	1.30905	-0.840759	-0.981931	-0.701297	-0.332363	1.39992	-1.61058	-0.729347	1.46779	-0.011426	0.923969	-0.562682	-0.730479	0.58751	1.41374	-0.3557	1.40812	-1.02146	-0.342277	1.29561	0.321256	-1.56807	-0.59087	1.1029	1.24845	-0.0705116	-1.04796	-0.866424	-0.654521	-0.859791	-0.39823	1.33582	1.40376	1.33728	-0.295467	1.24486	-0.907144	0.163149	-1.67775	-0.795618	-0.0769664	0.859381	-0.628784	-0.767539	-0.796751	0.228445
[truncated: 30 more columns]

## Sheet: Figure 3a_Male BA89
	Loss_gain_App_Present	Loss_gain_App_Present	Loss_gain_App_Present	Loss_gain_App_Present	Loss_gain_App_Present	Loss_gain_App_Present	Loss_gain_App_Present	Loss_gain_App_Absent	Loss_gain_App_Absent	Loss_gain_App_Absent	Loss_gain_App_Absent	Loss_gain_App_Absent	Loss_gain_App_Absent	Loss_gain_App_Absent	Loss_gain_App_Absent	Loss_gain_App_Absent	Loss_gain_App_Absent	Loss_gain_App_Absent	Sleep_disorder_Present	Sleep_disorder_Present	Sleep_disorder_Present	Sleep_disorder_Present	Sleep_disorder_Present	Sleep_disorder_Absent	Sleep_disorder_Absent	Sleep_disorder_Absent	Sleep_disorder_Absent	Sleep_disorder_Absent	Sleep_disorder_Absent	Sleep_disorder_Absent	Sleep_disorder_Absent	Sleep_disorder_Absent	Sleep_disorder_Absent	Sleep_disorder_Absent	Sleep_disorder_Absent	Sleep_disorder_Absent	Sleep_disorder_Absent	Agitation_Present	Agitation_Present	Agitation_Present	Agitation_Present	Agitation_Present	Agitation_Present	Agitation_Present	Agitation_Present	Agitation_Absent	Agitation_Absent	Agitation_Absent	Agitation_Absent
ENSG00000008516	0.168684	1.58004	0.476906	0.935093	-0.553571	-0.504402	-0.638364	-0.440892	-0.00535935	0.360971	-1.38555	1.24823	-1.38662	0.781464	1.93176	-1.15495	-0.75333	-0.6601	0.544268	1.70248	0.659355	1.25527	-0.455269	-0.348446	0.344054	0.597545	0.475957	-1.37623	1.61606	-1.60095	-1.32423	0.930331	-0.406273	-1.03178	-0.466421	-0.616462	-0.499264	-0.460173	-0.0342566	-1.38398	-1.38502	1.51614	0.437361	0.885432	-0.570365	0.135944	0.323985	1.19166	0.735195
ENSG00000010319	0.661399	0.189582	1.94318	0.611262	-1.06431	-0.0605038	0.520482	1.60852	0.238938	0.102326	0.662737	-0.670807	-0.836345	-0.572448	0.126894	-0.767707	-0.305855	-2.38735	0.439761	0.0576929	1.91307	0.675858	-0.221874	1.4885	0.402269	0.927331	-0.00919159	0.417661	-0.643703	0.355021	-0.946204	-0.664874	-1.11829	-0.807243	0.538015	-0.347039	-2.45676	1.55722	0.228377	0.639569	-0.814919	0.18049	1.88192	0.589626	-1.0361	0.638272	0.0958288	-0.654306	-0.558872
ENSG00000019186	1.71082	0.388228	0.755448	-0.42039	-0.107318	1.9133	-1.06375	-0.86427	0.0611129	-1.02273	-0.409043	1.30507	-1.34142	-0.884747	-0.863424	1.02022	0.311252	-0.488368	0.733445	0.153456	0.547255	-0.557509	1.55523	-1.021	-0.0354459	1.70236	-1.1709	-0.622365	1.16386	1.22372	-1.47238	-1.0376	-0.276723	0.822818	-1.198	0.128203	-0.638426	-0.830015	0.191747	-0.327376	-1.35686	0.552931	0.958397	-0.339904	0.00577366	2.01327	-1.00498	1.56526	-0.852624
ENSG00000038002	1.24817	-0.29847	0.634894	0.277797	-1.14423	-0.746297	-0.782581	0.740818	0.243862	1.48809	1.46173	0.863349	-0.22537	0.776622	-1.26277	-1.52205	-0.335159	-1.4184	-0.66813	-0.467234	0.300035	0.0865307	-0.821722	0.336449	0.131366	1.01303	0.906344	0.781784	0.568602	2.80555	-0.404166	0.378105	-1.07581	-1.36748	-0.776583	-0.444222	-1.28245	0.688151	0.197447	1.39999	-0.265882	-0.338063	0.583559	0.230955	-1.17318	1.18912	1.42602	0.809141	0.723505
ENSG00000048162	-0.551268	0.868667	1.77263	-0.0884125	-1.27825	-0.550717	-1.5716	1.04762	0.0635647	0.290321	0.359527	1.82169	0.554253	0.412095	-1.5114	-0.541336	-0.331677	-0.765696	-0.266861	0.660726	1.77511	-0.118918	-0.88806	0.884701	0.204217	-0.430147	0.0749316	-0.018204	2.05222	0.956552	0.348267	0.233459	-1.52564	-0.704791	-1.81118	-0.491029	-0.935359	0.994352	0.0305287	0.320406	0.511127	0.819076	1.70445	-0.118323	-1.2837	-0.571662	0.252622	1.7525	0.371893
ENSG00000051523	0.325754	-0.645583	0.569286	0.545065	0.249567	0.201066	0.59482	1.77955	0.245442	-0.291933	-0.231738	-0.479633	-1.83876	-0.0412815	2.01467	-0.827732	-0.270249	-1.89831	-0.440401	-0.68249	0.772656	0.840595	0.245737	2.09072	0.581936	0.737821	-0.268296	-0.282112	-0.368399	0.589455	-2.03047	0.0321509	0.417821	-0.830174	0.860529	-0.187646	-2.07943	1.74008	0.249903	-0.213613	-1.77462	-0.615609	0.564474	0.540946	0.25391	0.327915	-0.272085	-0.454411	-0.0286107
ENSG00000066735	-0.880443	-0.157006	1.53379	-1.07837	0.24851	0.899186	0.0356892	0.581138	-1.17545	-0.28724	-0.190903	-1.36545	-0.066446	0.314343	0.423767	2.59866	-0.869693	-0.564082	0.264166	-0.249001	1.55277	-1.10199	0.78075	0.513747	-1.16078	-0.807459	-0.367281	-0.348035	-1.40035	0.728852	-0.147472	0.258878	0.240587	2.69858	0.0505082	-0.919556	-0.586905	0.6312	-1.11754	-0.137393	-0.0134922	-0.103647	1.57959	-1.0209	0.300057	-0.823853	-0.2333	-1.30669	0.365596
ENSG00000071539	-0.0412398	0.025737	-0.562552	-0.679747	1.23455	-0.868294	-0.446987	-0.423812	-0.0426986	0.534869	1.77939	2.606	0.324962	-0.0847969	-1.28748	-0.936117	-0.686585	-0.445184	0.071457	-0.279461	-0.708432	-0.738644	-1.04516	-0.637307	-0.0851631	-0.029308	0.163321	1.05375	2.16204	2.53492	-0.0174565	-0.337992	0.84069	-1.00621	-0.565377	-0.801336	-0.574327	-0.471922	-0.0931891	1.71752	0.272175	-0.0251809	-0.609796	-0.72626	1.17608	-0.0917395	0.480772	2.53897	-0.135025
ENSG00000073282	-1.68884	-0.515247	0.611302	0.401786	0.358078	0.735164	0.75404	2.54669	-0.512412	-1.50271	0.276772	0.68998	-1.22702	0.548215	-0.705334	-0.225799	-0.427317	-0.117354	-2.04803	-0.494324	0.62835	0.546589	0.599482	2.32526	-0.226607	-1.35006	-1.37956	0.120031	0.84534	0.245369	-1.13147	0.51944	0.412934	-0.120597	0.834397	-0.322047	-0.00450175	2.55599	-0.463019	0.315823	-1.16826	-0.465817	0.645969	0.439199	0.396063	-1.62403	-1.44034	0.723617	0.583709
ENSG00000075673	0.319303	1.11246	0.949188	-1.1975	-1.10198	2.13723	-0.750441	0.485936	0.863721	-1.37077	-0.729846	-0.769637	-0.363998	0.132298	1.04921	0.753462	-0.865137	-0.653495	-0.343668	0.905678	0.824837	-1.13479	1.79138	0.35407	0.913576	0.421398	-1.3325	-0.793487	-0.721335	2.09999	-0.420829	0.044242	-1.06637	0.667635	-0.724591	-0.846309	-0.638924	0.701514	1.1348	-0.692879	-0.273284	1.42008	1.23282	-1.22924	-1.11968	0.5104	-1.42796	-0.738516	0.295922
ENSG00000081818	0.0145114	-1.7743	-0.0389657	-0.0528414	1.13679	-1.27653	1.38457	1.25798	-2.06409	0.266444	0.26744	0.130859	1.12688	-1.14513	-0.121919	0.374055	0.519453	-0.00521109	-1.67799	-1.6267	0.054767	0.157717	-1.20171	1.17456	-1.70439	0.432433	0.26281	0.118909	0.357227	-0.256288	1.04497	-1.0172	1.18117	0.481025	1.47798	0.600824	0.139886	1.21066	-2.18938	0.196864	1.07648	-1.8928	-0.116733	-0.130934	1.08662	-0.0620006	0.195845	0.0570777	-1.24886
ENSG00000096433	-0.119454	1.64785	2.49061	0.218921	-1.0203	0.375711	0.199987	0.428009	0.229048	-0.172683	0.0837682	-1.26132	0.0349855	-0.932758	0.784686	-0.43581	-1.30982	-1.24143	0.527386	1.63989	2.65195	0.362458	0.289631	0.406338	0.495385	0.167904	-0.216627	-0.0704374	-1.23088	-0.27754	-0.00727716	-0.990072	-1.03865	-0.407403	0.29916	-1.34559	-1.25563	0.438603	0.244728	0.103162	0.0556268	1.62725	2.44847	0.23486	-0.972677	-0.0948646	-0.146733	-1.20754	-0.887376
ENSG00000100461	-0.804907	-0.871993	0.891849	0.488382	0.327823	-0.0514167	0.166324	2.08093	-0.495436	-0.15815	1.63852	1.55286	-0.992426	-0.498708	-1.46242	-0.669094	-0.216839	-0.925302	-1.1162	-1.07024	0.61738	0.442687	-0.41969	1.53379	-0.273558	-0.467369	-0.418124	0.900704	1.453	2.40787	-1.15352	-0.683797	0.149652	-0.718523	0.0784574	-0.335867	-0.926649	2.01603	-0.483618	1.5868	-0.965809	-0.848961	0.862358	0.470904	0.315126	-0.783873	-0.156375	1.50369	-0.486792
ENSG00000102897	0.585839	-0.329251	0.696175	0.0900798	-0.532354	-0.0470114	-0.43837	0.643182	0.246923	0.0720176	1.84638	2.0256	-0.855423	0.215182	-2.03743	-0.627259	-0.0507323	-1.50354	-0.580409	-0.624433	0.370295	-0.0536058	-0.419107	0.24427	0.223429	0.623231	-0.253953	1.10881	1.74194	2.66307	-1.0673	-0.106322	-0.701504	-0.773387	-0.575966	-0.272166	-1.54689	0.621338	0.236884	1.78869	-0.832622	-0.322125	0.672752	0.0847133	-0.519178	0.565703	0.0671892	1.96257	0.206088
ENSG00000106636	-0.480427	-0.194608	2.53874	-0.884964	0.878694	0.0249844	-0.368699	0.602866	-0.45501	0.383519	1.08553	1.23944	-0.337663	-1.14489	-1.81152	-0.29569	-0.211457	-0.568856	-0.832042	-0.551828	2.58853	-0.965835	-0.390464	0.342367	-0.269095	-0.177423	0.106669	0.583304	1.4592	1.44548	-0.676366	-1.49639	0.82165	-0.438591	-0.464717	-0.37207	-0.712378	0.586303	-0.440007	1.05456	-0.326162	-0.187375	2.46442	-0.857132	0.853901	-0.464666	0.373502	1.20388	-1.1093
ENSG00000107719	-0.231066	0.578569	1.61647	0.449507	-0.887192	1.70138	0.602928	1.43137	-0.305976	0.0757895	-0.142146	-0.326856	-1.59347	0.181433	0.122043	-0.920072	-0.377854	-1.97485	-0.511917	0.471641	1.67809	0.60603	1.55123	1.37678	-0.0636869	0.100095	-0.0136295	-0.386445	-0.203578	0.560256	-1.72984	0.121669	-0.915084	-0.935561	0.710116	-0.380898	-2.03527	1.641	-0.220624	-0.0450736	-1.60021	0.727196	1.83934	0.588902	-0.843416	-0.140355	0.188451	-0.242998	0.301651
ENSG00000108518	-0.146522	-0.322406	1.17953	0.0127492	0.323185	1.04157	0.114129	1.75836	-0.288881	1.1324	0.711359	0.889349	-1.45786	-1.08728	-0.679732	-0.217461	-1.08049	-1.88199	-0.651296	-0.548144	0.869713	0.00498413	0.546257	1.25403	-0.104384	0.11893	0.719787	0.169475	0.818711	2.36048	-1.49416	-1.14826	0.154998	-0.297547	0.0350022	-1.06883	-1.73975	1.82814	-0.228677	0.776243	-1.40313	-0.262359	1.2466	0.0743643	0.386253	-0.085652	1.19926	0.955066	-1.03081
ENSG00000108587	0.364363	-0.433984	1.9494	-0.0957618	-0.699108	-0.310368	-0.05859	1.10433	-0.504232	0.777285	1.02527	0.947058	-0.110364	-1.11158	-1.89735	-0.144635	0.837075	-1.6388	-1.88688	-0.69905	1.60386	0.00714387	-0.669722	0.692422	-0.121604	0.851482	0.405069	0.326803	1.01006	1.88377	-0.384979	-1.20918	-0.717785	-0.191442	-0.0500696	0.657935	-1.50783	1.05682	-0.508417	0.979888	-0.125156	-0.44006	1.87912	-0.110948	-0.698044	0.336784	0.738585	0.903784	-1.09941
ENSG00000113272	-0.209157	-0.331114	0.0886418	1.21159	-0.394284	0.471884	-0.3969	1.41292	1.0348	0.439668	1.50287	0.625471	-0.383358	-0.112663	-2.25034	-0.69644	-0.235799	-1.77779	0.0333227	-0.805121	-0.157432	1.40088	0.041944	1.24918	1.45089	0.0220295	0.12332	1.06457	0.73326	1.29052	-0.83858	-0.477125	-0.692126	-1.02626	-0.618714	-0.504733	-2.28983	1.40745	1.03806	1.49534	-0.3474	-0.296361	0.113716	1.21077	-0.358075	-0.177216	0.456648	0.638166	-0.0829472
ENSG00000117862	0.556226	0.0977693	2.19785	-0.622682	0.108699	-0.709765	-0.558053	0.148219	0.295168	-0.00729192	0.641576	1.04846	-0.423349	0.0359394	-2.3248	-0.299511	1.19691	-1.38137	-0.967081	-0.259416	1.52163	-0.656583	-0.926806	-0.197027	0.232662	0.532418	-0.320504	0.0513937	0.751513	2.98337	-0.655252	-0.265202	-0.140652	-0.457711	-0.641069	0.740008	-1.32569	0.104949	0.249801	0.591266	-0.458463	0.055219	2.12534	-0.654952	0.0659925	0.507133	-0.048343	0.992347	-0.0057286
ENSG00000120129	0.493554	-1.48272	0.165823	-0.121236	0.318571	0.729263	-0.523182	0.937976	0.796289	-0.0936621	0.670082	-0.688262	1.94893	-0.129699	-1.44312	-0.859992	1.10148	-1.82009	-0.916138	-1.61544	0.00937446	-0.183495	0.425889	0.682949	0.847547	0.603089	-0.29283	0.307208	-0.731586	1.89209	1.63018	-0.310608	0.173644	-0.957831	-0.610366	0.930863	-1.88453	0.96775	0.827959	0.703441	1.96518	-1.42056	0.205929	-0.0772897	0.356632	0.529274	-0.0500851	-0.636729	-0.0856397
ENSG00000123130	1.36239	-0.0962654	0.791221	0.629666	-1.24756	-0.809775	-0.518113	0.489249	0.658709	0.0145649	1.85978	1.3992	-0.454327	0.0708502	-1.604	-1.30589	-0.243357	-0.996353	-0.165619	-0.389413	0.398483	0.364352	-0.978721	0.0947836	0.50015	1.17981	-0.284648	1.04288	1.02911	2.71195	-0.66325	-0.223162	-1.24871	-1.28933	-0.623335	-0.428371	-1.02696	0.437456	0.60532	1.79508	-0.497233	-0.142544	0.736584	0.57655	-1.28299	1.30237	-0.0327575	1.33884	0.0229977
ENSG00000125449	-0.499848	2.19367	1.68079	-0.186696	-0.0747735	0.12396	1.38016	0.166799	-0.347301	-0.714343	-0.760503	-0.405223	1.03578	-0.924348	-1.67099	-0.805303	-0.522861	0.331033	-0.125513	2.0867	1.69019	-0.255863	-0.222305	-0.0922164	-0.28827	-0.386062	-1.05904	-1.24973	-0.481732	1.11681	0.849811	-1.26675	-0.243494	-1.04722	1.46653	-0.746158	0.254313	0.168974	-0.330015	-0.731072	1.01242	2.13627	1.63847	-0.174131	-0.0654983	-0.478079	-0.686269	-0.386235	-0.890102
ENSG00000125740	-1.03585	-0.305298	-0.990504	0.212527	1.12753	0.472345	1.03721	-0.194383	-0.38778	-0.687625	-0.75853	-0.973564	1.23096	-1.76454	0.0835679	-0.324292	1.58378	1.67444	-1.22535	-0.239966	-0.824173	0.415252	0.44598	-0.119525	-0.081175	-0.694566	-0.580696	-0.727833	-0.732287	-0.901879	1.20467	-1.57847	1.21171	-0.165168	1.17419	1.64779	1.7715	-0.162759	-0.351699	-0.713904	1.22973	-0.271117	-0.940532	0.234773	1.12869	-0.984834	-0.644634	-0.923983	-1.69673
ENSG00000128604	-0.584944	-0.381051	0.103583	0.429102	0.539825	0.367779	1.76632	0.740314	0.028929	-0.186886	0.942098	-0.513417	-1.99817	0.475833	1.65843	-1.46128	-1.15787	-0.768591	-0.344149	-0.466616	0.137373	0.613684	0.270357	0.732683	0.306446	-0.326255	-0.241703	0.776638	-0.403269	1.43157	-2.14724	0.479753	0.627613	-1.51303	2.01547	-1.19652	-0.752804	0.742331	0.0492613	0.938921	-1.92565	-0.350163	0.121994	0.439132	0.547005	-0.548807	-0.160998	-0.479122	0.48466
ENSG00000129467	-0.699898	0.0272071	2.05974	-0.440564	-0.501835	1.69335	0.884933	-0.296139	0.084417	-0.364301	-0.719341	-1.0007	-0.90358	-0.612404	1.80631	0.324415	0.0236712	-1.36528	-0.719326	0.0274764	2.31505	-0.336546	1.75186	-0.300718	0.353621	-0.510453	-0.374025	-0.829655	-0.953519	1.34937	-0.954868	-0.626333	-0.463702	0.454227	1.10272	0.111939	-1.39711	-0.210371	0.196986	-0.663378	-0.860592	0.135747	2.31142	-0.364967	-0.430554	-0.642565	-0.283333	-0.964548	-0.548909
ENSG00000130307	0.422816	0.885065	0.434302	-0.685931	-1.505	0.830714	0.895378	0.945372	1.15139	-0.663184	0.426865	-1.0115	-0.993619	-0.545405	1.32395	0.809272	-0.933411	-1.78707	0.0246851	0.928137	0.530727	-0.616434	0.833765	1.01384	1.54753	0.775496	-0.687922	0.357266	-0.967501	0.12604	-1.04028	-0.550991	-1.55084	0.9671	1.09078	-0.932368	-1.84903	0.985974	1.19028	0.471776	-0.936901	0.926168	0.479151	-0.631771	-1.44403	0.467762	-0.609213	-0.954634	-0.492413
ENSG00000132622	-0.301818	2.00684	1.3656	-0.723444	0.0151138	0.480823	0.710434	0.159566	-1.05387	-0.634735	-0.273525	-1.06275	-0.856726	-0.13217	1.14729	1.20648	-0.195011	-1.8581	-0.462669	2.13389	1.57612	-0.623806	0.452238	0.178582	-0.902889	0.0398114	-0.678212	-0.412548	-0.991081	0.27642	-0.922634	-0.114748	0.115132	1.44925	0.938754	-0.116613	-1.93501	0.183567	-1.00221	-0.239651	-0.809557	1.98873	1.36211	-0.679313	0.0424082	-0.267299	-0.592626	-1.01089	-0.101518
ENSG00000133398	0.554675	1.24602	2.43219	-0.159999	-0.608444	-0.0730586	-1.03468	0.399345	0.259357	0.189784	0.487834	0.635035	0.621192	-0.0953598	-1.86297	-1.01319	-1.00658	-0.971146	0.171389	0.958412	2.36292	-0.287465	-0.464037	0.102479	0.327282	0.754619	-0.11831	0.0299509	0.614433	1.59473	0.326593	-0.393625	-0.869541	-1.29184	-1.28792	-1.29755	-1.23252	0.383316	0.247485	0.469178	0.598575	1.20485	2.35579	-0.159417	-0.594545	0.534033	0.179978	0.612007	-0.0966979
ENSG00000133597	0.273268	-0.357626	2.28565	0.271737	-0.454058	-0.741416	-1.1094	1.35036	-0.209086	0.586892	1.24779	1.11768	-0.243984	-0.803502	-1.7502	-0.433944	-0.453132	-0.577026	-0.284248	-0.651139	1.9008	0.133132	-1.0329	0.937803	-0.212472	0.339458	0.236081	0.67945	0.972026	2.3928	-0.532801	-1.02381	-0.642726	-0.611044	-1.22579	-0.641856	-0.732766	1.29001	-0.249462	1.18875	-0.283912	-0.396098	2.21331	0.225202	-0.491295	0.226713	0.53632	1.0603	-0.836263
ENSG00000134020	0.820838	-0.0270763	-0.766142	-0.413869	0.165564	0.0151616	-0.0862064	0.11391	-1.11839	-0.833294	2.38809	1.63006	0.332831	1.10736	-0.569106	-1.61326	-0.956131	-0.190336	0.0555801	-0.230937	-0.881881	-0.470477	-0.219796	-0.0800097	-1.11589	0.945449	-0.983339	1.91762	1.59228	1.63451	0.123136	0.888469	0.0376763	-1.69228	-0.175243	-1.05629	-0.288575	0.111375	-1.08414	2.31767	0.323761	-0.0254028	-0.742407	-0.400649	0.161488	0.797201	-0.807555	1.58227	1.07517
ENSG00000134940	0.415126	1.37218	-0.818794	-1.79505	-0.126137	-0.34265	0.825558	0.42588	0.246222	-0.309465	-0.920617	0.319412	-0.706964	-0.73048	-0.253678	2.07925	1.47876	-1.15855	0.223943	1.22247	-0.88493	-1.83957	-0.486876	0.31122	0.36863	0.606652	-0.415908	-1.08066	0.363784	0.273309	-0.812129	-0.82073	-0.174606	2.07343	0.82983	1.44809	-1.20595	0.395057	0.220123	-0.916039	-0.708004	1.31648	-0.816893	-1.76748	-0.142447	0.384586	-0.320955	0.291388	-0.730901
ENSG00000135960	0.507414	1.12986	-1.78029	-0.964765	-0.584323	0.369635	0.193676	-1.16683	-0.835544	0.00431249	0.134007	0.378766	0.64413	-1.18954	1.83127	1.09215	-0.93672	1.17279	-0.726283	1.33542	-1.64944	-0.742179	0.520655	-1.02611	-0.545254	1.0163	0.189127	0.23239	0.733142	-1.43951	0.847716	-1.04218	-0.375752	1.41838	0.483586	-0.749898	1.51991	-1.11565	-0.792884	0.151747	0.648759	1.122	-1.71334	-0.918783	-0.54812	0.515557	0.025386	0.390215	-1.13778
ENSG00000136718	-0.219544	0.225632	1.40036	-0.596816	0.988012	1.49717	0.704867	0.313805	-0.728333	-0.211471	0.616635	1.59706	-1.0805	-1.28953	-1.7731	-0.622915	0.120902	-0.94223	-1.26769	-0.0605571	1.2397	-0.61158	1.10615	0.0584063	-0.595283	0.0357888	-0.455773	0.155868	1.67014	1.78107	-1.31242	-1.48681	0.862113	-0.731043	0.650574	-0.00510052	-1.03355	0.420318	-0.669649	0.737046	-1.03798	0.328098	1.55673	-0.532095	1.12547	-0.13751	-0.129066	1.76247	-1.2566
ENSG00000138375	0.613474	0.505331	0.901437	1.08308	-0.298592	-1.54208	0.690566	-0.523334	-0.535333	1.37969	1.03485	-0.289139	0.148788	-0.924652	-2.19811	0.833155	-1.15743	0.278308	-1.32991	0.0689164	0.798819	1.39393	-2.09796	-0.885454	0.102961	1.60504	1.02795	0.206159	0.0189647	0.143525	-0.232755	-1.22196	-0.363268	0.855172	0.820309	-1.2474	0.336946	-0.645423	-0.658035	0.992388	0.061045	0.435807	0.852155	1.04308	-0.409196	0.549477	1.35485	-0.399261	-1.06725
ENSG00000138829	-0.840746	1.49076	-0.676102	1.67171	-0.101986	0.0395817	-0.319106	0.904751	-0.520973	0.714168	-0.866424	0.651995	-1.31981	0.532622	-0.455324	1.59971	-1.26595	-1.23889	-0.503753	1.36645	-0.723824	1.85015	-0.129735	0.808845	-0.34561	-0.633377	0.616175	-1.08438	0.800516	0.280652	-1.43826	0.459226	-0.114129	1.66209	-0.293025	-1.31421	-1.2638	0.880039	-0.503184	-0.838336	-1.2782	1.44858	-0.653689	1.62414	-0.0966866	-0.813424	0.695137	0.634818	0.519003
ENSG00000139209	-0.14821	-1.07285	-0.981227	-1.345	0.322127	-0.515664	0.0809614	1.93576	-0.51836	1.29579	-0.231343	0.142027	1.59494	0.543047	-1.92442	0.389798	-0.0313812	0.463995	0.0696156	-1.4825	-1.3203	-1.70535	-0.855442	2.09378	-0.588086	-0.054568	1.33521	-0.579467	0.157133	-0.193122	1.68062	0.466776	0.270702	0.36759	0.0207982	-0.157587	0.474189	1.86404	-0.536775	-0.255992	1.53062	-1.07922	-0.989586	-1.34545	0.285455	-0.174665	1.23797	0.109267	0.501577
ENSG00000140368	-0.308443	1.69141	1.08307	0.933979	-0.626954	-0.422366	-0.481316	2.00527	1.02821	-0.100317	-0.0737383	-0.510229	-0.712562	0.601275	-1.61562	-0.894983	-1.1766	-0.420086	-0.503817	1.7114	1.14479	1.0892	-0.611929	2.08245	1.32633	-0.205557	-0.221711	-0.284517	-0.551851	-0.43675	-0.894929	0.565446	-0.748246	-1.04117	-0.557758	-1.36342	-0.49796	1.93206	0.978864	-0.0961757	-0.719397	1.62586	1.03238	0.886931	-0.63588	-0.325148	-0.122105	-0.522006	0.562352
ENSG00000141968	-0.430421	-0.357503	2.03136	1.07697	-0.843067	0.707358	-0.695134	0.633652	0.380516	-0.158986	0.914536	0.126677	-1.06634	1.43183	-0.795216	-0.730065	-0.261095	-1.96508	-0.747248	-0.494824	1.7722	0.979366	0.441831	0.421974	0.400507	-0.363212	-0.302116	0.573374	0.0844849	1.88267	-1.13282	1.17071	-0.891274	-0.779478	-0.733189	-0.347638	-1.93532	0.665552	0.416056	0.942398	-1.01	-0.311352	2.04317	1.1025	-0.789934	-0.383222	-0.115689	0.165866	1.45226
ENSG00000142871	-0.0846517	-1.86332	-0.200049	0.0915371	1.11339	0.651439	-0.838516	-0.54861	1.85143	0.314219	0.340389	-0.609199	1.74598	-0.421083	-0.109651	-1.29881	0.896375	-1.03086	-1.19545	-1.754	-0.12373	0.250145	0.564395	-0.505839	2.14776	0.235631	0.307304	0.214614	-0.426961	-0.353534	1.64913	-0.370205	1.15874	-1.16035	-0.695235	0.949428	-0.891847	-0.501729	1.85804	0.372355	1.75437	-1.79438	-0.159016	0.127679	1.13239	-0.0455545	0.346625	-0.561302	-0.376342
ENSG00000145912	0.742183	0.735518	1.63442	0.512579	-0.637362	-0.567027	-1.12791	0.533412	0.447444	0.571033	1.33594	1.35683	-0.217959	-0.384865	-1.39235	-0.799587	-1.41573	-1.32656	-0.733238	0.458972	1.40879	0.435936	-0.78537	0.290944	0.485617	0.854276	0.325917	0.901522	1.29078	1.81056	-0.421228	-0.558362	-0.754204	-0.901566	-1.20255	-1.50349	-1.4033	0.490059	0.405809	1.27654	-0.246289	0.688123	1.56905	0.469642	-0.657305	0.694656	0.526927	1.29701	-0.409857
ENSG00000148803	-0.0512915	1.646	2.4373	-0.263045	-0.858007	-0.0255	-0.325169	-0.699333	0.892439	0.405402	-0.0706305	0.692325	-0.325049	0.588514	-0.424158	-0.712302	-1.71423	-1.19326	0.108333	1.07197	1.78203	-0.353424	-0.262718	-0.769566	0.684394	-0.0918524	0.106031	-0.326907	0.451407	2.55738	-0.475434	0.263466	-0.871421	-0.748852	-0.421866	-1.5658	-1.13717	-0.679922	0.864355	-0.0699782	-0.316805	1.59543	2.36312	-0.256651	-0.833861	-0.0512163	0.391851	0.670212	0.569499
ENSG00000149761	0.317574	1.37267	2.031	-0.703756	1.15791	-0.622752	0.854715	-0.403371	-0.129024	-1.79345	0.0654205	0.745784	-1.17718	-0.135635	-1.19144	0.306686	0.292697	-0.987857	-1.15109	0.869032	1.60272	-0.589009	-0.858673	-0.585954	0.109718	0.631164	-1.75825	-0.392933	0.725347	1.97129	-1.2471	-0.328028	0.88986	0.179615	0.7082	0.143812	-0.919716	-0.432117	-0.162687	0.028272	-1.19206	1.31209	1.95862	-0.727118	1.10118	0.275906	-1.79728	0.696441	-0.16918
ENSG00000153234	-0.214001	0.204316	-0.262452	-0.87249	0.246798	1.30921	-0.943503	-1.42686	-0.0175151	-0.397151	-0.164994	-0.462896	1.08316	-0.317104	-1.25974	-0.246895	2.5985	1.14361	-0.0762764	0.0561854	-0.394339	-1.0215	1.19258	-1.67133	0.00419877	-0.186192	-0.572092	-0.391036	-0.554762	0.472581	1.00278	-0.476304	0.171735	-0.360197	-1.11437	2.74029	1.17806	-1.38559	0.0610728	-0.0903115	1.1909	0.288778	-0.19035	-0.816542	0.332385	-0.140617	-0.328616	-0.396102	-0.24645
ENSG00000157017	-0.978961	0.864157	0.0669835	0.0613665	1.42342	-1.57288	-0.255151	0.630546	0.408865	1.48991	-0.941834	-1.61057	-0.254815	-0.950838	1.48275	0.943072	-0.595422	-0.210602	1.6392	0.729376	0.116001	0.257141	-1.55263	0.547417	0.771558	-0.53969	1.34311	-1.04995	-1.34488	-1.49093	-0.281704	-0.895279	1.42857	0.995726	-0.105437	-0.485396	-0.0822061	0.56751	0.33368	-1.09105	-0.366374	0.813925	-0.0269387	-0.0328635	1.40384	-1.13021	1.47398	-1.79643	-1.10054
ENSG00000159259	0.0666076	-0.0453383	1.68231	-0.441487	-0.222248	-0.328562	0.558804	0.825037	-0.419527	0.0292548	0.833248	1.38961	0.496161	-1.5066	-2.4742	-0.764308	-0.448689	0.769921	-0.993771	-0.420213	1.29335	-0.53471	-0.72396	0.398955	-0.361648	0.208315	-0.323635	0.212342	1.23773	2.75275	0.0908214	-1.69625	-0.440076	-0.926596	0.350823	-0.650227	0.52601	0.784294	-0.42719	0.792287	0.46416	-0.0629467	1.61878	-0.448566	-0.235154	0.0460237	0.00966375	1.33386	-1.48536
ENSG00000159388	0.492197	-2.04787	-0.0449201	0.0799361	0.625049	0.546954	-0.0447321	1.63333	-0.460995	0.634321	-0.508282	-1.23242	1.84402	-0.649396	0.74676	-0.653704	0.396151	-1.3564	-0.950689	-2.0882	-0.0031392	0.241125	0.444996	1.6047	-0.208932	0.902577	0.605109	-0.654276	-1.11699	0.737592	1.805	-0.65961	0.702822	-0.592503	0.064885	0.468671	-1.30313	1.63104	-0.419949	-0.466257	1.83738	-1.97399	-0.0124826	0.10979	0.643624	0.513521	0.652704	-1.17541	-0.604451
ENSG00000160075	0.698361	0.849734	1.68257	-0.325626	-0.466377	-0.256344	-0.128224	0.679743	0.133217	0.535116	1.494	1.13936	-0.46582	-1.19692	-2.24005	-0.648502	-0.558144	-0.926096	-1.34447	0.469211	1.39672	-0.381983	-0.606388	0.34397	0.231419	0.904156	0.208108	0.89399	1.08354	2.32267	-0.734991	-1.38968	-0.624703	-0.782483	-0.244234	-0.712463	-1.03239	0.646142	0.114846	1.43771	-0.467498	0.811396	1.62102	-0.331211	-0.46804	0.664241	0.505545	1.09295	-1.17822
ENSG00000160803	-0.499549	0.145243	1.09735	-0.934535	0.373811	1.6563	0.395997	1.11209	0.055901	-0.318458	0.94713	0.58158	-0.400064	-1.43912	-2.55081	-0.42661	0.319683	-0.115924	-2.05411	-0.21914	0.89698	-0.928643	1.14902	0.763325	0.316625	-0.140167	-0.626484	0.329129	0.654098	2.28916	-0.717109	-1.68149	0.221663	-0.547245	0.334766	0.167903	-0.208277	1.28865	0.163362	1.1129	-0.322434	0.258548	1.27294	-0.891873	0.50207	-0.428429	-0.235489	0.723433	-1.42947
ENSG00000160808	0.528569	-0.547334	1.08342	0.812501	-0.730315	-0.993252	-1.04427	0.912205	-0.0888079	1.57294	-0.00985024	-0.619697	-0.23805	2.22409	-0.278965	-1.33631	-1.18658	-0.0602969	-0.160089	-0.655692	1.03991	0.849414	-1.11026	0.811476	-0.0250466	0.689648	1.47092	-0.181161	-0.638914	0.774612	-0.34072	2.14571	-0.796244	-1.41222	-1.10376	-1.26237	-0.095219	0.85497	-0.14744	-0.0683721	-0.296891	-0.606607	1.02643	0.755127	-0.789843	0.470799	1.51663	-0.67907	2.16869
ENSG00000160870	-0.382206	-0.917733	-1.23399	1.68518	0.457193	-0.844649	-1.52754	-0.57397	-0.081549	0.0533501	-0.159071	-0.702583	1.74137	0.560435	0.732037	0.722424	-0.993197	1.4645	0.280823	-1.00887	-1.26351	1.8989	-0.966577	-0.643941	0.156043	-0.106753	-0.0105835	-0.350197	-0.608079	0.0661821	1.68536	0.526813	0.498238	0.790004	-1.5249	-1.0008	1.58184	-0.618942	-0.130242	-0.207178	1.6789	-0.960107	-1.27397	1.62313	0.404428	-0.428627	0.00363718	-0.746583	0.50689
ENSG00000161647	0.869029	0.814898	-0.205399	0.462115	-1.27167	0.982339	-1.39853	0.815583	0.296003	0.005005	2.09844	0.987193	0.018346	-0.838048	-0.968821	-1.31141	-0.243373	-1.11169	-0.33337	0.446601	-0.364893	0.41572	0.537635	0.481858	0.432778	1.10776	-0.260612	1.42021	0.95123	2.06743	-0.256922	-1.00764	-1.33748	-1.35976	-1.41047	-0.374791	-1.15529	0.873962	0.354029	2.15769	0.0761825	0.873276	-0.147715	0.520253	-1.21471	0.927444	0.0628324	1.04569	-0.780794
ENSG00000163191	-0.658822	-0.915723	0.238621	1.378	1.1001	0.845543	0.356835	1.2977	-0.625014	0.0050076	-0.0601222	-1.13094	-1.62556	-0.167086	1.40163	0.647864	-0.293305	-1.79473	-0.256217	-0.853039	0.411745	1.73618	0.951043	1.47703	-0.407895	-0.415996	0.120644	-0.0231561	-1.01161	-1.00059	-1.59074	-0.047798	1.34959	0.875721	0.58412	-0.145681	-1.75335	1.33732	-0.570957	-0.0103064	-1.56399	-0.859483	0.286193	1.41702	1.14121	-0.604511	0.0543343	-1.07308	-0.116467
ENSG00000163923	0.965687	-0.219566	2.32035	-0.114728	-0.83638	0.381711	-0.954075	-0.172071	0.890392	0.0187704	1.77548	0.387562	-1.05379	0.102003	-1.43375	-0.396343	-0.948529	-0.712716	0.575263	-0.501025	2.03912	-0.271895	0.0434484	-0.441425	0.8508	0.993466	-0.258335	1.28692	0.249167	1.71377	-1.29155	-0.163349	-1.03912	-0.598196	-1.13506	-1.14937	-0.902624	-0.145813	0.889636	1.75222	-1.00512	-0.1921	2.28324	-0.0899287	-0.793232	0.963017	0.0401758	0.399591	0.121293
ENSG00000166199	1.52291	-0.237071	0.294476	0.718957	-0.595846	0.734864	-0.756395	0.313038	0.357424	0.126448	1.38298	0.97801	-0.687064	0.488668	-1.96296	-1.32367	0.373567	-1.72834	-0.238188	-0.552122	0.00858139	0.514474	0.257899	-0.0452141	0.310911	1.51555	-0.210634	0.73622	0.778826	2.49432	-0.934888	0.132716	-0.776054	-1.42467	-0.885243	0.100652	-1.78314	0.351592	0.395395	1.4075	-0.63539	-0.191301	0.333273	0.752185	-0.545369	1.54559	0.167449	1.00784	0.524917
ENSG00000166426	-0.805285	-0.81215	-0.279185	-0.19443	-0.839224	1.87171	0.220597	2.02106	1.20333	-0.652729	0.0654748	-1.635	-0.19625	0.808278	-1.20491	0.42985	0.420886	-0.422025	-1.05212	-0.923719	-0.323904	-0.172224	1.80533	2.02986	1.46586	-0.758244	-0.749236	-0.0841316	-1.73515	0.215684	-0.278456	0.787014	-0.908502	0.451395	0.249132	0.431163	-0.449737	2.33832	1.4411	0.192642	-0.0945229	-0.770292	-0.18552	-0.0925266	-0.799997	-0.762759	-0.595374	-1.67312	1.00765
ENSG00000167604	-0.976869	1.05159	0.743739	-1.36912	0.738392	-0.173238	0.338617	-0.543769	-1.71089	-0.159369	-0.988507	0.551956	-1.15813	0.293377	1.2626	1.58889	-0.643479	1.15421	0.0343364	1.09962	0.883642	-1.34181	-0.237502	-0.573461	-1.6562	-0.758583	-0.163665	-1.14283	0.827657	-0.140406	-1.23383	0.343009	0.902104	1.8518	0.516187	-0.60647	1.3964	-0.537922	-1.67126	-0.969785	-1.1345	1.01125	0.712313	-1.33938	0.70712	-0.958485	-0.16465	0.526082	0.274988
ENSG00000169964	1.23824	-0.372207	1.03354	1.33109	-1.33924	-1.54703	0.0856596	0.254388	-0.0894322	0.0162946	0.593198	1.77326	-0.490811	0.710588	-1.16082	-1.05682	0.22923	-1.20912	-0.255617	-0.597576	0.551326	0.929189	-1.48845	-0.113071	-0.0180574	1.13207	-0.288322	-0.0282707	1.29993	2.65566	-0.66719	0.249047	-1.20265	-0.976646	-0.0792603	-0.0253097	-1.07679	0.171831	-0.189761	0.528154	-0.611886	-0.487152	0.991259	1.30418	-1.50417	1.20653	-0.078569	1.76921	0.651611
ENSG00000170006	0.12396	-1.1612	0.30796	1.64356	-0.518804	0.354809	0.525871	1.49856	0.573855	0.71687	-0.199504	-0.669438	-1.2851	-0.559998	-0.694047	-1.17954	1.78051	-1.25833	-0.088394	-1.29234	0.243418	1.72977	0.194738	1.39131	0.704185	0.264239	0.604523	-0.393951	-0.695078	0.330816	-1.41127	-0.669018	-0.5928	-1.26776	0.518301	1.7734	-1.34409	1.47988	0.579244	-0.173982	-1.23132	-1.11064	0.320271	1.6211	-0.484971	0.141061	0.718536	-0.631684	-0.525093
ENSG00000170345	-0.779684	-1.61029	0.108344	1.13521	-0.914174	1.20524	-0.776009	-0.03528	0.133492	-0.294803	-0.618163	-0.405369	0.995986	0.99515	0.404563	-0.735151	2.26281	-1.07187	-0.675092	-1.643	0.120254	1.26759	1.09775	-0.0720546	0.318521	-0.624871	-0.330135	-0.720497	-0.321228	0.75299	0.945807	0.971692	-0.904207	-0.714852	-0.740991	2.32395	-1.05163	0.036231	0.207914	-0.556707	1.08529	-1.56595	0.182332	1.22691	-0.857824	-0.721014	-0.227769	-0.340242	1.08444
ENSG00000171561	-0.545378	-0.16576	-0.998106	-0.66638	-0.672432	-0.182801	1.26735	-1.00109	-1.43316	-1.14551	0.599801	0.453772	0.654944	2.59967	0.609008	-0.38004	0.489551	0.516557	1.62332	-0.180259	-0.870612	-0.517884	-0.219157	-0.902317	-1.18387	-0.302333	-1.02975	0.406416	0.530662	-1.5655	0.551382	2.29682	-0.568563	-0.296725	1.22304	0.478773	0.526551	-0.982655	-1.40226	0.572056	0.625609	-0.171422	-0.979757	-0.657601	-0.663477	-0.540089	-1.12291	0.430239	2.51424
ENSG00000171722	0.0108478	1.84087	-0.740575	-0.798103	0.247667	-0.967427	-1.51545	-1.79109	0.238768	-0.526051	-0.298468	0.0443607	0.430557	0.422008	1.43821	-0.274549	0.626024	1.6124	2.31277	1.47377	-0.630163	-0.626845	-0.88048	-1.54289	0.369335	0.209637	-0.484126	-0.368507	0.124822	-1.31302	0.311865	0.325417	0.225844	-0.21273	-1.26936	0.549844	1.42483	-1.84747	0.181809	-0.355275	0.373544	1.78346	-0.797258	-0.854769	0.190705	-0.0460467	-0.582795	-0.0125432	0.364997
ENSG00000173442	-0.011741	1.39751	1.83392	0.0180733	-1.12903	0.611579	-0.431218	1.49073	0.527334	-0.195373	-0.602436	1.10611	-1.33064	-0.406356	0.279721	-0.551268	-1.24112	-1.36578	-0.154611	1.22575	1.81164	0.124141	0.398291	1.35453	0.825473	0.339542	-0.312355	-0.855912	1.28136	0.610939	-1.44001	-0.495975	-1.14918	-0.548797	-0.391307	-1.26249	-1.36103	1.49868	0.552969	-0.556063	-1.2709	1.40717	1.83557	0.0530565	-1.07299	0.0237894	-0.156472	1.12112	-0.363582
ENSG00000175567	-0.707693	-0.798836	-0.464801	-0.112741	0.951581	0.860445	1.16945	0.242627	-0.119168	0.307718	-0.536974	-0.831172	-1.00611	-0.730122	2.91577	0.362839	-0.465081	-1.03772	-0.0363259	-0.942755	-0.41561	0.173164	1.44276	0.593593	0.234349	-0.6739	0.688843	-0.603599	-0.924594	-0.462315	-1.24174	-0.827854	1.7207	0.847282	2.09636	-0.407355	-1.26101	0.291281	-0.0680949	-0.483109	-0.949113	-0.74322	-0.411417	-0.0617115	0.995496	-0.652686	0.355936	-0.77534	-0.674966
ENSG00000179008	-0.306593	-0.99821	0.713843	1.1935	0.494882	1.49311	-0.608905	-1.48913	0.816428	0.338263	0.667017	0.211319	-1.49875	-1.0344	-1.46991	-0.365772	1.32964	0.513667	0.251499	-1.2447	0.467322	1.05319	1.07219	-1.70056	0.80211	-0.302692	0.0422274	0.232543	0.0905358	1.85505	-1.71263	-1.25539	0.273097	-0.556409	-0.774456	1.08765	0.319433	-1.46497	0.945342	0.789143	-1.47502	-0.951743	0.838096	1.33955	0.609187	-0.228703	0.445452	0.312741	-0.989583
ENSG00000179855	-0.00711816	-0.0223091	-0.0502274	-0.228162	-0.513533	0.0675335	0.397854	-0.785784	-0.48191	0.817215	-0.21195	-0.940615	-0.80216	-0.729157	2.83574	-0.486814	1.97892	-0.83752	-0.244786	0.21114	0.211788	-0.00272359	0.318343	-0.855966	-0.342282	0.412682	1.40553	-0.0949776	-1.05226	-0.593308	-0.88018	-0.772079	-0.448181	-0.405558	0.894808	3.1493	-0.911286	-0.758576	-0.463734	-0.201796	-0.774465	-0.0177915	-0.0448801	-0.217526	-0.494416	-0.00305212	0.796782	-0.908806	-0.703632
ENSG00000182873	-1.08988	0.694908	0.358517	-0.177762	-0.0401073	-0.201005	-0.431267	-1.7719	0.0186668	0.289275	-0.753852	-0.851859	0.0228782	0.577179	3.14722	0.0274727	-0.198761	0.380277	0.697124	1.31508	0.887026	0.119767	-0.140108	-2.58631	0.574222	-1.29242	0.697514	-1.05314	-0.990553	-0.966388	0.266625	1.18302	0.260303	0.385299	-0.339511	0.00170481	0.980738	-1.73265	0.00664703	-0.743751	0.0107379	0.663524	0.336766	-0.184158	-0.0504441	-1.07015	0.269507	-0.838952	0.549166
ENSG00000185215	-1.10957	0.828385	1.9003	-0.303016	0.40058	0.654098	0.521519	1.0378	-0.415671	-0.459042	0.886971	0.820155	-1.34457	0.124308	-1.39254	0.404912	-1.73009	-0.824537	-0.84815	0.631202	1.89923	-0.323757	0.396985	0.88195	-0.313064	-1.03333	-0.683078	0.541496	0.933848	1.27529	-1.61373	-0.0472356	0.329616	0.353104	0.519375	-1.94847	-0.95127	1.05834	-0.370908	0.910023	-1.28432	0.852413	1.90646	-0.260131	0.431738	-1.05324	-0.413556	0.84432	0.160071
ENSG00000187994	0.9246	1.08802	1.33408	1.16168	-1.10212	-0.153325	-0.772495	0.862669	0.586682	0.0422497	0.0741247	1.59841	-0.544172	-0.946749	-1.57342	-1.10937	-0.307648	-1.16323	-0.80128	0.675178	1.00201	0.981747	-0.437497	0.50548	0.591722	0.991698	-0.211053	-0.30637	1.40783	2.11982	-0.728068	-1.05846	-1.14825	-1.14461	-0.818796	-0.438911	-1.18219	0.828769	0.560826	0.063208	-0.537068	1.04755	1.28644	1.11907	-1.07875	0.888895	0.032262	1.54307	-0.927911
ENSG00000196655	0.435135	-0.969819	0.956712	-0.124335	-0.166102	-0.682112	-0.184862	1.28709	0.371559	-0.0481254	1.48046	2.21097	-1.06334	-0.29462	-1.6299	-0.634772	0.165464	-1.1094	-0.448404	-1.10232	0.604107	-0.256529	-0.880728	0.823028	0.280243	0.393989	-0.309985	0.856578	1.84087	2.54302	-1.17401	-0.50563	-0.35229	-0.750978	-0.338966	-0.0645652	-1.15742	1.22766	0.326301	1.41803	-1.08638	-0.994301	0.902392	-0.161912	-0.203033	0.388893	-0.0868828	2.13723	-0.32956
ENSG00000197779	0.843091	-1.34164	0.256564	0.38061	-0.188071	-1.75498	-0.333559	-0.239634	-0.276505	1.56602	1.57777	1.34328	0.0118184	-0.861678	-1.34782	-0.577987	1.11718	-0.17447	-0.904147	-1.4363	0.0457599	0.331285	-1.82741	-0.48096	-0.0606293	1.07806	1.03696	0.804442	1.21688	2.1677	-0.280031	-0.975516	-0.30481	-0.619545	-0.362606	0.818242	-0.247375	-0.370008	-0.409798	1.59126	-0.0986517	-1.55924	0.165467	0.299332	-0.314363	0.798421	1.57858	1.3382	-1.04129
ENSG00000198844	-0.412481	-0.418256	1.93906	-1.01177	-0.645249	-1.08548	0.462303	1.07983	-0.047792	-0.889514	-0.103915	-0.483055	-0.361307	-0.109757	1.00983	1.5258	1.23677	-1.68501	-0.762743	-0.434591	2.0629	-0.925997	-1.12786	1.10137	0.196524	-0.153733	-0.897436	-0.199445	-0.350538	0.566793	-0.365955	-0.0895597	-0.593636	1.67771	0.598315	1.36007	-1.66219	1.02393	-0.112518	-0.16908	-0.428487	-0.485881	1.88988	-1.08405	-0.714651	-0.480062	-0.960828	-0.551187	-0.174968
ENSG00000200792	0.625998	0.059715	-1.5808	-0.151913	-0.269962	-0.236111	-1.37024	-0.857347	-0.307151	-0.636879	0.529625	2.14498	-1.1641	0.773683	1.62042	-0.134731	1.15063	-0.195822	0.225702	0.0738806	-1.66233	-0.0499369	-0.25978	-0.895127	-0.165945	0.963013	-0.65927	0.500432	2.54683	0.253821	-1.22505	0.867098	-0.224673	-0.0691335	-1.42203	1.33105	-0.128549	-0.846694	-0.311996	0.501208	-1.14481	0.0445352	-1.54977	-0.161131	-0.275855	0.594867	-0.632437	2.07106	0.738391
ENSG00000201326	-0.865157	0.728251	-0.0481505	-0.382343	-0.0992984	-0.935262	0.198217	-0.996238	0.0833763	0.794688	-1.23144	-0.839318	-0.68602	-0.4561	1.97376	-0.0112732	0.295379	2.47693	0.386768	0.890173	0.112461	-0.191935	-0.929182	-0.968123	0.431062	-0.65114	0.982905	-1.27086	-0.703104	-1.26416	-0.633618	-0.367312	0.0693541	0.177797	0.436001	0.509268	2.98365	-1.04884	0.0282957	-1.2835	-0.739332	0.671688	-0.102929	-0.436352	-0.153959	-0.918056	0.737971	-0.892277	-0.50994
ENSG00000202373	-0.974773	1.08326	0.15133	0.0376881	0.272343	0.42933	-1.2227	-0.96037	-0.626642	-0.894089	-0.486353	-0.342842	2.18292	-1.24886	1.4042	0.143631	-0.412021	1.46395	0.24492	1.21096	0.256537	0.20325	0.465739	-1.0135	-0.50047	-0.886305	-0.940827	-0.559498	-0.222708	-0.20185	2.43297	-1.32421	0.406656	0.272177	-1.26021	-0.362871	1.77925	-0.912448	-0.586809	-0.449921	2.15464	1.08164	0.172304	0.061417	0.290384	-0.926502	-0.847774	-0.309889	-1.19395
ENSG00000204392	-0.0826931	-0.85298	-0.330716	0.299742	-0.424189	-0.55927	1.0672	1.30913	0.166186	1.43159	1.32776	1.55138	-0.631043	0.0358911	-0.473704	-1.73296	-0.485287	-1.61603	-0.572693	-0.919435	-0.420753	0.208366	-0.711386	0.861747	0.210789	0.0536408	0.961173	0.725808	1.30295	2.41576	-0.727289	-0.158637	-0.48237	-1.56759	0.814245	-0.533391	-1.46094	1.25036	0.130586	1.26862	-0.650485	-0.867924	-0.356245	0.261435	-0.447824	-0.113249	1.37035	1.4877	0.00293222
ENSG00000206786	-0.884368	0.5301	-0.468378	-0.135678	-1.30662	1.85894	0.312065	-1.2596	0.122918	1.42418	-0.317778	-0.910642	0.127153	-0.321794	-0.595495	-0.854714	0.603887	2.07582	-1.4046	0.522406	-0.402235	-0.0108503	1.76862	-1.20581	0.331023	-0.702403	1.41	-0.353404	-0.793804	-0.289361	0.141794	-0.280839	-1.22868	-0.772566	0.416115	0.676454	2.17813	-1.25967	0.254363	-0.228256	0.259	0.700279	-0.393182	-0.0288337	-1.31116	-0.848744	1.67941	-0.877517	-0.232654
ENSG00000210176	-0.542655	-0.421815	-0.442882	-0.394997	0.222364	0.521153	1.69964	-0.372617	-0.517507	-0.431549	-0.241264	-0.463981	-0.516163	-0.394378	-0.168844	-0.413521	3.35437	-0.475353	-0.389136	-0.397721	-0.414699	-0.360108	0.524373	-0.347636	-0.484834	-0.510661	-0.406345	-0.229027	-0.431214	-0.379193	-0.490748	-0.368142	0.263827	-0.383203	1.79601	3.45435	-0.445886	-0.334593	-0.476361	-0.20607	-0.475046	-0.382731	-0.403344	-0.356491	0.247568	-0.500967	-0.392255	-0.423989	-0.355885
ENSG00000212402	-0.0981818	-0.502318	-0.651505	-0.733374	-0.0901351	2.25836	1.33897	-0.256351	-0.756684	-0.643842	-0.394456	-0.634592	-0.599186	-0.156573	-0.043374	-0.932431	0.494901	2.40077	-0.916058	-0.440488	-0.569593	-0.633842	2.21438	-0.194389	-0.638612	0.0807182	-0.574407	-0.361301	-0.52867	-0.536568	-0.531854	-0.0901082	-0.00297112	-0.846197	1.46179	0.583806	2.52437	-0.145053	-0.732668	-0.307249	-0.547695	-0.433928	-0.60914	-0.705292	0.0501601	0.0407096	-0.600141	-0.589277	-0.0278679
ENSG00000213221	-0.95474	-0.699705	1.2921	0.0703278	-0.895015	-1.07988	0.451869	-0.498886	0.0654742	1.11796	-1.50537	-0.276078	-0.633327	0.0675079	1.21632	2.4391	-0.258542	0.080886	-0.0331334	-0.742322	1.40184	0.163521	-1.14526	-0.525464	0.225054	-0.905034	1.16076	-1.58911	-0.205401	0.581279	-0.668049	0.076621	-0.914661	2.66022	0.551693	-0.235509	0.14296	-0.56658	0.00196623	-1.58053	-0.702018	-0.768888	1.23769	0.00685588	-0.965647	-1.02581	1.06226	-0.342119	0.00401507
ENSG00000213237	-0.907235	-0.983405	-0.605002	-0.839084	1.06016	1.89922	-0.0443143	-1.03574	0.202801	-0.783221	-0.160674	-0.0629119	-0.472078	-0.990279	1.27609	-0.491667	1.83067	1.10667	-0.0567571	-0.934264	-0.518986	-0.75244	2.04282	-0.986674	0.448611	-0.800767	-0.721302	-0.110483	0.108919	-0.82958	-0.395886	-0.936502	1.27594	-0.389117	0.105268	2.10447	1.34674	-1.01805	0.346527	-0.053937	-0.397032	-0.960394	-0.543482	-0.801386	1.29114	-0.876472	-0.739838	0.0537736	-0.967968
ENSG00000213484	-1.3187	0.235965	-0.791758	-0.261957	0.213416	0.418657	-0.14004	-0.599447	-0.439357	0.154172	-0.763598	0.0756392	2.58464	1.4626	-0.385097	0.756374	-1.79296	0.591439	0.493985	0.170897	-0.818782	-0.202617	0.322959	-0.65789	-0.316675	-1.25229	0.105103	-0.889007	0.170286	-0.879652	2.5578	1.45376	0.232612	0.808394	-0.103046	-1.84622	0.65039	-0.560726	-0.404562	-0.720853	2.54529	0.254202	-0.748322	-0.231512	0.232207	-1.26234	0.174415	0.0978077	1.45077
ENSG00000214725	-0.372346	-0.309939	0.624193	1.01216	1.31574	-1.48298	0.77821	-0.425555	1.40568	-1.31245	0.581604	1.09675	-0.460849	0.575799	0.312432	-0.307215	-1.69505	-1.33619	-0.86141	-0.363065	0.534998	0.976191	-1.41966	-0.456324	1.45617	-0.236722	-1.2541	0.361858	1.07251	1.44697	-0.491055	0.458644	1.18504	-0.301181	0.723767	-1.58493	-1.24771	-0.535505	1.37685	0.51627	-0.572362	-0.414767	0.560745	0.965896	1.28293	-0.479938	-1.46168	1.05424	0.510207
ENSG00000223351	-0.524929	-0.0188127	-1.49306	0.644871	-0.738216	1.01962	1.60001	-1.00007	-0.896777	-1.47659	0.0724731	1.41127	-0.345439	0.5439	-0.240588	-0.554002	1.76633	0.230016	0.396821	-0.0158311	-1.36785	0.723433	0.915524	-0.917229	-0.743792	-0.346485	-1.36016	0.0166931	1.48566	-1.5257	-0.311461	0.530471	-0.647994	-0.467924	1.61422	1.73311	0.288498	-0.943067	-0.839448	0.13287	-0.286365	0.041295	-1.43762	0.707079	-0.680384	-0.466423	-1.4211	1.4759	0.605789
ENSG00000223583	-0.856194	-0.763241	-0.714508	0.514656	-0.267535	-0.60531	0.18842	-1.24991	1.35443	-0.345084	-0.782515	1.0046	-0.714831	-0.545538	1.51991	2.30108	0.645519	-0.683945	0.261911	-0.69205	-0.610391	0.722086	-0.549565	-1.17322	1.71846	-0.655548	-0.264074	-0.74785	1.25421	-1.12651	-0.637939	-0.456737	-0.143638	2.51384	0.352478	0.79503	-0.560491	-1.26161	1.2943	-0.802909	-0.736484	-0.783993	-0.736166	0.470142	-0.297505	-0.875218	-0.373612	0.950972	-0.570339
ENSG00000223797	-1.33625	-0.634584	0.938368	1.80031	-1.24455	0.712968	-0.634444	-0.413337	0.863606	0.504827	0.688749	-1.56869	-1.16881	1.19405	0.521268	0.664956	-0.110128	-0.778307	-0.705909	-0.753473	0.993663	2.11027	0.524425	-0.497063	1.3576	-0.941746	0.427088	0.378438	-1.41525	0.332305	-1.26727	1.16355	-1.2181	0.776241	-0.52176	-0.0490695	-0.693938	-0.366152	0.892754	0.720367	-1.11095	-0.584274	0.96646	1.81623	-1.18563	-1.27603	0.539043	-1.50519	1.21853
ENSG00000223799	-0.510423	0.435193	-0.257141	-0.874395	1.3205	-0.142392	0.9425	-1.27917	-0.68273	-0.833985	-0.438502	-0.735966	-0.311115	-1.20383	2.53363	0.603475	1.01472	0.419624	-0.401641	0.724279	-0.0798344	-0.816602	-0.0307957	-1.42022	-0.490444	-0.210444	-0.858007	-0.443037	-0.621878	-0.819866	-0.201947	-1.3164	1.97348	1.06145	1.53588	1.57829	0.837753	-1.24989	-0.670895	-0.43381	-0.310147	0.414335	-0.257752	-0.856955	1.27375	-0.503627	-0.817727	-0.722575	-1.17676
ENSG00000224731	-0.371728	-0.570397	-0.433295	1.32336	0.694347	-1.17676	-0.390532	-1.67857	-1.00958	-0.101944	1.22432	-0.276506	1.4927	0.995378	-0.687594	-0.552743	-0.24115	1.76068	0.293003	-0.733171	-0.493512	1.51346	-1.38692	-1.84629	-0.873042	-0.0878824	-0.228942	0.934525	-0.180611	-0.603742	1.39699	0.92886	0.712096	-0.581399	-0.375981	-0.269897	1.88246	-1.77382	-1.09487	1.1723	1.44468	-0.649145	-0.510002	1.27282	0.634438	-0.447517	-0.173714	-0.350877	0.939952
ENSG00000225492	0.866	-0.925349	-1.55767	1.63071	-0.0306918	-0.920203	0.570691	0.592144	-0.203988	0.991774	-1.04982	-1.2174	1.27801	-0.622866	0.296369	1.52109	-0.677304	-0.541494	0.746507	-1.03969	-1.57448	1.54747	-1.05967	0.370701	-0.118011	1.01908	0.737863	-1.21712	-1.18255	1.12587	0.993805	-0.732297	-0.127876	1.35026	0.483252	-0.736403	-0.586706	0.536284	-0.257287	-1.1004	1.21994	-0.976328	-1.60662	1.57151	-0.0845486	0.80926	0.934629	-1.26744	-0.674818
ENSG00000225648	0.842769	-0.111412	1.65637	0.242456	-1.1423	-0.117051	-0.442296	0.728079	-0.512381	0.69942	0.407101	1.51793	-1.03705	-1.05873	-1.49482	-1.00406	1.51503	-0.689044	-0.354012	-0.445491	1.1514	0.136098	-0.504319	0.272222	-0.346113	0.961812	0.248077	-0.182851	1.26319	2.49219	-1.17883	-1.16337	-1.15363	-1.02051	-0.508029	1.06842	-0.736251	0.69996	-0.503977	0.388432	-1.0132	-0.114815	1.60092	0.228635	-1.11535	0.811272	0.672144	1.46656	-1.03424
ENSG00000227455	0.157038	-1.29806	-0.286624	1.45952	0.451731	0.887724	1.00624	-0.0774152	-0.464965	0.0265274	0.236159	-0.928755	0.102884	0.469365	-2.58312	1.56063	0.0497163	-0.76859	-0.538759	-1.97127	-0.554018	1.94374	0.744988	-0.381665	-0.469693	0.501032	-0.249062	-0.182778	-1.2361	-0.21836	-0.16093	0.354524	0.442637	1.92684	1.25404	-0.0847308	-1.12044	-0.0250668	-0.410627	0.286897	0.154307	-1.23944	-0.233201	1.50398	0.501363	0.208183	0.0783421	-0.872035	0.518906
ENSG00000227456	0.895097	0.545742	-1.13605	0.397652	-0.512835	1.3186	0.408911	-0.58613	-1.18602	0.22669	0.567094	-2.20449	0.677557	-0.692308	1.74588	-0.957476	-0.125474	0.61756	0.17423	0.657144	-0.985877	0.729461	1.38857	-0.472315	-0.875884	1.50416	0.356958	0.556686	-2.0413	-1.81278	0.809643	-0.563431	-0.321093	-0.774473	0.692227	0.0834072	0.894673	-0.522482	-1.13879	0.662299	0.775785	0.640362	-1.08745	0.488221	-0.447181	0.999278	0.312581	-2.18512	-0.631565
ENSG00000228481	0.213136	0.759632	-0.195386	0.457524	0.0888378	-1.17064	-1.48629	-0.103498	0.394123	0.891518	-0.55076	-1.02575	2.29564	1.20917	0.0419672	-1.16268	-1.30938	0.652842	0.378083	0.715348	-0.158548	0.576262	-1.17586	-0.109865	0.605928	0.465042	0.863166	-0.613487	-0.933895	-1.10443	2.2288	1.19462	0.137945	-1.10927	-1.42574	-1.26131	0.727219	-0.174841	0.329945	-0.628543	2.25884	0.700718	-0.268052	0.39426	0.020264	0.146352	0.834502	-1.11037	1.15673
ENSG00000228740	-1.01744	0.171849	-0.153246	-0.779955	-0.0171354	-0.00698973	-0.85258	-1.29353	-1.14128	0.327889	-0.0800987	-1.25323	1.71835	0.773833	-0.228482	0.842925	0.74149	2.24764	0.75692	0.145493	-0.106611	-0.658528	-0.0429503	-1.20723	-0.973131	-0.824894	0.304825	-0.147503	-1.11467	-1.6055	1.59526	0.737273	0.034091	0.866152	-0.745958	0.75791	2.22906	-1.25531	-1.10761	-0.0781062	1.66665	0.16632	-0.14907	-0.757068	-0.0170227	-0.987464	0.317701	-1.21622	0.750331
ENSG00000229536	0.589279	0.746044	1.21678	-1.08112	-0.829688	1.01092	-0.315521	-0.273015	-1.27201	-0.108621	-0.791443	1.86126	1.38425	-0.79405	0.318671	-1.00283	-1.32216	0.66326	0.749879	0.527666	1.03408	-1.1066	0.742413	-0.40136	-1.26669	0.640663	-0.249203	-0.922469	1.76697	1.36926	1.12904	-0.877668	-0.890334	-1.05063	-0.383154	-1.35728	0.545406	-0.214098	-1.21567	-0.733861	1.44743	0.807584	1.27953	-1.02428	-0.772206	0.650415	-0.0492817	1.92567	-0.736476
ENSG00000230189	-0.37086	-0.105233	-1.07328	-0.805581	-0.369382	-0.10041	0.329047	-0.989205	-0.957011	0.773572	-0.952105	-0.0925578	0.23988	0.0163365	2.3225	2.42593	-0.210499	-0.0811331	1.30123	-0.0709244	-1.14052	-0.767727	-0.0944213	-1.07423	-0.889707	-0.113064	0.959539	-1.09401	0.108734	-0.79914	0.338362	0.102559	-0.300616	3.02102	0.563669	-0.113063	0.0623231	-0.965703	-0.93446	-0.9297	0.227059	-0.107855	-1.0473	-0.787505	-0.364198	-0.365632	0.744979	-0.0955544	0.0101218
ENSG00000230310	0.24925	0.59159	-1.44319	2.08685	1.51277	-1.20776	-0.596803	-0.208395	0.381539	0.299758	-0.972852	-0.837598	0.720483	0.744481	-1.18827	-0.0533402	-0.941674	0.863164	0.640209	0.476522	-1.54606	2.16841	-1.32364	-0.312375	0.44744	0.340952	0.19724	-1.10507	-0.89692	-0.888209	0.615245	0.657365	1.48935	-0.111622	-0.662219	-1.02979	0.843188	-0.284319	0.315917	-1.06213	0.660779	0.529635	-1.54068	2.051	1.4669	0.181318	0.232708	-0.924509	0.685196
ENSG00000231336	-1.25992	1.51314	0.398039	-1.39731	-1.20087	0.237205	0.0726792	-0.89577	0.234482	-0.442926	-0.732523	-0.990213	0.810575	-0.00611209	0.956629	0.165239	0.239659	2.298	-0.540722	1.58529	0.559476	-1.20794	0.318668	-0.752839	0.542019	-1.02045	-0.309483	-0.640794	-0.784321	-1.30934	0.913304	0.130336	-1.02938	0.348173	0.273043	0.413961	2.511	-0.856991	0.241441	-0.69834	0.801315	1.4841	0.400394	-1.34441	-1.1535	-1.21089	-0.416896	-0.948775	0.00762042
ENSG00000233367	-1.46225	0.370273	-1.0326	1.99342	-1.52213	0.389992	0.703361	-0.666921	1.47837	1.08066	0.176611	-0.9468	-0.117384	-0.434068	1.15172	-0.3275	-0.343385	-0.49135	0.147062	0.426837	-0.900322	2.23486	0.416766	-0.569455	1.83683	-1.24266	1.13713	0.165384	-0.761673	-1.30143	-0.0368966	-0.330659	-1.38174	-0.179839	0.879715	-0.203966	-0.335945	-0.627733	1.46343	0.194517	-0.0920608	0.383293	-0.984191	1.96549	-1.46136	-1.403	1.07576	-0.90055	-0.400754
ENSG00000233581	-0.587173	-0.308664	-0.22479	-1.03227	-0.302548	1.24546	-0.0782433	-0.701203	-1.18978	-0.845294	-0.19837	-0.555213	1.36786	-0.587863	1.53625	0.655281	-0.543723	2.3503	0.156871	-0.247503	-0.120586	-0.998945	1.40643	-0.667378	-1.1635	-0.433361	-0.824696	-0.170552	-0.448023	-0.612823	1.58439	-0.537541	-0.199479	0.878989	0.0708492	-0.468657	2.79552	-0.64094	-1.13963	-0.127698	1.47095	-0.240275	-0.154664	-0.978862	-0.234033	-0.52455	-0.788014	-0.491928	-0.525253
ENSG00000234601	-0.468561	-0.252619	-0.819575	-0.580834	1.34069	-1.87015	-0.0508624	-0.228469	0.559509	-0.588261	-1.45081	0.124818	1.23968	-0.0231148	1.76088	0.0134038	-0.378171	1.67245	0.10543	-0.197167	-0.757539	-0.433748	-1.93419	-0.156236	0.960404	-0.189702	-0.543333	-1.51231	0.376056	-0.918355	1.41492	0.0798408	1.62838	0.179337	0.130687	-0.262058	2.02957	-0.371294	0.493078	-1.71214	1.23919	-0.397784	-1.01971	-0.75782	1.35	-0.634661	-0.765967	0.0162446	-0.14603
ENSG00000235526	-0.901442	-0.507838	-0.37234	0.0243559	-0.929403	-0.375758	-0.520909	-1.96394	0.491228	0.62724	-0.643273	-0.671681	1.31734	0.919524	0.28857	-0.216205	1.19367	2.24086	1.09947	-0.527902	-0.34277	0.115683	-0.431538	-1.86771	0.678739	-0.6809	0.541363	-0.715944	-0.549323	-1.21168	1.17621	0.834056	-0.859497	-0.170927	-0.442461	1.15996	2.19517	-1.93527	0.457132	-0.648367	1.26213	-0.516394	-0.38436	0.0021949	-0.927182	-0.899936	0.589667	-0.676049	0.874479
ENSG00000235848	0.470851	-1.5	-1.14523	0.427356	0.175198	-0.0480365	0.368435	0.0568276	-2.38401	-0.253772	1.35015	0.692547	-0.159612	-0.0424201	-0.229623	0.464057	-0.340448	2.09772	-0.497591	-1.48275	-1.08609	0.58144	-0.109906	0.0454614	-2.25124	0.820547	-0.257571	1.14947	0.873671	-0.773958	-0.171129	-0.0330534	0.241715	0.544118	0.478514	-0.272269	2.20062	0.0523933	-2.31574	1.30719	-0.157599	-1.45806	-1.11385	0.411885	0.167237	0.454084	-0.248954	0.669176	-0.043898
ENSG00000237596	-1.04119	-1.16297	-0.962464	-0.124644	0.571558	1.27663	0.92989	-0.819045	-1.39462	-1.33703	-0.487654	-0.257653	1.69561	1.3656	0.986945	0.435332	0.423816	-0.0981082	-0.734865	-1.08796	-0.841894	0.103651	1.34262	-0.727882	-1.20613	-0.785453	-1.25608	-0.466916	-0.0244998	-0.957155	1.8275	1.52209	0.767137	0.637391	1.18529	0.613078	0.0900825	-0.761416	-1.35051	-0.422245	1.81228	-1.11341	-0.908202	-0.0507114	0.661836	-0.988772	-1.29156	-0.186844	1.47452
ENSG00000237832	-0.51231	0.82847	-0.897707	-1.30276	-0.219372	-1.18855	-0.354728	-0.862986	0.0804652	-0.124121	0.574319	-0.50462	0.401248	1.92106	1.70053	-1.27377	0.259229	1.47561	0.668309	0.95923	-0.832622	-1.24009	-1.18962	-0.82297	0.386168	-0.259293	-0.0360482	0.604409	-0.339703	-1.29185	0.518786	2.16815	-0.0853395	-1.23014	-0.207659	0.436264	1.79401	-0.947698	0.0107177	0.512405	0.336589	0.770587	-0.98297	-1.39445	-0.293876	-0.59146	-0.197114	-0.583648	1.8805
ENSG00000238078	1.25687	0.384235	0.910607	-1.22041	-0.65548	-0.31904	1.35872	0.329657	1.1074	1.17763	-0.536595	-0.596979	0.4933	0.048509	-1.09873	-1.72519	-1.54422	0.629715	-0.09598	0.272073	0.876119	-1.29565	-0.455727	0.231922	1.2818	1.50907	1.09128	-0.701314	-0.625698	-0.237201	0.393071	-0.0408634	-0.731989	-1.83976	1.39939	-1.65374	0.623209	0.302568	1.05949	-0.540497	0.461831	0.355686	0.867968	-1.20601	-0.656199	1.20496	1.12784	-0.599264	0.0289459
ENSG00000239212	-0.727742	-1.21393	-0.97009	-0.0071413	0.733234	-1.08084	0.622991	-0.480659	-0.250474	-0.351742	-0.0539526	-1.42928	-0.16065	-0.0587617	2.10221	0.988613	0.350917	1.9873	0.292587	-1.13136	-0.837675	0.272734	-1.00641	-0.3484	0.0800471	-0.430401	-0.21239	0.0173321	-1.29431	-1.7503	-0.0144486	0.111561	1.0124	1.30243	0.932036	0.598989	2.40558	-0.548313	-0.316405	-0.118411	-0.225908	-1.28708	-1.04141	-0.0712496	0.67467	-0.797245	-0.418431	-1.50404	-0.123257
ENSG00000239650	-1.27546	0.158603	-0.632388	-1.11762	0.960853	0.798186	1.67	-0.65494	-0.83088	0.375484	-0.653778	-0.992245	-0.789326	0.447919	1.71234	1.14968	-1.04262	0.716193	0.338389	0.215989	-0.617813	-1.12936	0.891852	-0.678732	-0.734828	-1.24869	0.475751	-0.743814	-0.973632	-0.183079	-0.832601	0.574974	1.21919	1.45089	2.08676	-1.0777	0.966451	-0.601897	-0.776076	-0.600747	-0.734937	0.203496	-0.579572	-1.05994	0.99771	-1.21621	0.418204	-0.935824	0.489914
ENSG00000240370	0.692343	-0.799223	-0.642534	-0.904673	-1.42925	-0.325122	0.142739	1.89277	0.82734	1.80326	0.609987	0.309318	-0.0660602	-1.67268	-1.09923	0.633722	-0.189693	0.216992	-1.31904	-0.751743	-0.593013	-0.713078	-0.459088	1.07689	0.615749	0.575901	1.01605	0.107434	0.159535	2.9064	-0.24915	-1.31953	-1.12407	0.311297	-0.006095	-0.268763	0.0343193	1.82371	0.786678	0.575117	-0.082915	-0.796541	-0.644027	-0.89918	-1.40978	0.655278	1.73659	0.28246	-1.64672
ENSG00000240622	-0.719113	-0.790471	-1.01278	-0.750199	0.173447	-0.339279	-0.476899	-0.922024	-0.717042	0.176518	-0.184971	-0.684911	1.56775	-0.865905	1.22935	0.99594	1.03814	2.28245	-0.337917	-0.735068	-0.935336	-0.613563	-0.288281	-0.863182	-0.526495	-0.500069	0.2795	-0.167082	-0.533838	-0.789626	1.72031	-0.797067	0.333682	1.22177	-0.336933	1.25397	2.61522	-0.91715	-0.717572	-0.199526	1.50699	-0.789064	-1.00551	-0.749854	0.149443	-0.719588	0.152434	-0.686287	-0.862511
ENSG00000241229	-1.30965	0.152344	-0.0213706	-1.13722	1.04341	0.989293	-1.18916	-1.01071	0.478366	0.176077	-0.483747	-1.01425	-0.571755	-0.180716	1.74185	1.58709	1.31009	-0.559942	-0.629609	0.333666	0.188224	-1.00927	1.19276	-0.895036	0.862768	-1.18826	0.369451	-0.371598	-0.869041	-1.06698	-0.429118	-0.00252039	1.3574	1.96278	-1.07167	1.6481	-0.382042	-0.953597	0.537169	-0.426036	-0.514144	0.210777	0.0368649	-1.08025	1.10285	-1.25288	0.234537	-0.957138	-0.122661
ENSG00000241462	-0.632061	1.60763	0.523147	-1.27512	0.626126	-1.77144	-1.69737	0.258022	-0.60188	0.969116	0.453385	-0.513243	1.1007	1.36492	0.48147	-0.678422	-0.305761	0.0907662	1.90873	1.37596	0.459215	-1.1698	-1.65183	0.179708	-0.493522	-0.499731	0.819843	0.281015	-0.444431	-1.05108	0.933685	1.19341	0.566005	-0.631279	-1.57114	-0.292553	0.0877961	0.166369	-0.763683	0.377669	1.07779	1.62607	0.453121	-1.49184	0.564501	-0.796326	0.935472	-0.667814	1.36357
ENSG00000241939	-0.722167	1.91691	-0.436927	0.500585	0.873476	-0.217093	0.804206	-1.51478	-0.555105	-0.336658	-0.332172	1.31773	-0.282323	1.59154	0.24094	-0.749649	-1.72312	-0.375399	-0.277727	1.86859	-0.353421	0.683253	-0.234361	-1.45511	-0.310843	-0.441812	-0.304222	-0.394228	1.54282	-1.06874	-0.255902	1.60614	0.97059	-0.64262	0.948226	-1.62488	-0.255747	-1.48412	-0.55173	-0.335135	-0.286703	1.85001	-0.436912	0.473946	0.836236	-0.714043	-0.339494	1.26786	1.53389
ENSG00000243516	-0.766164	0.764951	0.196946	0.458908	0.213884	0.0188238	0.445108	-1.46459	-0.904208	-0.591791	-0.501877	-1.03167	-0.365593	0.978976	1.23045	1.55889	-1.79979	1.55876	-0.358873	0.873312	0.371444	0.708362	0.119912	-1.3085	-0.657764	-0.485489	-0.447909	-0.413843	-0.823756	-1.45949	-0.227787	1.11841	0.400615	1.77145	0.664463	-1.63085	1.7863	-1.41981	-0.876146	-0.485824	-0.353607	0.743194	0.192142	0.446285	0.208575	-0.742222	-0.573054	-0.999806	0.950831
ENSG00000243562	0.248885	-0.0695835	0.0109583	0.533689	-0.393297	-1.08763	-1.34317	0.162896	0.741601	1.59066	1.37723	1.74766	0.477574	-0.116202	-1.0203	-0.00976039	-1.20048	-1.65073	0.285302	-0.342887	-0.236025	0.215357	-1.08041	-0.164512	0.456471	0.117839	0.85676	0.60161	1.14237	2.94747	0.0563466	-0.353216	-0.52104	-0.232391	-1.2029	-1.11187	-1.43428	0.0997075	0.683034	1.32374	0.416899	-0.134628	-0.0534433	0.473462	-0.460927	0.186383	1.53888	1.69713	-0.181619
ENSG00000248677	-1.15743	1.20291	1.25072	0.614625	-0.180234	-0.258702	1.13081	-1.43894	-0.424075	0.284007	-0.849758	-1.13341	0.56927	-0.265412	-1.19583	1.59309	-0.909936	1.1683	1.22117	1.01927	1.15382	0.586894	-0.468935	-1.62571	-0.445628	-1.22147	0.112854	-1.08271	-1.25225	-0.349864	0.395797	-0.42962	-0.304465	1.54152	1.09116	-1.0578	1.11597	-1.41369	-0.427068	-0.840905	0.538634	1.15464	1.20112	0.582726	-0.190013	-1.14002	0.261309	-1.11667	-0.27282
ENSG00000248866	0.874495	-1.34257	-0.390611	0.200677	-0.123992	-0.0234654	-0.331352	0.0304312	-0.139716	-0.644486	1.73749	2.41959	-0.380737	0.386933	-1.30936	0.403065	0.238775	-1.60516	-0.677098	-1.45394	-0.521876	0.142681	-0.345769	-0.225745	-0.0267484	1.03413	-0.820226	1.07375	2.2222	2.00455	-0.595083	0.114795	-0.26006	0.233041	-0.396243	0.0665372	-1.5689	0.028184	-0.136886	1.6843	-0.370715	-1.30385	-0.380294	0.19335	-0.121631	0.847061	-0.626593	2.34605	0.374048
ENSG00000249780	-0.212885	0.138881	-0.271378	-0.383692	-0.225768	-0.206724	-0.373026	-0.367696	-0.603051	-0.29755	-0.508603	1.64629	3.49595	-0.324149	-0.378023	-0.331959	-0.279649	-0.516972	1.04423	0.0586685	-0.333887	-0.437332	-0.286012	-0.436938	-0.660373	-0.235133	-0.367669	-0.583179	1.67435	-0.393457	3.3738	-0.391757	-0.285478	-0.391367	-0.430259	-0.339946	-0.578266	-0.369006	-0.597638	-0.505888	3.38428	0.123101	-0.275439	-0.384545	-0.231132	-0.218617	-0.300864	1.58745	-0.326703
ENSG00000250120	-1.19501	-0.927365	-0.779203	0.225907	-0.318645	-1.18952	-0.818981	-0.94629	-0.73391	0.810288	1.21226	0.567003	1.43486	-0.577785	-0.5401	0.685692	1.38143	1.70937	-0.290372	-1.00774	-0.71811	0.478078	-1.31928	-0.990242	-0.289931	-0.664413	0.709497	0.827125	0.864378	-1.51438	1.30028	-0.598264	-0.229696	0.793986	-0.65171	1.454	1.8468	-1.03246	-0.816697	1.1605	1.38665	-1.01324	-0.862711	0.158422	-0.394812	-1.28515	0.752118	0.504955	-0.658083
ENSG00000250260	-0.657429	-1.10803	-0.819581	-0.76879	1.25802	0.678353	-1.33885	-0.9311	-0.180297	0.473586	0.271243	-0.619193	-0.700719	-0.195659	0.32864	2.18944	0.359348	1.76103	0.266792	-1.0592	-0.754027	-0.672072	0.651772	-0.881671	-0.0153856	-0.49655	0.491623	0.223333	-0.512271	-1.06636	-0.65846	-0.153423	1.32956	2.27639	-1.26157	0.430656	1.86086	-0.87725	-0.138197	0.306277	-0.650475	-1.05142	-0.767477	-0.717481	1.27761	-0.607862	0.505453	-0.570224	-0.153318
ENSG00000250410	-0.105864	-0.71615	-1.70794	0.636541	-0.390659	-0.241042	-0.744991	-0.761727	-0.295477	-0.537849	1.56432	-0.776716	0.622972	2.10941	0.128703	-0.890634	1.56016	0.546948	-0.00272365	-0.695488	-1.63403	0.817738	-0.259026	-0.726719	-0.0529429	0.201942	-0.506744	1.40962	-0.624995	-1.28581	0.629239	2.12609	-0.301327	-0.796403	-0.630824	1.66207	0.670323	-0.754105	-0.300955	1.50658	0.591688	-0.709809	-1.67373	0.604875	-0.393463	-0.11667	-0.536517	-0.768673	2.03636
ENSG00000251381	-0.608739	-0.338346	-0.522562	-1.17571	-0.500475	0.300657	0.461709	1.20707	-0.156268	0.0707699	0.51583	-0.763423	-1.47082	-0.244919	0.940624	0.546885	-1.00907	2.74679	-1.42678	-0.243257	-0.380923	-0.999575	0.352503	1.28104	0.113738	-0.333291	0.168399	0.511516	-0.569011	-0.0917867	-1.34191	-0.12921	-0.349667	0.709798	0.646221	-0.858961	2.94116	1.19155	-0.134825	0.519049	-1.41373	-0.311966	-0.491187	-1.12663	-0.469698	-0.575027	0.0860571	-0.725517	-0.221072
ENSG00000251675	-1.13041	-1.17123	-0.7461	0.451591	0.749056	-0.499439	-0.707032	1.59008	0.0939521	-0.200934	-1.45158	-0.724565	0.426956	1.764	1.09926	-0.0179838	-0.870641	1.34502	-1.41591	-1.06942	-0.620356	0.660052	-0.420945	1.67885	0.355722	-0.941058	-0.100818	-1.36102	-0.555856	0.122821	0.518974	1.87209	0.90561	0.133488	-0.559109	-0.740523	1.5374	1.526	0.0631377	-1.44803	0.388739	-1.17391	-0.758237	0.412825	0.703677	-1.134	-0.225193	-0.737182	1.69605
ENSG00000252751	-0.504903	-0.458841	-1.04676	-0.313006	0.859419	-1.02474	-0.666713	-0.702135	-0.876912	-0.92593	0.283624	-0.962631	1.49748	0.047538	1.57338	1.77066	-0.00750781	1.45798	1.34562	-0.424581	-0.97243	-0.171898	-0.996752	-0.654546	-0.707615	-0.274509	-0.876767	0.23405	-0.838511	-1.30208	1.52098	0.102657	0.969235	1.90985	-0.559075	0.089371	1.607	-0.765093	-0.940485	0.22413	1.44225	-0.520944	-1.11093	-0.374597	0.801948	-0.567168	-0.989675	-1.0265	-0.0127856
ENSG00000253805	-1.70457	0.108261	0.182608	-0.763445	1.01829	-0.879289	1.383	-0.107546	0.670947	-0.288094	2.11968	-0.296384	0.637618	-1.54571	0.523795	0.435748	-0.400497	-1.09441	0.775312	0.0966148	0.245987	-0.611891	-0.871414	-0.0919709	0.955721	-1.48322	-0.266059	1.87833	-0.126159	-1.47408	0.61847	-1.46692	1.08581	0.525866	1.49792	-0.310828	-0.977497	-0.158374	0.615744	2.05634	0.582603	0.0562206	0.130149	-0.810586	0.961132	-1.74642	-0.337907	-0.34615	-1.58846
ENSG00000256137	-1.34879	0.675625	0.146275	-1.86896	-0.233685	-0.259571	0.199735	-0.315326	-0.426903	1.28721	-0.682456	-1.10061	1.82154	1.56143	0.183897	0.252284	-0.832682	0.940982	1.16906	0.578591	0.196551	-1.51357	-0.233702	-0.242925	-0.161694	-0.978357	1.1153	-0.621401	-0.822993	-2.18824	1.56142	1.36969	-0.118891	0.313216	0.289782	-0.638375	0.926537	-0.321399	-0.429873	-0.678317	1.75603	0.641988	0.127362	-1.83182	-0.242029	-1.32611	1.23656	-1.08484	1.50315
ENSG00000256159	-0.997173	-1.10479	-1.04625	0.797705	0.861463	-1.29478	1.41812	-1.2667	-0.807849	0.36787	0.799503	-1.46268	0.68301	-0.166469	0.818746	0.416506	1.2636	0.720157	-0.822989	-1.05461	-0.963454	1.02311	-1.25663	-1.21029	-0.619883	-0.799875	0.439142	0.766988	-1.35884	-0.339654	0.752016	-0.0874343	1.01325	0.564678	1.63383	1.42843	0.892219	-1.37662	-0.906235	0.741522	0.622101	-1.21064	-1.15062	0.73968	0.805041	-1.10032	0.299039	-1.57753	-0.248732
ENSG00000256325	-1.01451	1.79377	-0.0213115	1.03691	-1.92774	-0.624588	-0.0780197	0.0549683	0.499308	1.66901	-0.131589	1.08489	-0.544305	-1.15076	0.905229	-0.763071	-0.387609	-0.400584	-1.2554	1.6694	0.0229552	1.13418	-0.615975	0.053381	0.69599	-0.818561	1.57514	-0.197339	1.19985	1.23247	-0.515082	-1.07677	-1.8041	-0.674267	0.00757956	-0.318278	-0.315168	0.0179024	0.45431	-0.165324	-0.570672	1.72566	-0.0570157	0.982315	-1.92941	-1.03248	1.60313	1.02943	-1.1663
ENSG00000257220	-0.409479	-0.533441	-1.29801	-0.803385	2.32867	0.152181	0.650169	-1.01999	0.230198	-0.699192	-0.190181	-0.748333	-0.646436	-0.627392	0.538359	0.695279	0.254756	2.12623	-0.721351	-0.422106	-1.13354	-0.625324	0.207688	-0.878147	0.469659	-0.162384	-0.572699	-0.14077	-0.564736	-1.07178	-0.524359	-0.497749	2.40306	0.820714	0.795907	0.382236	2.23569	-0.98156	0.232176	-0.175945	-0.618897	-0.509196	-1.25148	-0.77127	2.26947	-0.388849	-0.670115	-0.717823	-0.600408
ENSG00000257509	-1.41941	-0.612152	-1.00306	0.0194767	-0.30974	-0.886084	-0.946768	-0.730897	-0.221307	-0.103002	-0.901555	0.647216	0.189991	1.06888	2.27405	0.487876	1.68177	0.764722	1.79886	-0.640088	-1.00916	0.185693	-0.950982	-0.752943	0.0065678	-1.34415	-0.0841018	-1.00223	0.90557	-0.890749	0.222858	1.18776	-0.243405	0.63943	-0.914491	1.92772	0.957846	-0.778924	-0.272	-0.94869	0.137147	-0.6608	-1.04967	-0.0324751	-0.35997	-1.46384	-0.154313	0.591981	1.01144
ENSG00000257572	-1.34129	0.0768248	0.861184	-0.965737	-1.54758	-0.342464	-0.790019	-0.504477	0.0118186	-0.0588968	-0.353726	-0.353295	-0.255232	2.493	0.464778	0.940415	0.0873329	1.57736	-0.060717	0.121193	0.954967	-0.799671	-0.304426	-0.426242	0.272643	-1.11815	0.00476321	-0.352825	-0.167643	-1.36568	-0.189002	2.50217	-1.41268	1.06377	-0.641835	0.206106	1.71326	-0.510827	-0.0081074	-0.364041	-0.268136	0.0551895	0.818924	-0.959959	-1.5265	-1.32564	-0.0769634	-0.36362	2.40783
ENSG00000257792	0.0670444	-0.00966633	-1.40082	-0.384968	-0.18463	-0.774712	-1.16528	-0.0199303	-1.12678	-0.101993	0.503958	-0.538531	-0.227244	0.318386	1.87098	0.493334	2.67794	0.00290712	1.22841	0.0410536	-1.41213	-0.264058	-0.780309	0.0427865	-1.05728	0.35186	-0.0446226	0.509328	-0.426156	-1.01082	-0.180811	0.41581	-0.0872561	0.659541	-1.14186	3.02299	0.133511	-0.0647679	-1.15922	0.453253	-0.269759	-0.054619	-1.43019	-0.425717	-0.227623	0.0212326	-0.145911	-0.57756	0.269759
ENSG00000259013	-1.1466	0.227472	-1.34747	0.499839	0.995356	-0.196947	0.696286	-0.643007	-0.647261	-0.285836	0.391239	-1.24929	0.028687	-1.02643	-0.986072	1.41752	1.76863	1.50389	1.89785	-0.00843163	-1.43107	0.383492	-0.419279	-0.798122	-0.671422	-1.14718	-0.468383	0.069989	-1.30138	-0.124708	-0.181613	-1.1452	0.788225	1.20072	0.540011	1.519	1.29751	-0.635816	-0.639948	0.368764	0.0166114	0.209694	-1.32007	0.474249	0.955553	-1.12497	-0.288891	-1.22471	-1.00824
ENSG00000259212	-1.3959	0.874524	0.525555	0.793543	0.015641	-1.09992	-1.13989	-1.60214	0.261583	-0.251513	0.56067	-0.386619	0.331509	1.55245	2.10914	0.0227681	-0.749891	-0.421498	0.964494	1.02132	0.747671	1.17971	-1.14484	-1.64967	0.70782	-1.1984	-0.178067	0.558489	-0.147567	-1.59199	0.450317	1.81885	0.202125	0.22478	-1.05517	-0.651341	-0.258525	-1.68168	0.198633	0.500382	0.269182	0.817029	0.464954	0.735327	-0.0494967	-1.4736	-0.319028	-0.455336	1.50098
ENSG00000259683	-0.856583	-0.163391	1.25469	-1.1765	1.07739	1.34463	0.671665	-1.17124	-0.534611	-0.870281	-0.997357	-0.745462	-0.41882	-0.695267	0.321561	1.61518	-0.228109	1.57249	-0.569685	-0.105619	1.3518	-1.06759	1.33904	-1.08845	-0.367567	-0.693348	-0.792324	-0.94199	-0.61831	-0.808239	-0.35017	-0.614273	1.18862	1.74267	0.808408	-0.125843	1.71287	-1.12475	-0.469117	-0.945681	-0.349869	-0.0868122	1.37362	-1.13018	1.19102	-0.800703	-0.81481	-0.686264	-0.63457
ENSG00000260255	-0.00184455	-0.270792	-0.125293	0.256234	0.092118	0.780354	-1.16162	-0.878554	-0.407902	-0.187074	-0.472933	-1.789	0.297638	0.273607	-0.0217951	-0.398638	0.983996	3.0315	1.75264	-0.386797	-0.209977	0.207073	0.531703	-0.92668	-0.367543	0.0670646	-0.300543	-0.613528	-1.72906	-0.285926	0.134629	0.129594	0.00153304	-0.446776	-1.14829	0.827941	2.76295	-0.823559	-0.358046	-0.422367	0.33979	-0.222433	-0.0785226	0.298838	0.136514	0.0435775	-0.13963	-1.72407	0.316021
ENSG00000260698	0.123693	0.641701	-0.303475	-0.74228	0.154813	-1.1234	-1.11844	0.00750082	0.0998905	0.495989	-1.17019	-2.00253	-0.360771	1.62258	1.88743	0.895325	0.105112	0.787057	-0.106049	0.810618	-0.199134	-0.653014	-1.19147	0.112075	0.435796	0.516488	0.665117	-1.26684	-2.14483	-0.472455	-0.309152	1.96654	0.34401	1.21616	-1.115	0.286411	1.10473	-0.0592069	0.0341692	-1.24948	-0.431411	0.581765	-0.373503	-0.816993	0.0896779	0.0582255	0.434497	-2.0907	1.57312
ENSG00000262075	0.905687	-1.26722	0.794754	0.618475	0.0914601	1.03641	-0.851778	1.08481	-0.512285	-0.686502	1.70688	1.0043	-0.357969	0.108175	-0.846271	-1.6932	-1.44855	0.312826	-0.354677	-1.41681	0.709279	0.612548	0.843448	0.945243	-0.514979	1.07629	-0.829308	1.43495	1.03475	1.06645	-0.503431	-0.0199604	0.00459641	-1.8219	-0.944948	-1.57343	0.251878	1.15072	-0.45327	1.77548	-0.298286	-1.21147	0.859416	0.682376	0.153084	0.970828	-0.628239	1.06987	0.169871
ENSG00000262873	1.04167	1.84947	0.257774	0.050981	1.04368	2.0198	-1.42525	-0.189423	-0.242413	-0.190994	-1.28997	0.382475	-0.393891	-0.63158	-1.31767	-0.98094	-0.116469	0.132748	0.397153	1.79217	0.155215	-0.00868307	1.93013	-0.365109	-0.27751	1.26362	-0.367015	-1.56613	0.375905	0.105566	-0.586808	-0.830393	1.02752	-1.18415	-1.66764	-0.242071	0.0482234	-0.0793174	-0.13884	-1.31555	-0.308995	2.21096	0.423015	0.190727	1.30581	1.30356	-0.0810822	0.563091	-0.575989
ENSG00000263528	0.0613292	1.78522	2.1184	-1.10235	-0.0849163	-0.333115	-1.69808	-1.01283	0.981281	-0.20795	-0.0250565	0.561288	0.146256	0.283486	0.260239	0.449074	-1.14015	-1.04212	-0.369121	1.76173	2.19608	-1.00829	-0.342597	-0.981373	1.25888	0.322741	-0.185468	-0.0843831	0.729725	-0.626989	0.160619	0.315733	-0.00993105	0.541272	-1.63342	-1.07768	-0.967531	-1.00508	0.936213	-0.0434688	0.123306	1.71885	2.04322	-1.09223	-0.101743	0.0406287	-0.221518	0.527345	0.256901
ENSG00000264937	-1.22542	-0.769562	-0.698513	-0.219999	0.185917	0.6664	-0.206158	-0.872725	-0.822736	1.198	-0.0813134	-0.911777	-0.848661	-0.200797	2.59436	-0.0570975	1.31641	0.953668	0.161654	-0.892182	-0.769412	-0.0660977	0.984241	-1.02349	-0.8749	-1.44619	1.74262	-0.0338897	-1.02819	0.343688	-0.993113	-0.115529	0.445539	0.121242	-0.0681868	1.99054	1.52166	-0.820058	-0.770877	-0.041433	-0.796383	-0.718562	-0.648661	-0.177878	0.22148	-1.16706	1.21721	-0.85848	-0.158987
ENSG00000265801	-1.80252	0.6734	-1.42524	0.499923	1.33677	-1.29295	-0.218461	-1.26254	-0.381216	0.738481	2.01604	-0.0454214	-0.266091	0.102037	-0.00184424	0.30548	0.0326442	0.99151	0.993166	0.543702	-1.52993	0.527604	-1.43536	-1.38533	-0.330659	-1.86072	0.627581	1.76162	-0.0331596	0.208661	-0.386746	0.00195681	1.31832	0.267626	-0.255088	-0.0238817	0.990632	-1.37202	-0.468689	1.98842	-0.35069	0.61226	-1.53879	0.434451	1.29219	-1.92548	0.678966	-0.12451	0.02663
ENSG00000267278	-0.369458	2.59698	0.19543	-0.999738	-0.0851785	1.91653	-0.128336	-0.632155	-0.925407	-0.456084	0.73152	-0.0834668	-0.364873	-0.162541	0.61959	-0.470542	-1.60174	0.219473	1.23522	2.03997	0.014355	-0.989667	1.39132	-0.778921	-0.838677	-0.253357	-0.62376	0.292226	-0.125187	2.04073	-0.548205	-0.3466	-0.220934	-0.557991	-0.22156	-1.59113	0.0821728	-0.573801	-0.897757	0.932651	-0.278535	2.99343	0.340432	-0.97987	0.0304437	-0.2836	-0.379295	0.0323346	-0.0550182
ENSG00000267390	-0.187155	-0.122769	1.46407	1.54904	-1.39094	0.280736	-1.95534	0.398281	-0.110558	0.156392	1.5613	0.947448	0.674215	-0.274934	-0.532899	-0.48386	-0.837083	-1.13594	-0.908783	-0.147731	1.52908	1.74116	0.220919	0.388545	0.0968111	0.0633472	0.146689	1.40229	1.13327	-0.441803	0.65778	-0.269449	-1.36427	-0.428907	-1.93	-0.798633	-1.09032	0.403401	-0.0914606	1.53448	0.671757	-0.103337	1.43992	1.52255	-1.33667	-0.165954	0.168157	0.937484	-0.251322
ENSG00000270020	0.793095	-0.601124	0.0694996	0.748952	2.35093	1.6962	0.22139	-0.318075	-1.13644	-1.22598	-0.892049	-0.128002	-0.315915	-0.758123	-0.977388	1.17366	-0.473417	-0.227213	-0.405549	-0.69919	0.0319644	0.818507	1.60539	-0.401136	-1.1793	1.00628	-1.33225	-1.02397	-0.112672	-0.153387	-0.401787	-0.846026	2.43559	1.21259	0.227469	-0.527118	-0.255409	-0.233758	-1.11008	-0.84838	-0.231446	-0.536852	0.181264	0.908833	2.62426	0.956103	-1.20596	-0.0302243	-0.70497
ENSG00000270083	0.198232	0.800813	-1.34667	0.392551	0.528278	0.650269	-1.23462	-1.3326	-1.3684	-1.39747	0.459345	-0.0854167	-0.632367	1.16396	1.60813	0.870474	1.04989	-0.324417	-1.0102	0.923073	-1.33786	0.682083	0.720176	-1.35637	-1.24686	0.644571	-1.42666	0.450373	0.159577	0.191029	-0.604789	1.36548	0.743569	1.13796	-1.18018	1.31988	-0.174868	-1.27257	-1.30777	0.489224	-0.58412	0.824947	-1.2864	0.423554	0.556998	0.232505	-1.33635	-0.0463721	1.18199
ENSG00000270900	0.225711	-0.98315	-1.40982	-0.095385	0.602072	0.865913	0.493151	-1.11742	-0.767348	-0.605394	-0.660567	0.0214303	-1.73082	1.46825	1.53233	1.11208	1.11743	-0.068454	1.66915	-0.837904	-1.16568	0.0723284	0.71612	-0.94213	-0.463804	0.520289	-0.499243	-0.624051	0.193845	-1.8971	-1.4755	1.31862	0.624217	1.09037	0.567146	1.08049	0.052827	-1.05968	-0.711842	-0.605742	-1.66916	-0.926268	-1.35021	-0.0441655	0.648843	0.274883	-0.550921	0.0719047	1.50949
ENSG00000272084	-0.802901	0.606146	0.270006	0.665131	1.08907	0.229183	-0.325492	-1.7108	-0.380943	-0.0356616	-0.00499022	-0.639999	0.665896	-1.87376	1.02452	-0.691609	-0.331649	2.24786	0.440351	0.589093	0.306191	0.814395	0.171982	-1.80237	-0.256833	-0.700492	-0.0605039	-0.110192	-0.596155	0.159465	0.663827	-1.96908	1.19175	-0.696037	-0.287987	-0.319684	2.46229	-1.64934	-0.357075	0.00825109	0.660174	0.602112	0.275474	0.65943	1.07139	-0.767106	-0.0215533	-0.608808	-1.8077
ENSG00000272620	-1.14139	0.974979	-0.758586	-0.0107582	-0.244373	2.22017	-0.0831398	-1.38834	-1.33277	0.137768	-0.133028	-0.333687	1.04741	-0.0272292	0.00314494	0.657371	-1.15548	1.56794	-0.569294	1.0001	-0.706932	0.158909	2.21098	-1.39158	-1.19892	-0.952558	0.167981	-0.206964	-0.171624	-0.801524	1.0908	0.0164703	-0.157289	0.799844	0.046933	-1.10995	1.77461	-1.46576	-1.40099	-0.00283251	1.37283	1.28843	-0.73185	0.13966	-0.132592	-1.17797	0.312751	-0.236678	0.120465
ENSG00000273148	1.11748	-0.807235	-1.19567	1.24671	-1.10047	-1.89097	-0.457142	0.121545	-0.109399	0.500328	0.734169	1.62921	0.10931	1.44907	-0.573739	-0.0347546	0.314424	-1.05286	0.596095	-0.986974	-1.28511	1.17746	-2.01352	-0.101767	-0.0284747	1.2964	0.25151	0.321704	1.57988	0.942891	-0.120051	1.1662	-1.18042	-0.148056	-0.526127	0.171382	-1.11303	0.0113462	-0.242781	0.685469	-0.00211647	-1.01067	-1.4381	1.24947	-1.33334	1.10726	0.428154	1.67035	1.47213
ENSG00000273372	-1.20522	0.234494	-1.14351	-0.634628	0.319489	-0.308057	-0.958654	0.20034	-0.525625	-0.726233	-0.299839	-0.64828	1.25069	-0.0225304	2.71669	0.13466	0.0860417	1.53016	-0.876895	0.549637	-1.2328	-0.468659	-0.200223	0.526037	-0.228136	-1.17282	-0.710035	-0.24177	-0.473912	-0.919698	1.91789	0.247347	0.772949	0.534433	-0.94544	0.45446	2.46763	0.177303	-0.529077	-0.309382	1.19932	0.210536	-1.1303	-0.635139	0.293237	-1.19033	-0.724273	-0.648423	-0.0395547
ENSG00000276045	-0.428184	-0.240125	-0.209262	-0.711915	0.0288461	0.431495	1.67742	0.709437	-0.0277763	0.397442	-0.526679	-1.36078	-0.925758	-1.03626	0.54109	-0.880319	2.71901	-0.157674	-0.264662	-0.262499	-0.175235	-0.640599	0.383781	0.714228	0.168785	-0.229625	0.397491	-0.607947	-1.32253	-0.0277701	-0.946877	-1.04757	0.0840883	-0.852548	1.84514	2.8746	-0.0902493	0.717049	-0.00233633	-0.489174	-0.878602	-0.20955	-0.179433	-0.66993	0.0529167	-0.393061	0.412599	-1.30311	-0.986436
ENSG00000276573	0.215406	-0.255197	-0.755208	-0.526619	-0.134335	1.80538	-0.752895	-0.152106	-0.725719	0.875085	0.667511	0.348101	-0.899614	-1.41553	-1.473	0.199876	2.14314	0.835718	-0.0898925	-0.443962	-0.938974	-0.608042	1.76955	-0.312998	-0.761773	0.423935	0.822745	0.463458	0.423544	-0.20551	-1.14369	-1.70182	-0.224406	0.166584	-0.896711	2.35259	0.905375	-0.0498872	-0.673231	0.840788	-0.862202	-0.161915	-0.705276	-0.456869	-0.0305751	0.349487	1.06636	0.493687	-1.42284
ENSG00000276980	-0.52244	0.91822	-0.33589	-0.234675	0.851485	1.23354	0.528653	-0.653697	-0.336398	-0.684022	-0.907904	-1.02678	-0.699652	-0.23596	2.93419	0.449445	-0.384562	-0.893554	-0.415174	1.63442	-0.190452	0.000800033	2.06454	-0.683767	-0.11881	-0.400431	-0.728914	-1.07272	-1.2301	-0.561631	-0.753206	-0.0556271	1.6208	1.01852	1.15935	-0.258303	-1.0293	-0.592563	-0.269024	-0.851769	-0.639421	1.01026	-0.268506	-0.165301	0.942216	-0.458724	-0.623484	-0.97298	-0.166612
ENSG00000277007	-1.80129	0.0888826	-0.277825	0.255976	1.50923	-0.368872	-0.205971	-1.3889	-0.528532	-1.29387	0.00238594	-0.25445	0.689621	0.931114	0.15973	0.517625	-0.36546	2.3306	0.803614	0.0519351	-0.204164	0.39217	-0.391737	-1.26718	-0.256737	-1.46905	-1.1813	-0.119676	-0.0748138	-1.70815	0.609873	0.859204	1.46929	0.564474	-0.0830203	-0.269094	2.27436	-1.37431	-0.536078	-0.0188157	0.650744	0.0654563	-0.291819	0.228252	1.44927	-1.7761	-1.28173	-0.269046	0.886026
ENSG00000277224	-0.672808	-1.34736	1.48243	0.699548	0.0455997	0.896623	1.44376	-0.319988	-0.729198	-1.12089	-0.0200152	1.12278	-1.74363	-0.191772	-0.922552	0.932108	0.966609	-0.521244	-0.595987	-1.49218	1.35595	0.709183	0.623383	-0.482266	-0.641867	-0.5266	-1.25884	-0.314872	1.16438	1.15373	-1.86567	-0.338669	-0.0418824	0.854561	1.40503	0.871247	-0.578628	-0.266012	-0.673333	0.0325762	-1.68308	-1.28864	1.52809	0.748817	0.0978882	-0.617203	-1.06322	1.1701	-0.138387
ENSG00000277795	-0.655721	0.0289619	-1.53438	1.2288	-0.0392911	-0.619039	-0.114747	-1.4716	-0.137376	-0.422946	1.27988	-1.41395	1.91498	0.0423007	-0.602205	0.510542	0.967833	1.03796	1.20573	-0.111231	-1.50905	1.29486	-0.755371	-1.49965	0.0825593	-0.377409	-0.512212	0.910032	-1.29432	-1.36943	1.67997	-0.0499302	-0.053742	0.494078	-0.0772279	0.91678	1.02556	-1.48077	-0.17065	1.221	1.84462	-0.00731751	-1.54241	1.17084	-0.0743373	-0.67963	-0.45106	-1.42416	0.00578029
ENSG00000279555	-0.495478	-1.27792	-0.325277	0.737196	0.422589	0.208191	-0.357954	-0.74817	-0.365003	-1.06853	-0.767469	2.08255	-0.628277	0.8466	1.31193	0.617562	-1.53308	1.34053	-0.850371	-1.25037	-0.228405	0.973927	0.19395	-0.706838	-0.0833041	-0.170982	-1.02827	-0.814086	2.4148	0.0299755	-0.591562	0.915167	0.55444	0.769636	-0.209837	-1.451	1.53312	-0.714916	-0.342687	-0.733664	-0.598446	-1.22954	-0.304095	0.728049	0.422423	-0.469438	-1.02613	2.035	0.834331
ENSG00000279629	-0.283214	1.40647	-1.56742	-0.277045	1.96106	-1.52739	0.758823	-1.25548	-0.467626	0.999508	-0.360056	-0.0567702	0.1289	-1.15409	0.200524	0.248614	0.122085	1.1231	-0.368598	1.37227	-1.37483	-0.101526	-1.35413	-1.09221	-0.23864	-0.0221895	1.01138	-0.310302	0.123721	-1.5505	0.195784	-0.99289	1.99522	0.369098	0.879243	0.2401	1.21899	-1.41174	-0.584996	-0.472115	0.0409822	1.38163	-1.73909	-0.385005	1.9636	-0.391479	0.954573	-0.153855	-1.30535
ENSG00000280355	-0.0152874	-0.981431	-0.982208	-0.461351	0.514881	-0.0222166	0.639678	0.226964	-2.61041	0.959206	0.728026	0.114442	-0.258348	-0.588332	0.0235729	-0.24952	2.18539	0.776947	-1.25741	-0.961914	-0.902808	-0.302981	-0.0743734	0.222351	-2.44771	0.325642	0.930397	0.567211	0.299484	0.0701923	-0.253011	-0.550605	0.592245	-0.15209	0.764536	2.24581	0.88503	0.218923	-2.53377	0.705032	-0.251906	-0.953411	-0.954165	-0.448851	0.498248	-0.016099	0.929313	0.109759	-0.572043
ENSG00000280474	-0.51687	-0.465436	-0.794026	-0.336034	1.47693	-0.587476	-0.403546	-0.236281	-0.505824	-0.93635	-0.785017	-1.12886	0.477256	-0.338179	2.25966	0.805862	0.0379769	1.97622	0.705435	-0.377821	-0.715139	-0.146768	-0.527457	-0.112914	-0.29678	-0.282991	-0.894801	-0.764868	-1.06888	-1.47952	0.679312	-0.217538	1.885	1.12964	-0.244071	0.241287	2.48887	-0.265623	-0.529974	-0.80379	0.434172	-0.490364	-0.812625	-0.363454	1.41459	-0.540807	-0.952208	-1.14101	-0.365558
ENSG00000280485	-1.17767	-0.547141	-1.9876	1.37972	0.891589	-1.09312	0.452957	-0.620282	-0.137043	-0.933052	0.445099	0.922383	0.878966	1.31967	0.996352	-0.643272	-0.78441	0.636855	-0.772347	-0.458663	-1.8313	1.65211	-1.01122	-0.514738	0.197717	-0.864077	-0.821128	0.40753	1.2058	-1.00532	0.94549	1.40843	1.05762	-0.469406	0.661392	-0.620352	0.832463	-0.690329	-0.203034	0.383993	0.821502	-0.616574	-2.06912	1.32646	0.83423	-1.2524	-1.00572	0.865283	1.2659
ENSG00000282390	-0.471818	0.782365	-0.816395	0.186855	-0.226698	2.25418	0.147193	-0.126308	-0.831243	1.73443	-0.555342	-1.9144	-0.577054	-0.415829	0.363361	0.422167	-0.927427	0.971965	-0.587878	0.840933	-0.688758	0.391521	2.23671	-0.0363983	-0.607722	-0.189966	1.79778	-0.520914	-1.77359	-1.23859	-0.484055	-0.311019	-0.0857838	0.579304	0.321415	-0.792534	1.14954	0.00738209	-0.819818	-0.496064	-0.521542	1.07365	-0.802395	0.37486	-0.11042	-0.398054	2.19085	-2.09084	-0.332354
ENSG00000284600	-0.264838	1.41418	-0.637089	-0.548097	0.480478	-0.337394	-0.407451	-0.73585	-0.665095	-0.563353	-0.821908	-1.68445	0.132064	0.851067	1.3427	1.82986	-0.879139	1.49432	-0.414706	1.56922	-0.540842	-0.393145	-0.288264	-0.675696	-0.466831	0.0277764	-0.493962	-0.817786	-1.64392	-0.679293	0.235271	1.01628	0.673969	2.14638	-0.260649	-0.793032	1.79923	-0.735746	-0.666859	-0.819533	0.109255	1.35752	-0.639593	-0.552951	0.44847	-0.277169	-0.567803	-1.6593	0.809276
ENSG00000285382	-1.29367	-0.908649	0.164424	-1.02068	-0.842421	0.108427	0.322726	-0.00131383	-0.648158	-0.569637	-0.339595	0.281102	0.06544	1.09806	-1.1317	2.6447	1.17303	0.897909	-1.3303	-0.929204	0.193256	-0.951572	0.0423541	-0.02126	-0.499254	-1.16211	-0.583607	-0.434535	0.41167	-0.399845	0.0398744	1.08678	-0.810575	2.73753	0.403983	1.22848	0.978333	0.00491481	-0.622846	-0.323386	0.0696993	-0.875652	0.165763	-0.984377	-0.811378	-1.24931	-0.546642	0.278999	1.07186
ENSG00000285600	0.0676264	0.479825	2.0633	-0.800861	-1.3698	1.68287	1.17435	-0.37305	-0.290811	-0.913199	-0.616481	0.919572	-0.596767	-0.726292	-1.50502	-0.0136119	0.331705	0.486647	-0.291572	0.193804	1.91328	-0.902269	1.32902	-0.630777	-0.242903	0.221317	-1.17072	-0.992532	0.923422	1.55034	-0.860576	-0.964772	-1.56236	-0.16084	1.10068	0.176242	0.371201	-0.292966	-0.205053	-0.553192	-0.532117	0.618751	2.31148	-0.750293	-1.35849	0.178114	-0.870381	1.08884	-0.670579
ENSG00000285870	0.280022	-0.111819	-0.35692	-0.337816	-0.46388	-1.04337	-0.791137	0.250171	1.46426	-1.32869	0.212352	2.11503	-0.791041	0.739269	-1.50876	0.592956	-0.425867	1.50525	1.06506	-0.396734	-0.585946	-0.514554	-1.29209	-0.0392564	1.40047	0.226473	-1.54552	-0.154642	1.95643	1.15021	-1.03503	0.443089	-0.680826	0.360844	-0.983349	-0.643731	1.2691	0.189703	1.40962	0.151702	-0.856512	-0.174027	-0.420305	-0.401109	-0.527779	0.219698	-1.39675	2.06352	0.681151
[truncated: 40 more columns]

## Sheet: Figure 3a_Male NAC
	Loss_gain_App_Present	Loss_gain_App_Present	Loss_gain_App_Present	Loss_gain_App_Present	Loss_gain_App_Present	Loss_gain_App_Present	Loss_gain_App_Present	Loss_gain_App_Absent	Loss_gain_App_Absent	Loss_gain_App_Absent	Loss_gain_App_Absent	Loss_gain_App_Absent	Loss_gain_App_Absent	Loss_gain_App_Absent	Loss_gain_App_Absent	Loss_gain_App_Absent	Loss_gain_App_Absent	Loss_gain_App_Absent	Sleep_disorder_Present	Sleep_disorder_Present	Sleep_disorder_Present	Sleep_disorder_Present	Sleep_disorder_Present	Sleep_disorder_Absent	Sleep_disorder_Absent	Sleep_disorder_Absent	Sleep_disorder_Absent	Sleep_disorder_Absent	Sleep_disorder_Absent	Sleep_disorder_Absent	Sleep_disorder_Absent	Sleep_disorder_Absent	Sleep_disorder_Absent	Sleep_disorder_Absent	Sleep_disorder_Absent	Sleep_disorder_Absent	Sleep_disorder_Absent	Agitation_Present	Agitation_Present	Agitation_Present	Agitation_Present	Agitation_Present	Agitation_Present	Agitation_Present	Agitation_Present	Agitation_Absent	Agitation_Absent	Agitation_Absent	Agitation_Absent
ENSG00000005486	-0.710349	-0.500187	-0.492973	-1.21179	0.552482	1.09773	1.13299	-1.10708	-0.672686	-0.684078	-0.930365	-0.581838	-0.966691	-0.267636	1.5568	1.57757	1.23311	0.974982	-0.572718	-0.331844	-0.38409	-1.12942	0.82853	-1.07529	-0.674213	-0.647776	-0.640025	-0.811167	-0.537455	-0.396531	-0.94263	-0.0616776	1.65181	1.24218	1.65719	1.47309	1.35204	-1.08439	-0.704886	-0.834472	-0.958863	-0.380936	-0.430371	-1.13561	1.21236	-0.679872	-0.672537	-0.575485	-0.125303
ENSG00000014216	-0.0450767	0.113277	0.148728	0.184588	2.56325	-1.71168	-0.527526	0.183541	0.646455	0.597774	1.08356	-0.858967	0.438322	-1.86043	-0.387857	0.384829	-0.585899	-0.366879	-0.753731	0.292444	0.215798	0.225951	2.87714	0.103257	0.478751	-0.0559781	0.529235	1.18677	-0.878999	-0.488954	0.33124	-1.65262	-0.37647	-1.6175	0.357949	-0.40691	-0.367372	0.297089	0.803135	1.75732	0.604337	0.552052	0.448758	0.462442	-0.337169	0.0824905	0.871171	-1.02668	-2.06928
ENSG00000014257	-0.299626	0.455759	-0.297628	3.18056	-0.402992	-0.299718	-0.532763	-0.265388	-0.373611	-0.269132	2.09006	-0.339274	-0.46501	-0.388232	-0.390831	-0.403264	-0.585395	-0.413512	-0.328043	0.499531	-0.294427	3.26529	-0.395396	-0.269752	-0.381073	-0.300846	-0.272056	2.17886	-0.342782	-0.28749	-0.470651	-0.38139	-0.392836	-0.296574	-0.40612	-0.5895	-0.534743	-0.288886	-0.394412	2.03226	-0.479326	0.44035	-0.312276	3.06213	-0.540081	-0.318361	-0.291069	-0.358114	-0.394712
ENSG00000054356	-0.734013	-0.049207	-0.813069	-2.27637	1.6204	-0.33892	0.506702	-0.851411	-0.668035	0.883918	0.0158942	-0.249626	0.411246	-0.570939	-0.103006	0.211138	0.984327	2.02097	-1.11104	0.304339	-0.657949	-2.24639	2.26844	-0.868174	-0.754018	-0.671519	0.982463	0.285571	-0.207123	-0.0479659	0.428868	-0.203824	0.0127161	-0.150709	0.320982	1.43246	0.882868	-0.917662	-0.805705	0.213858	0.354395	0.232264	-0.711487	-2.26933	0.79965	-0.724796	0.897326	-0.269345	-0.266109
ENSG00000062485	0.922216	1.08887	0.666776	-0.514199	-0.158719	-0.0412361	-1.78095	-0.205684	0.56803	0.348359	0.816181	0.952705	-0.948995	1.61657	-0.379187	-0.761467	-2.18141	-0.00786908	-0.0111411	1.29917	0.676868	-0.54916	0.167251	-0.428314	0.222887	0.789378	0.158092	0.901884	0.754728	0.386887	-1.1829	1.93104	-0.481455	-0.0355172	-0.888423	-2.04684	-1.66444	-0.369289	0.247936	0.891507	-1.0845	1.26807	0.678232	-0.48383	-1.54092	0.784871	0.186522	0.752029	1.86697
ENSG00000065243	0.378919	-0.0825766	0.593014	1.75206	-1.60734	0.222693	-0.812246	1.48452	0.260736	0.228767	-0.109886	1.07884	-0.417271	1.27658	-0.73873	-0.917783	-1.50569	-1.0846	0.780899	-0.166001	0.458932	1.63275	-1.73168	1.24771	-0.0338671	0.177176	-0.00219076	-0.239208	0.859542	1.02245	-0.682131	1.30645	-0.95488	0.076292	-1.1472	-1.66154	-0.943497	1.37491	0.0490032	-0.16344	-0.621682	-0.0877008	0.558847	1.77326	-0.892088	0.267346	0.0817751	0.973312	1.43567
ENSG00000066735	0.909244	0.45312	1.70776	-1.351	1.82425	-1.07728	0.058776	0.864656	-0.508777	0.536779	-1.29881	-0.408929	-0.902519	-0.603349	-0.126858	-0.195471	-1.02381	1.14222	2.57135	0.205395	1.03262	-1.15366	1.26702	0.340513	-0.645512	0.411417	0.127629	-1.09003	-0.532567	1.47631	-0.895356	-0.536523	-0.308946	-0.94928	-0.366489	-0.863315	-0.0905755	0.961615	-0.570564	-1.2613	-0.958796	0.751655	2.03707	-1.36017	0.291749	1.07179	0.630815	-0.39506	-0.401207
ENSG00000067221	0.410738	1.09134	2.11653	-1.1104	-0.491141	-0.590741	-0.405653	-0.536319	1.09316	0.263282	-0.264119	1.44395	-0.589781	1.04331	-0.366812	-0.496523	-0.958613	-1.65221	1.10546	1.16656	2.1287	-1.3977	-0.481515	-0.905836	0.73459	0.175317	-0.0274781	-0.406779	1.22968	0.334997	-0.98001	1.17968	-0.642177	-0.809527	-0.80075	-1.09552	-0.507679	-0.653186	0.813844	-0.206879	-0.719519	1.20015	2.06059	-1.09306	-0.297115	0.313688	0.132328	1.2566	1.21188
ENSG00000067829	1.2904	1.40239	0.780077	-0.230034	-2.50883	0.119906	-1.0788	0.574822	-0.210041	0.154714	0.84279	0.314741	-0.19217	1.10746	-0.512482	-0.283573	-0.0157955	-1.55558	-0.141773	1.52112	0.711848	-0.400989	-2.71625	0.330849	-0.558389	1.16076	-0.0856541	0.828969	0.0836322	1.01317	-0.49293	1.25634	-0.744469	0.000208829	-0.517522	-0.0325936	-1.21633	0.367513	-0.617964	0.919542	-0.545421	1.68661	0.789746	-0.443529	-1.34711	1.28724	-0.0940669	0.0935406	1.39316
ENSG00000068354	-0.482359	-0.888095	-0.497141	-1.24469	0.169123	-0.271694	0.453815	-1.4564	-0.612143	-0.00592396	0.162983	-0.624461	0.584952	-1.01982	2.32266	0.682029	1.38197	1.34519	-1.19275	-0.617561	-0.30257	-1.08157	0.563783	-1.37544	-0.58617	-0.354856	0.0912418	0.409796	-0.527101	-0.66717	0.640865	-0.71832	2.48392	-0.0728208	0.812216	1.73886	0.755648	-1.46825	-0.715618	0.234123	0.454467	-0.745552	-0.445181	-1.18803	0.563923	-0.495041	-0.069647	-0.659291	-0.841636
ENSG00000068971	0.419085	0.655651	0.471224	-0.46681	-0.31057	-1.57798	-1.62408	1.2647	1.96383	0.581494	0.540255	-0.661298	0.734108	0.686878	-0.930293	0.317621	-0.807939	-1.25587	1.18145	0.714938	0.377119	-0.671797	-0.25973	1.04953	1.70065	0.222177	0.351977	0.504502	-0.977927	0.239744	0.463622	0.810302	-1.21721	-1.85821	0.108285	-0.9078	-1.83162	1.1253	1.73074	0.618515	0.580503	0.814187	0.500069	-0.475254	-1.5537	0.355998	0.476691	-0.759905	0.902859
ENSG00000073756	0.181236	-0.096362	0.932882	2.53208	-0.21699	0.918236	-0.943842	0.306833	-0.147407	-0.238885	-0.5361	-0.575194	-0.712505	1.83417	-0.340644	-0.507528	-1.22992	-1.16006	1.24843	-0.181599	0.823099	2.42418	-0.27626	0.130094	-0.341024	0.0297903	-0.40203	-0.653366	-0.736246	-0.274434	-0.882803	1.84063	-0.487766	0.808262	-0.659912	-1.34987	-1.05918	0.235484	-0.211596	-0.508003	-0.725733	-0.060306	0.893132	2.41253	-0.89311	0.140298	-0.26949	-0.586654	1.85875
ENSG00000074071	0.96451	1.42339	0.67399	0.307247	-0.92585	-1.57182	-0.509957	1.33702	0.395306	0.218896	0.439802	0.271498	-1.02747	1.59403	-1.36867	-0.502242	-1.33281	-0.386853	0.979267	1.36545	0.538537	0.163902	-0.916918	1.06043	0.11804	0.755572	0.0133024	0.341331	0.0636154	0.853956	-1.19842	1.57875	-1.48171	-1.6495	-0.657016	-1.36632	-0.562271	1.1592	0.205871	0.431754	-1.12587	1.46777	0.63125	0.252266	-0.482339	0.850804	0.0999171	0.150814	1.68354
ENSG00000077463	-0.279861	-1.37715	-0.312667	1.38385	0.744044	0.165077	1.31691	-0.18917	-1.12461	-0.124022	1.15219	-1.7922	-1.17466	0.223252	0.347992	1.28227	0.778737	-1.01999	-0.533602	-1.31391	-0.30572	1.37488	0.938361	-0.289476	-1.24669	-0.333082	-0.206477	1.20807	-1.85149	-0.541768	-1.267	0.363065	0.301328	0.174505	1.2127	0.893188	1.42312	-0.22415	-1.13644	1.20311	-1.1558	-1.20051	-0.239632	1.3621	1.40807	-0.26571	-0.145047	-1.71285	0.397766
ENSG00000087085	-0.253096	-0.176933	-0.123799	-0.632733	3.90673	-0.370453	-0.173443	-0.62238	-0.521921	0.0437385	0.0334538	-0.153637	-0.0635006	-0.418506	-0.0581348	-0.0182763	0.0369597	-0.434074	-0.444995	-0.122743	-0.0935175	-0.594782	4.0205	-0.60095	-0.514681	-0.235943	0.0418261	0.0705641	-0.147611	-0.530239	-0.0703514	-0.355044	-0.0445873	-0.334843	-0.0101178	0.0906951	-0.123179	-1.75527	-1.37459	1.20793	0.586109	0.354921	0.483884	-1.72805	0.352996	-0.144596	1.08111	0.245184	-0.670153
ENSG00000089597	0.667622	-1.45462	0.897723	1.73375	0.129497	0.468029	-1.65425	-0.517726	0.480844	0.61112	0.523687	0.413224	-1.07898	0.396847	-0.273256	-0.408502	-1.93994	1.00493	0.158638	-1.30162	1.07921	1.93485	0.620113	-0.709764	0.227085	0.669138	0.537092	0.755304	0.326259	-0.221073	-1.33247	0.838512	-0.315005	0.61236	-0.491728	-1.83524	-1.55167	-0.684688	0.183291	0.67268	-1.26161	-1.23303	0.972779	1.76552	-1.46471	0.592849	0.470509	0.275175	0.749771
ENSG00000091490	0.298415	-0.824791	0.85771	-0.36768	0.134751	-0.197229	-0.61212	2.84306	0.31345	-0.454396	-0.43706	0.860855	0.284908	1.23059	-1.06876	-0.842342	-0.762623	-1.25674	-0.57258	-0.908617	0.722419	-0.50739	0.111364	2.55815	0.0642174	0.120296	-0.634752	-0.546218	0.648442	1.7656	0.0634666	1.20603	-1.21677	-0.326682	-1.00079	-0.844926	-0.701256	2.71078	0.22289	-0.386067	0.222141	-0.747589	0.879498	-0.347334	-0.540731	0.278833	-0.474388	0.8057	1.36194
ENSG00000092096	-0.724417	-0.179945	-0.889486	-1.28115	2.13472	-0.141683	0.987476	-1.25227	-0.286249	-0.414839	-0.806287	-0.539834	-0.230819	-0.614416	1.56664	1.21906	0.361509	1.09198	-0.454121	0.0275257	-0.763393	-1.17134	2.5037	-1.2012	-0.288972	-0.644104	-0.358472	-0.655048	-0.482382	-0.654601	-0.203253	-0.39016	1.65436	-0.00755828	1.29099	0.585944	1.21209	-1.34554	-0.312732	-0.727195	-0.215683	0.0455993	-0.84986	-1.31173	1.38673	-0.714804	-0.391418	-0.531706	-0.427295
ENSG00000100949	-0.139729	-0.258096	-0.369084	-0.438149	2.90189	-0.625771	0.39324	0.104226	1.13236	-1.02403	0.877656	-0.46742	0.129869	-0.665214	-0.457145	0.333835	0.401126	-1.82956	1.01092	-0.137866	-0.379151	-0.473511	3.00805	-0.126866	0.713167	-0.270009	-1.12288	0.840195	-0.615358	-1.79494	-0.124932	-0.464731	-0.54425	-0.617692	0.15902	0.488234	0.452599	0.166514	1.43478	1.62657	0.169433	0.149907	-0.214382	-0.356847	1.04138	-0.0496012	-1.33725	-0.571005	-0.343591
ENSG00000100983	0.729518	1.36751	1.78184	-0.152799	-0.536285	-1.04184	-1.02649	0.509426	0.572975	0.35628	0.492992	0.785509	-0.203178	0.858143	-0.615717	-0.387831	-1.75994	-1.73011	0.286841	1.41023	1.7481	-0.370611	-0.630362	0.242459	0.253681	0.53168	0.100968	0.385819	0.558142	1.29127	-0.525467	0.892708	-0.900316	-1.31726	-0.668222	-2.04383	-1.24583	0.37988	0.389991	0.509051	-0.312041	1.43207	1.7365	-0.172512	-0.961108	0.640476	0.252393	0.664319	0.965771
ENSG00000101180	-0.271251	-0.747551	-1.18619	-1.02172	-1.50022	-0.407481	1.39047	-0.370377	-0.409327	-0.459544	0.621125	-0.375016	0.708436	-1.13608	1.10016	1.41969	1.25907	1.38581	-0.983404	-0.564412	-1.06592	-0.899757	-1.35263	-0.264007	-0.330193	-0.135285	-0.346047	0.866633	-0.258492	-0.53077	0.838927	-0.967951	1.30252	-0.243929	1.62344	1.59245	1.71883	-0.521755	-0.587316	0.598209	0.570764	-0.819324	-1.3161	-1.1515	1.44236	-0.394248	-0.60302	-0.516292	-1.21905
ENSG00000101363	-1.37964	-1.28744	-0.320161	-0.0784856	2.12254	0.43552	0.115917	-0.0325501	-0.281137	0.716115	-0.0805005	0.314365	0.474831	-1.33758	0.194869	-1.38154	-0.177825	1.98269	-0.152776	-1.06997	-0.115801	0.119982	2.82996	0.0405123	-0.289887	-1.33548	0.864779	0.190355	0.437057	-1.34166	0.559448	-1.08345	0.366611	0.704404	-1.34088	0.157729	0.459072	-0.0166998	-0.378696	0.147473	0.551863	-1.23338	-0.187961	0.0703697	0.441888	-1.52428	0.886394	0.417767	-1.24815
ENSG00000101489	-0.277141	1.66667	-0.15797	-1.84913	-1.41486	-0.646234	-0.018212	0.613916	0.416193	-0.145008	-0.306486	0.820519	0.542215	1.15918	-0.556465	-0.864051	-0.857605	1.87448	0.693624	2.1403	-0.0967812	-2.04669	-1.36586	0.613153	0.31822	-0.31747	-0.207365	-0.222498	0.874552	0.375469	0.513869	1.61363	-0.618773	-0.65445	-0.982686	-0.791803	0.161563	0.424391	0.158476	-0.329042	0.334876	1.80128	-0.215694	-1.97376	0.0172319	-0.41467	-0.315398	0.660072	1.32644
ENSG00000102096	-0.662819	-0.213063	-0.155914	-0.660723	0.819333	0.223061	-0.17099	-0.785309	-0.529696	-0.503282	-1.77881	-0.357074	-1.18551	0.741999	2.28343	0.57347	1.71652	0.645376	0.0166345	-0.170164	-0.177089	-0.68278	0.923521	-0.861145	-0.650345	-0.713391	-0.578748	-1.74944	-0.438527	1.09366	-1.25012	0.814824	2.1418	0.193321	0.476398	1.75079	-0.139201	-0.771081	-0.561148	-1.65571	-1.15845	-0.0829451	-0.0898416	-0.59345	-0.0521098	-0.623935	-0.489847	-0.350203	0.897987
ENSG00000102109	-0.81928	-0.187877	-0.934691	-0.946284	0.857072	-0.398747	0.645265	-0.529693	-0.372672	-0.594535	-0.801448	-0.556539	-0.774393	-0.523529	0.819581	2.52955	0.981128	1.6071	-0.553233	-0.00516279	-0.85002	-0.865386	1.19876	-0.432286	-0.277562	-0.734247	-0.497461	-0.698321	-0.456611	-0.642073	-0.696495	-0.370526	1.04367	-0.262797	2.88411	1.29917	0.916478	-0.495877	-0.354741	-0.738548	-0.736883	-0.106265	-0.876924	-0.890941	0.734434	-0.771319	-0.555329	-0.518066	-0.439541
ENSG00000103319	-0.70858	1.07329	1.35894	-1.95769	-0.685764	0.605841	0.579766	0.783708	1.5638	-0.873745	0.139215	-0.386604	1.09488	-0.617028	-0.610661	-1.53578	0.383808	-0.207402	0.41615	1.25419	1.39121	-2.07188	-0.497039	0.594163	1.28695	-0.847203	-1.05745	0.181224	-0.561723	0.0806869	0.885903	-0.473119	-0.730904	0.61011	-1.6979	0.529098	0.707547	0.58327	1.24252	0.190321	0.860887	1.21134	1.34173	-1.95371	0.691166	-0.78832	-0.988388	-0.51666	-0.432345
ENSG00000103502	-0.266046	-0.384658	-0.241265	-0.740842	1.79633	0.0972582	0.712967	-0.643101	-0.241693	-0.779543	-1.30618	-0.700882	-1.32455	0.666613	1.65434	2.03902	-0.202818	-0.134944	-0.653413	-0.243377	-0.186682	-0.692901	2.02932	-0.683022	-0.349216	-0.274551	-0.796103	-1.20264	-0.720544	-0.189452	-1.34458	0.848633	1.59512	0.144619	1.94731	-0.0607203	0.832198	-0.662804	-0.29716	-1.23198	-1.38746	-0.181226	-0.119123	-0.673625	0.996938	-0.215373	-0.786671	-0.703905	1.01494
ENSG00000103522	-0.812342	-0.632167	-0.736864	-0.270638	3.3768	-0.750298	0.1312	-0.188008	0.0969302	-0.48934	0.497671	-0.208212	1.21631	-0.687928	-0.611341	-0.51723	0.312504	0.272952	-0.643578	-0.520074	-0.636552	-0.184421	3.54467	-0.127114	0.130145	-0.71851	-0.411759	0.585548	-0.141627	-0.568953	1.20996	-0.569915	-0.522434	-0.649709	-0.433825	0.422025	0.236127	-0.0178833	0.463273	1.31502	2.48287	-0.752846	-0.970696	-0.125066	0.661494	-1.12398	-0.550261	-0.0450282	-0.846064
ENSG00000104884	0.539985	0.770466	-0.346236	-0.167838	-0.399744	-1.16065	0.371861	0.941288	-0.157358	1.37066	0.415127	-0.361888	2.13704	-0.566553	-1.67743	-1.04782	-1.38182	0.720913	-0.862493	1.00898	-0.30597	-0.158891	-0.0802907	0.778184	-0.409781	0.472892	1.24857	0.536764	-0.487436	1.30807	1.94211	-0.314319	-1.74606	-1.13782	-1.13276	-1.22575	0.566007	0.760318	-0.428115	0.518802	1.9247	0.991199	-0.324263	-0.177127	0.548056	0.454905	1.23089	-0.505801	-0.332615
ENSG00000105223	-0.262233	0.205143	-0.144573	-2.003	2.63989	-1.39674	0.188993	-1.0723	-0.714613	0.497834	0.550217	-0.552813	0.293518	-0.0395365	0.432265	1.00689	0.301009	0.0700496	-0.693192	0.426347	-0.0364827	-1.77222	2.85871	-1.0473	-0.798288	-0.243642	0.399094	0.660347	-0.550547	-0.648026	0.161281	0.257349	0.405941	-1.19023	0.904912	0.518787	0.387152	-1.2969	-0.961331	1.00437	0.331813	0.689022	0.0653002	-2.27382	0.636203	-0.213873	0.652295	-0.627468	0.461277
ENSG00000106330	-1.26028	-0.545579	-0.493648	0.425641	1.82796	-0.409744	-0.236277	-0.250047	-0.828185	-0.304049	-0.261565	-1.19536	-0.943341	-0.683594	1.96569	1.33038	1.1061	0.755897	0.259774	-0.478264	-0.472559	0.453974	2.06918	-0.291916	-0.894748	-1.28298	-0.334202	-0.214611	-1.22928	-0.00186364	-0.991271	-0.602151	1.98769	-0.386669	1.33134	1.2437	-0.165149	-0.212965	-0.85543	-0.130577	-0.958298	-0.411564	-0.405484	0.581964	-0.0778638	-1.26919	-0.258031	-1.21195	-0.543596
ENSG00000106948	-1.0013	-0.38707	-0.320195	-0.186257	-0.442847	-0.600229	1.34452	0.0711567	-0.307099	0.0470307	-0.0312023	-0.763147	0.350025	-1.83082	0.774103	0.603615	-0.182129	2.86184	-0.63732	-0.0467011	-0.0822288	0.0762261	-0.0202161	0.284983	-0.311624	-1.12576	0.283583	0.378162	-0.834992	-1.17237	0.646598	-2.07301	1.36008	-0.476356	1.09793	0.249242	2.40378	-0.0517476	-0.472248	0.0139271	0.203126	-0.285525	-0.310566	-0.198884	1.44162	-1.04607	-0.0527344	-0.841129	-1.71371
ENSG00000108828	-0.41004	-0.472595	-0.0641785	0.164589	3.83041	-0.459095	-0.785778	-0.523233	-0.115516	0.17277	0.163198	-0.419314	-0.453335	-0.140852	-0.000878213	0.248048	-0.392176	-0.342021	-0.441294	-0.395609	-0.035672	0.176328	3.96479	-0.531494	-0.168965	-0.401807	0.142352	0.20491	-0.423701	-0.351317	-0.470615	-0.0472386	-0.0024994	-0.420539	0.229329	-0.315146	-0.711811	-1.12004	0.12793	1.41496	-0.910468	-0.652268	0.58678	1.31657	-1.74076	-0.673603	1.19961	-0.74897	0.546963
ENSG00000110002	0.619273	0.216243	-0.552391	0.263943	2.46521	0.232102	-1.00762	0.212564	0.243319	-0.228093	-0.507527	0.640828	-1.06032	1.75673	-0.104587	-1.2292	-0.446467	-1.51401	0.821595	0.160202	-0.714678	0.109288	2.62362	-0.0315774	-0.0483179	0.428289	-0.459205	-0.641829	0.420492	0.159687	-1.32358	1.82645	-0.29941	0.0948619	-1.4562	-0.534479	-1.1352	0.329819	0.310293	-0.381996	-1.17722	0.553516	-0.466969	0.494128	-0.95748	0.866221	-0.168978	0.857126	2.49708
ENSG00000110693	0.436951	-1.39127	0.136973	2.38403	-0.0661484	0.0446249	-0.79295	1.92534	0.110077	-0.265702	-0.655839	0.66851	0.686351	0.298394	-0.535637	-1.18551	-0.90379	-0.894414	1.47894	-1.48447	0.0130183	2.27839	-0.0352933	1.67933	-0.184178	0.248047	-0.487866	-0.766997	0.448078	0.116954	0.428303	0.312774	-0.722308	-0.0812856	-1.38946	-0.976602	-0.875372	1.80344	-0.028012	-0.600806	0.573933	-1.30594	0.165792	2.3922	-0.707317	0.396778	-0.326476	0.593369	0.460392
ENSG00000112651	-0.158012	2.01988	0.244934	-0.30356	0.394511	-1.2767	-1.66998	-0.605925	1.14837	0.514272	0.792923	1.16323	-0.616014	0.991889	-1.19166	-0.239158	-1.18108	-0.0279177	1.19671	2.00573	0.152881	-0.397907	0.523372	-0.802244	0.761034	-0.318568	0.275315	0.72882	0.885582	0.466543	-0.827513	1.06244	-1.28413	-1.30554	-0.399389	-1.11462	-1.60852	-0.667482	0.906682	0.874244	-0.692927	2.16004	0.294295	-0.260329	-1.47937	-0.180438	0.417581	1.0321	1.21019
ENSG00000113758	0.603125	1.51464	0.378125	-1.28828	-2.681	-1.47751	0.557205	0.576902	0.391125	0.452084	0.606619	-0.380889	0.817372	0.236241	-0.391706	0.458762	-0.685239	0.31242	-0.329588	1.80342	0.472867	-1.29113	-2.6124	0.519787	0.259915	0.616106	0.419638	0.760175	-0.435561	-0.243755	0.746741	0.493807	-0.398199	-1.46923	0.462639	-0.537774	0.762545	0.388502	0.0659971	0.686828	0.670156	1.98151	0.330274	-1.85887	0.689769	0.508035	0.264215	-0.7971	0.356261
ENSG00000114383	-0.410163	0.269532	-0.257738	-0.930448	2.26855	0.419654	0.480127	-0.284307	-0.0899956	-1.28476	-1.22412	-0.317879	-1.39176	0.138232	1.07735	0.681866	-0.794151	1.65002	0.358262	0.452267	-0.205918	-0.93709	2.72472	-0.34869	-0.200356	-0.431336	-1.37083	-1.20466	-0.363702	0.351354	-1.50743	0.352826	1.1415	0.513281	0.709108	-0.695574	0.662268	-0.274366	-0.110969	-1.21726	-1.55078	0.607929	-0.117096	-0.922519	0.839256	-0.365405	-1.40031	-0.290903	0.498389
ENSG00000115474	0.949722	-0.334518	0.29593	2.46931	-1.77929	-0.400802	-0.334798	0.858849	-0.107553	0.338984	0.1662	1.4154	0.290084	-0.321307	-0.841308	-1.23332	-0.830638	-0.600941	1.25811	-0.398984	0.196561	2.37533	-1.87303	0.683227	-0.29931	0.809647	0.181541	0.0851898	1.25022	0.155902	0.112945	-0.366498	-0.974922	-0.508516	-1.37156	-0.909299	-0.406548	0.763731	-0.309092	0.11074	0.141046	-0.417924	0.232346	2.61132	-0.426183	0.901769	0.215945	1.38283	-0.382453
ENSG00000116663	0.103422	-0.284694	0.0826653	0.734179	0.854035	-0.210145	-0.135786	0.657301	-0.325842	-1.16538	-1.29946	-1.30077	-1.23241	2.32095	1.50847	0.740015	-0.430789	-0.615766	0.141421	-0.275105	0.0281205	0.6655	0.96453	0.498191	-0.507915	-0.00572607	-1.28426	-1.34534	-1.41804	0.258862	-1.36921	2.44621	1.40356	-0.266861	0.624143	-0.423726	-0.134358	0.597779	-0.371513	-1.1783	-1.2013	-0.147222	0.144908	0.758966	-0.0116254	0.1123	-1.11945	-1.24834	2.47452
ENSG00000119899	1.16181	0.399419	0.54402	0.531788	0.571534	0.716634	-1.22259	0.890734	0.2718	0.309885	0.104111	1.35383	-0.979303	0.732269	-0.579721	-1.94819	-1.60077	-1.25726	1.2446	0.296077	0.335219	0.299683	0.556192	0.530886	-0.122212	0.856303	-0.00410608	-0.0593473	1.00284	1.18853	-1.27713	0.67721	-0.82271	0.504926	-2.16351	-1.70388	-1.33957	0.800196	0.141963	0.205321	-1.02204	0.563541	0.602991	0.567176	-1.08497	1.12817	0.260997	1.27586	0.947671
ENSG00000120341	0.540171	-1.49078	1.21394	0.0508711	0.0842356	0.187296	-0.627995	-1.59674	-0.00800347	0.223354	2.56616	0.360534	-0.675645	0.168207	-0.0532504	0.807413	-1.41707	-0.332698	1.94131	-1.4195	1.0041	-0.0492945	0.0499385	-1.53287	-0.155671	0.367713	0.0745359	2.24851	0.195582	-0.655379	-0.726741	0.1143	-0.155019	0.0808186	0.60328	-1.35187	-0.633753	-1.5412	-0.0574487	2.53275	-0.672703	-1.41906	1.19206	0.0571583	-0.572521	0.50643	0.190569	0.320981	0.23341
ENSG00000122140	-0.290638	0.200512	0.195675	-0.402906	1.4024	-0.251915	0.86876	-1.6956	-0.531499	-0.0051887	-0.129771	0.188385	-1.47946	-1.75523	0.787116	1.13947	-0.10586	1.86575	-1.42766	0.466951	0.384747	-0.26233	1.84161	-1.66768	-0.502951	-0.179466	0.0937474	0.0684115	0.294408	0.475011	-1.45135	-1.61768	0.955243	-0.0881147	1.30822	0.138853	1.17004	-1.7066	-0.562765	-0.00165388	-1.49415	0.389735	0.309006	-0.326462	1.08021	-0.245084	0.0232275	0.220288	-1.6575
ENSG00000125510	1.36625	0.251489	0.480529	-1.71363	0.490523	0.413532	-0.0176137	1.25854	0.277259	0.331896	-1.1083	-0.828364	-1.64942	-0.0165302	1.69701	-0.50942	0.555488	-1.27926	2.18399	0.120097	0.241183	-1.78247	0.419901	0.817395	-0.113128	0.973615	0.00803085	-1.18905	-1.03513	0.242269	-1.7951	-0.0925025	1.28682	0.179782	-0.725647	0.405304	-0.14536	1.14478	0.147258	-1.00614	-1.65581	0.397275	0.527079	-1.64228	0.112705	1.31225	0.27714	-0.841124	0.169368
ENSG00000125651	0.026387	2.5397	-0.481843	-0.665427	-1.08216	-0.213707	-0.911667	0.471439	0.449054	0.591797	0.481137	0.0683072	0.109094	1.62975	-1.33294	-0.0318529	-1.53557	-0.111502	0.726681	2.59361	-0.538377	-0.741677	-0.958245	0.243339	0.151961	-0.121712	0.386906	0.456713	-0.118765	0.55634	-0.122177	1.74399	-1.4316	-0.274332	-0.18232	-1.48873	-0.881602	0.274351	0.183775	0.485852	-0.0879569	2.604	-0.500505	-0.702021	-0.840717	-0.0874958	0.416658	-0.0845747	1.76183
ENSG00000125841	-0.732006	-0.416335	-0.694546	-1.10501	0.643262	0.201044	1.20754	-0.741332	-0.589947	-0.637097	-0.740843	-0.857494	-0.312015	-0.360112	1.01412	0.760587	0.538167	2.82202	-0.475592	-0.237741	-0.672695	-1.25099	1.3245	-0.789455	-0.608737	-0.754457	-0.638121	-0.721777	-0.939113	-0.572752	-0.212914	-0.136408	1.65497	0.574116	1.29353	1.1158	2.04785	-0.719364	-0.59152	-0.671487	-0.311506	-0.329068	-0.636765	-1.04587	1.28781	-0.694606	-0.612307	-0.825236	-0.257383
ENSG00000125898	-1.33787	-1.41949	-0.59418	0.710593	-0.621632	-0.348778	0.597291	0.37859	-0.822814	-0.0884632	0.710137	-0.690518	-0.229906	-1.02271	2.21115	1.21463	-0.123991	1.47795	-1.05551	-1.29777	-0.437319	0.944864	-0.397609	0.529894	-0.745931	-1.25114	0.0524024	0.98279	-0.579613	-0.557125	-0.112974	-0.852331	2.50833	-0.174717	1.44191	0.11383	0.88802	0.287426	-0.896178	0.707586	-0.308973	-1.40813	-0.609873	0.6724	0.619666	-1.36486	-0.155551	-0.741881	-0.994886
ENSG00000125966	0.400521	1.52055	1.561	-1.68455	-1.22518	0.450778	0.255082	1.20587	0.158306	0.563767	-0.189584	-0.66227	0.823355	-1.38153	-1.38965	0.241465	0.137718	-0.785634	-1.34767	1.75911	1.64129	-1.67912	-0.989015	1.08091	-0.0371993	0.359063	0.475537	-0.0877538	-0.746532	0.0421579	0.67953	-1.19438	-1.42273	0.51321	0.194693	0.331656	0.427256	1.00208	-0.12508	-0.176044	0.597451	1.68577	1.567	-1.78029	0.343135	0.27439	0.391807	-0.840156	-1.29163
ENSG00000127952	-0.656585	0.167978	0.791855	0.48078	-2.60354	-0.222496	-0.994801	1.61564	0.564481	-0.609865	-0.445654	1.13059	0.369094	1.30689	0.280314	0.0751045	-0.190244	-1.05954	-0.185634	0.190253	0.779487	0.424704	-2.82227	1.52327	0.364849	-0.830121	-0.803072	-0.52573	1.03578	0.652504	0.198867	1.48455	0.176255	-0.312906	-0.0553517	-0.200974	-1.09445	1.75325	0.360591	-0.71007	0.161046	0.15069	0.859072	0.432549	-1.39379	-1.07601	-1.04349	1.16719	1.7067
ENSG00000130643	-0.879878	0.507406	-0.493722	-1.41667	2.73513	-0.720429	-0.0996973	-0.623982	-0.0606564	-0.613472	-0.602317	-0.25826	-0.621571	0.207216	0.978917	0.0406365	0.1626	1.75876	-0.363427	0.761003	-0.395577	-1.40312	3.31156	-0.602637	-0.0422239	-0.847807	-0.580002	-0.493393	-0.202556	-0.0993639	-0.607581	0.459583	1.14919	-0.641114	0.133841	0.38215	0.081473	-0.672148	0.0106028	-0.539056	-0.678171	0.989173	-0.419886	-1.64738	0.161302	-0.970837	-0.644571	-0.18473	0.621953
ENSG00000130813	-0.409914	0.761212	-0.0383664	-0.163961	-0.648415	-0.67448	-0.147894	0.535986	-0.261239	-0.101936	-1.06241	-1.31157	1.58461	-0.746922	0.197663	-0.119522	-0.368437	2.97559	0.237358	1.70627	0.291319	0.0630358	-0.401316	0.959295	-0.333489	-0.39143	0.0284535	-1.24583	-1.80962	-1.09584	2.51689	-0.611164	0.557508	-0.693998	0.047028	-0.0717627	0.247283	0.393152	-0.450757	-1.04632	1.40993	0.880767	-0.0428924	-0.191912	-0.0716387	-0.48858	-0.214487	-1.41435	-0.632019
ENSG00000131462	-0.160851	0.702719	0.595431	-0.628591	3.12335	0.597029	0.324988	-0.997356	-1.04012	-0.477992	0.527788	-1.2036	-0.453313	-0.705436	0.145646	0.569121	-0.532352	-0.386469	-0.318588	0.792398	0.572186	-0.60515	3.25036	-1.04969	-1.14135	-0.219511	-0.548099	0.55326	-1.22019	-0.112284	-0.562514	-0.518438	0.0798139	0.573694	0.456535	-0.39258	0.410147	-1.31031	-1.4501	1.13424	-0.56735	1.49893	1.1631	-0.632372	0.915987	-0.0442606	-0.545368	-1.57032	-0.500133
ENSG00000132589	0.250244	0.103773	-0.0104109	-0.765754	2.8996	-1.6223	0.225824	0.473939	0.616571	-0.193564	-0.143192	-0.500024	-0.084414	-0.561932	-1.00251	-0.439174	-0.74856	1.5019	0.214243	0.353432	0.087946	-0.726606	3.47583	0.391639	0.445813	0.247999	-0.254469	0.00500087	-0.566995	-0.0227259	-0.19674	-0.291415	-1.02164	-1.58798	-0.464321	-0.546038	0.457033	0.729252	0.805797	0.182959	-0.102088	0.675269	0.300155	-0.850752	0.82165	0.5263	-0.183655	-0.625233	-0.235857
ENSG00000134590	-0.80471	-0.278278	-0.583484	-0.896088	1.70445	-0.125537	0.929987	-0.292189	-0.414005	-0.854371	-0.943036	-0.935547	-0.619928	-0.528669	0.92535	1.54925	0.00480808	2.162	-0.73259	-0.051793	-0.451667	-0.822176	2.36394	-0.171695	-0.334651	-0.734295	-0.802378	-0.857213	-0.894899	-0.580913	-0.549425	-0.330141	1.25842	0.0804597	1.96219	0.283865	1.36496	-0.248353	-0.399677	-0.884938	-0.59912	-0.13701	-0.50834	-0.852402	1.17861	-0.770794	-0.834017	-0.919933	-0.395489
ENSG00000137309	-0.895244	-0.135266	-0.525557	-1.35162	1.0695	-0.631152	1.98292	-0.218054	-1.15183	-0.794534	-0.430176	-0.950774	0.841966	0.150663	0.17651	1.3659	-0.189682	1.68642	-1.65449	0.222001	-0.235727	-1.03327	1.47297	-0.057303	-0.962722	-0.641833	-0.573356	-0.113176	-0.718499	-1.0688	0.908238	0.538659	0.371675	-0.335744	1.46776	0.171115	2.24251	-0.246919	-1.19499	-0.305424	0.76411	0.0455434	-0.433748	-1.26886	2.16124	-0.858986	-0.787284	-0.939265	0.377119
ENSG00000139178	0.861179	-1.15624	0.652862	0.635656	-0.543452	1.34719	-0.279744	-1.07951	-2.27975	1.24107	0.172265	-0.75119	0.00766783	-0.431083	0.921257	-0.919247	1.1502	0.450872	-1.10509	-0.828776	0.784892	0.745114	-0.174185	-0.935161	-2.06461	0.897942	1.20955	0.374031	-0.616549	-1.23966	0.0431506	-0.100098	0.967213	1.43363	-0.746684	1.36629	-0.0109984	-1.15317	-2.32176	0.201379	-0.140965	-1.0431	0.626476	0.58532	-0.196991	0.743443	1.06585	-0.823522	-0.289178
ENSG00000142871	0.0464253	-0.743146	-0.155678	3.26659	-0.911193	-0.622487	0.740083	-0.326498	0.0410791	-0.0381934	-0.531083	0.212174	1.34549	-1.02722	0.0538653	-0.645708	-0.265831	-0.43866	-0.0795532	-0.710853	-0.123058	3.36529	-0.876758	-0.326622	0.024915	0.0628459	-0.0317738	-0.500795	0.219993	-0.811802	1.34007	-1.00309	0.073969	-0.601525	-0.637859	-0.212576	0.829178	-0.397699	-0.0529997	-0.568483	1.23657	-0.774454	-0.198094	3.22239	0.735618	-0.0158066	-0.108586	0.138284	-1.061
ENSG00000143552	-0.0967008	0.344691	0.284247	1.18998	-2.1743	-0.913576	-0.649271	0.778658	1.02358	0.396359	0.482602	0.317462	1.83442	0.58457	-1.25177	-0.940971	-1.02642	-0.183567	1.00835	0.303329	0.176976	1.06208	-2.2348	0.574032	0.767334	-0.246192	0.216723	0.401314	0.139573	0.939582	1.58901	0.577842	-1.37816	-1.01747	-1.07861	-1.08727	-0.713639	0.68845	0.919367	0.482122	1.90094	0.365069	0.21413	1.27147	-0.849792	-0.291384	0.261611	0.169448	0.693
ENSG00000143630	-0.523382	-0.686658	-0.822461	-0.2303	2.01701	-0.151247	-0.818753	0.632658	-0.0520324	-0.201715	-0.339243	-0.793068	0.0484071	-0.735822	-0.889036	-0.352621	2.45859	1.43967	-0.996849	-0.499472	-0.677195	-0.0782465	2.40362	0.739359	0.0222909	-0.399877	-0.0888334	-0.162845	-0.685722	-0.356198	0.144437	-0.534541	-0.766881	0.0134213	-0.228059	2.79548	-0.643884	0.765375	-0.0109714	-0.211412	0.121272	-0.575868	-0.768282	-0.11982	-0.732218	-0.46804	-0.131282	-0.777514	-0.613836
ENSG00000143845	0.759044	0.358618	1.3103	-1.51414	-1.30784	-1.0595	1.46385	0.204268	-1.3387	0.0340656	-0.091831	0.387889	-0.369931	0.041378	1.52316	0.444565	0.650392	-1.49559	-0.464367	0.434935	1.38665	-1.7121	-1.37187	0.0664841	-1.61361	0.712724	-0.0966704	-0.114949	0.282758	-0.194964	-0.557689	0.118501	1.55083	-1.20351	0.370277	0.761151	1.64542	0.0441023	-1.50606	-0.123299	-0.531798	0.384058	1.26217	-1.59693	1.50093	0.640364	-0.106434	0.24365	0.0920963
ENSG00000144647	-1.1291	0.355284	0.224845	-0.899619	2.46877	0.0705762	1.75662	-1.13418	-0.138998	-0.599777	-0.324595	-0.781519	-0.936784	-0.692492	1.11622	0.731727	0.0784652	-0.165437	-1.14465	0.477807	0.243299	-0.79994	2.55655	-1.11159	-0.290766	-1.05552	-0.614333	-0.215284	-0.77631	0.468327	-0.950405	-0.447274	0.974199	0.103109	0.60897	0.223816	1.74998	-1.2709	-0.217629	-0.120771	-1.06407	0.768594	0.467676	-0.870995	2.40104	-1.19895	-0.632826	-0.840672	-0.418459
ENSG00000144730	0.104288	-2.30058	0.122621	1.82731	-1.58242	1.16031	-0.38679	1.48241	0.181649	-0.57663	-0.890412	0.00969041	-0.16138	0.462525	0.67713	0.224786	-0.472709	0.118189	-0.158462	-2.34624	0.177729	1.95673	-1.5253	1.47023	0.0720391	0.0930464	-0.643861	-0.868538	-0.0345024	-0.149714	-0.243346	0.674232	0.70426	1.27697	0.215791	-0.374408	-0.296663	1.38093	-0.0435051	-1.00174	-0.36481	-2.50717	0.0641688	1.87656	-0.419128	-0.0221035	-0.772843	-0.152046	0.569991
ENSG00000147862	0.764876	-2.2746	0.672043	1.527	-1.86183	0.174613	-0.224886	1.14479	0.246861	0.54811	0.153222	0.990489	0.112364	0.489134	-0.305201	-0.463629	-1.19322	-0.500131	0.94644	-2.40832	0.5975	1.45725	-1.92815	0.945055	-0.0177053	0.617737	0.363369	0.0953283	0.813006	0.637395	-0.113273	0.548264	-0.465939	0.0821895	-0.641123	-1.26712	-0.261904	1.05267	0.00139271	0.124819	-0.102962	-2.60902	0.673163	1.61196	-0.265259	0.69526	0.417505	0.908484	0.619399
ENSG00000147955	-0.590991	-1.10478	-0.560114	-0.16656	2.33948	0.261887	1.14109	-0.5235	0.172828	-0.270747	-0.610486	-0.479227	-1.37225	-1.057	-0.173954	1.41414	0.0878001	1.49239	-0.0221367	-0.988876	-0.488403	-0.0924555	2.84147	-0.563456	0.0989837	-0.585106	-0.280964	-0.508518	-0.49761	-0.0203219	-1.45261	-0.903091	-0.137296	0.38248	1.50702	0.298688	1.4122	-0.559853	0.191915	-0.497507	-1.5689	-1.04264	-0.47468	-0.0253394	1.68222	-0.584423	-0.239268	-0.485128	-0.945287
ENSG00000148215	-0.468595	0.0348188	-0.910306	1.85548	-0.51381	-0.462065	-1.47867	0.430209	0.0717945	0.59203	0.619501	-0.478614	2.37321	-0.708642	-0.866937	-0.362345	-0.767899	1.04083	0.139108	0.10737	-0.945402	2.01695	-0.47324	0.442386	0.0445115	-0.488817	0.622968	0.719664	-0.507913	0.619081	2.47462	-0.697927	-0.909839	-0.462781	-0.376904	-0.771802	-1.55204	0.364799	-0.00433048	0.622044	2.25021	0.0539871	-0.922726	1.82561	-1.48554	-0.499128	0.532335	-0.516844	-0.69313
ENSG00000149735	0.30708	-1.1373	-0.0851322	-0.941424	-0.861866	-0.234848	-0.238679	-0.670446	-1.27629	-0.208079	1.3156	1.74629	1.42247	-1.08907	-0.859527	1.12768	1.24467	0.438885	1.63962	-1.09828	-0.108776	-0.927965	-0.816941	-0.693019	-1.26285	0.237372	-0.256321	1.24632	1.56994	-0.607987	1.24649	-1.04557	-0.857105	-0.251381	1.00694	1.21152	-0.232006	-0.739682	-1.3402	1.30407	1.30425	-1.16676	-0.123982	-0.987278	-0.253847	0.240803	-0.279472	1.64512	-1.11121
ENSG00000151718	0.810825	0.0991138	1.0899	2.22092	-1.70242	-0.293342	-0.999751	0.629314	0.194897	0.38591	-0.0535633	0.862199	0.263861	0.572896	-0.672733	-1.18842	-1.4042	-0.815413	1.22481	0.0481226	0.986765	2.11592	-1.78917	0.410664	-0.0651854	0.639057	0.185542	-0.15284	0.662237	0.383394	0.0353331	0.575608	-0.847248	-0.424305	-1.37545	-1.51167	-1.10158	0.488334	-0.0186116	-0.111994	0.0884755	0.102101	1.10208	2.30503	-1.12274	0.731652	0.248501	0.756346	0.664056
ENSG00000153234	0.851771	-0.394154	-0.0864158	3.02998	-0.234643	0.0481456	0.386537	-0.544708	0.14328	-0.371724	-0.417419	-0.836257	1.54984	-1.09808	-0.658982	0.226317	-0.923713	-0.669777	0.852723	-0.472086	-0.174547	3.02665	-0.285057	-0.671007	0.00592265	0.762732	-0.491686	-0.50878	-0.962503	0.0646786	1.43501	-1.20882	-0.775699	-0.0355262	0.123877	-1.02865	0.342768	-0.558776	0.0850386	-0.404485	1.44422	-0.369587	-0.0866024	2.95799	0.405406	0.804826	-0.388227	-0.836013	-1.07028
ENSG00000156959	-0.0469251	0.737754	0.244481	-2.12239	1.04055	1.25536	-0.0463566	0.173492	-0.756165	-0.930134	-1.17267	-0.625396	-0.459595	1.55595	1.06053	0.437244	0.823936	-1.16966	0.0710777	0.854454	0.237041	-2.05622	1.27384	-0.00602386	-0.946819	-0.139666	-1.01489	-1.08004	-0.727863	-1.02723	-0.618037	1.72347	0.928142	1.20738	0.314026	0.941248	0.0661245	0.0812169	-0.842365	-0.973151	-0.519599	0.925951	0.319834	-1.93147	0.152045	-0.0499801	-0.909188	-0.627415	1.77906
ENSG00000158717	-0.151978	-0.770635	-0.169924	0.418936	0.666929	0.184855	1.83387	-0.902265	-0.157053	0.353812	-0.702961	-0.0299843	-0.975627	-2.51968	1.45887	0.822566	0.852617	-0.212346	-0.298412	-0.673745	-0.146192	0.427275	0.895636	-0.98963	-0.305655	-0.196111	0.275734	-0.654167	-0.105441	-0.105822	-1.07358	-2.45402	1.42858	0.213019	0.773779	1.00074	1.98801	-0.914574	-0.253474	-0.59033	-0.995716	-0.609253	-0.0993436	0.454945	1.96348	-0.147593	0.308472	-0.0599556	-2.32999
ENSG00000158850	-1.15407	1.29108	1.10913	0.292375	-2.1104	-0.330111	0.871969	-0.61955	0.886094	0.681852	-1.88317	0.0844945	-0.261474	-0.0164192	0.713855	0.56943	-0.857782	0.732692	-0.485922	1.54604	1.16342	0.290128	-1.87309	-0.812016	0.578721	-1.25929	0.527402	-1.83542	-0.0704339	1.23968	-0.480036	0.265188	0.644934	-0.305033	0.469573	-0.682262	1.07841	-1.01824	0.52649	-2.15496	-0.649502	1.60092	1.17593	0.205941	1.08151	-1.51504	0.469489	-0.194545	0.17824
ENSG00000159761	0.580039	0.200324	2.13733	0.287385	-1.52981	0.990036	-1.41097	0.443836	0.140243	0.448248	-0.595869	-1.4909	1.13412	0.883223	-0.332224	-0.177997	-0.871014	-0.835995	0.44397	0.251195	2.22473	0.239272	-1.57633	0.308191	-0.0558314	0.501202	0.333078	-0.652894	-1.68871	-0.226026	1.00981	1.03307	-0.446248	1.0054	-0.296674	-0.906326	-1.50087	0.283869	-0.0777564	-0.670888	0.980871	0.227249	2.18779	0.215405	-1.51329	0.47561	0.308593	-1.69988	1.00397
ENSG00000160113	-0.306072	-0.610266	-0.427129	-0.640805	2.21594	-0.292827	0.728536	-1.20819	-1.07987	-0.453711	0.0958289	-0.592404	-1.10857	-0.308299	1.49153	1.61267	1.02591	-0.14227	-0.927473	-0.494098	-0.357904	-0.574516	2.37268	-1.15701	-1.05478	-0.275131	-0.431337	0.1706	-0.563409	-0.196012	-1.0674	-0.175085	1.45689	-0.227521	1.56039	1.12361	0.817512	-1.27717	-1.15593	0.297346	-1.1709	-0.490973	-0.32945	-0.586347	1.06457	-0.231282	-0.416539	-0.573174	-0.112629
ENSG00000160446	1.07879	-1.18316	-0.807904	0.957198	1.5281	-1.60153	0.893022	-0.0353172	-0.275778	-1.55294	-0.148277	-0.482513	-0.097751	0.0382804	-0.567335	1.36083	1.40725	-0.510966	0.22524	-0.954555	-0.667597	0.921351	1.64225	-0.0591192	-0.313752	0.98426	-1.39958	-0.0385379	-0.44234	-1.74498	-0.125441	0.211508	-0.488439	-1.391	1.23454	1.45005	0.956148	-0.0296776	-0.31914	-0.00628103	-0.105071	-1.04759	-0.721385	1.0849	1.12446	1.15642	-1.55349	-0.465317	0.277967
ENSG00000160716	0.369381	0.255475	0.47797	-2.07119	1.17032	0.963847	0.470803	-1.91424	-1.10606	0.0748425	0.745807	-0.244829	-0.760593	-0.850368	1.29912	0.444374	0.983971	-0.308632	-1.29717	0.42697	0.512525	-1.86346	1.40007	-1.81037	-1.13701	0.321461	0.0135552	0.809917	-0.276435	-0.00626072	-0.783216	-0.568627	1.18725	0.961893	0.385493	1.11498	0.608425	-1.88265	-1.1736	0.876501	-0.801065	0.473259	0.563348	-1.93856	0.664331	0.362158	0.037934	-0.267425	-0.575103
ENSG00000162426	0.436468	0.285673	-0.74301	-0.744367	0.863147	-0.527637	1.38311	-1.17775	-1.24283	0.566876	0.992981	-0.952816	0.132927	-2.17822	0.537129	0.851383	0.20523	1.31171	-1.38403	0.576408	-0.463352	-0.476746	1.19677	-0.933896	-1.02049	0.592125	0.687948	1.20308	-0.715492	-1.27546	0.261437	-1.77047	0.695097	-0.260604	0.974708	0.500603	1.61237	-1.15722	-1.24805	1.08446	0.0966827	0.427088	-0.66362	-0.677671	1.51382	0.443575	0.544092	-0.928115	-2.03479
ENSG00000162526	-1.09437	-1.31777	-1.49085	-0.0386045	0.327317	-0.109064	0.657608	0.213388	-0.052989	-0.598314	-1.08607	-0.220199	0.352494	-0.570477	0.754916	1.23176	0.403791	2.63743	1.03748	-1.36076	-1.59313	0.175453	0.73666	0.425387	0.0788446	-1.12602	-0.538157	-1.08738	-0.0836609	-1.61539	0.583573	-0.412911	1.11819	0.0998305	1.68392	0.786717	1.09135	0.189026	-0.089891	-1.02853	0.316343	-1.24856	-1.43559	-0.0121348	0.725031	-1.05963	-0.586489	-0.220685	-0.485684
ENSG00000162878	-0.749559	-0.614233	0.0487237	1.91383	1.57726	0.367538	0.149702	0.861811	0.443119	0.23206	-1.15869	0.0713324	0.13348	-0.680561	0.935891	-0.169773	-1.24914	-2.11279	-0.177788	-0.540602	0.0758709	1.97363	1.84742	0.791951	0.320054	-0.795146	0.176222	-1.14687	0.0136865	-2.17347	0.0463423	-0.58107	0.931774	0.40458	-0.207885	-1.20577	0.24706	0.938266	0.441016	-1.10471	0.1526	-0.465876	0.183715	2.18343	0.364102	-0.734095	0.289457	0.11819	-0.508519
ENSG00000164054	-0.348696	-0.370277	0.386491	0.62925	1.20327	0.223214	0.598277	0.674895	-0.828758	-0.850151	-1.56823	-1.00704	-1.81988	0.854399	0.563662	2.10687	-0.450798	0.00350243	0.40442	-0.272354	0.374993	0.588542	1.41535	0.50571	-0.999151	-0.425952	-0.94543	-1.52523	-1.09743	-0.107153	-1.91325	1.01255	0.478095	0.2137	1.96288	-0.351526	0.68124	0.617623	-0.904476	-1.43658	-1.82904	-0.169353	0.485409	0.701405	0.795164	-0.324711	-0.850139	-1.00388	1.13027
ENSG00000165879	0.807689	1.36741	-0.0567316	0.116964	0.126208	1.24289	-0.599588	-0.536138	0.470122	0.400679	0.756641	-0.506966	-2.09227	1.41194	-1.42495	-0.143021	-1.5981	0.25722	0.462502	1.41002	-0.0968395	0.0576841	0.225298	-0.656309	0.267355	0.691623	0.267178	0.741492	-0.613122	0.593213	-2.16516	1.4989	-1.48052	1.18805	-0.238598	-1.57272	-0.580037	-0.567332	0.320013	0.775508	-2.01686	1.41775	-0.0298609	0.118587	-0.494059	0.727599	0.319844	-0.525843	1.50314
ENSG00000165899	0.230681	0.72369	0.00714577	0.779458	-1.18582	-0.597081	-0.589439	0.356756	1.87484	-0.218298	0.535395	0.533289	-0.245369	2.12953	-0.900812	-0.916558	-1.37908	-1.13834	1.31634	0.601804	-0.175194	0.576067	-1.29898	0.0939814	1.51544	0.00391632	-0.452221	0.373229	0.279334	0.848636	-0.496948	2.0613	-1.09926	-0.774665	-1.12073	-1.52069	-0.731356	0.227993	1.67914	0.513074	-0.37528	0.746424	-0.0468056	0.720149	-0.614585	0.136047	-0.329619	0.417218	2.2364
ENSG00000166278	0.0582812	-0.769591	0.201846	0.367936	0.0200453	0.412087	0.263369	1.91875	0.613755	-0.474335	0.352869	-1.30725	-0.793758	-1.62548	-1.81333	1.05712	0.0369236	1.48076	1.32898	-0.718847	0.273344	0.436351	0.174075	1.97844	0.592622	0.0830119	-0.487341	0.455367	-1.35235	-0.584293	-0.832447	-1.63195	-1.8703	0.495911	1.12405	0.15093	0.384451	1.81243	0.517528	0.389277	-0.814052	-0.707904	0.219196	0.371508	0.323014	0.0413498	-0.491586	-1.29985	-1.5611
ENSG00000168062	-0.730007	-1.53194	-0.306809	0.429447	0.308703	-1.10346	-0.98019	1.54595	-0.564394	-0.153288	-0.173169	-0.240848	-0.396446	-1.04564	1.93994	0.325417	1.48966	1.18706	1.09899	-1.5665	-0.32889	0.419002	0.429377	1.47626	-0.689658	-0.802242	-0.231447	-0.168308	-0.320448	0.526599	-0.498463	-1.03545	1.94067	-1.15455	0.274927	1.62194	-0.991807	1.45538	-0.606974	-0.110553	-0.424921	-1.44189	-0.263457	0.448674	-0.894675	-0.714175	-0.170673	-0.255419	-0.936235
ENSG00000168348	-0.118231	-0.847009	0.492443	-0.795808	3.19156	-0.115567	-0.337546	-0.196668	-0.320694	0.516044	-0.349542	-0.558908	-0.902902	-0.118927	-0.206414	-1.10295	1.42414	0.346982	0.278416	-0.852234	0.431219	-0.825886	3.21725	-0.278115	-0.412228	-0.185975	0.408588	-0.376841	-0.616832	0.797246	-0.95174	-0.117849	-0.266847	-0.159998	-1.13148	1.39617	-0.352859	-0.0669335	-0.284999	-0.22746	-1.16224	-1.00044	1.08643	-0.957601	-0.188466	0.0828861	1.04964	-0.617682	0.193657
ENSG00000170448	0.570274	0.151126	0.212474	0.883224	-1.38123	-0.440181	-1.12978	1.65185	1.29934	1.13967	0.168081	0.7651	0.0938406	0.520112	-0.513799	-1.72421	-1.26718	-0.998712	1.01155	0.126365	0.10346	0.801365	-1.49987	1.49764	1.06325	0.416125	0.98419	0.0902963	0.589336	0.445699	-0.151227	0.572278	-0.724098	-0.597925	-2.01929	-1.42361	-1.28552	1.56893	1.13432	0.160852	-0.0807965	0.19694	0.174023	0.872292	-1.21569	0.486851	1.05521	0.660152	0.643085
ENSG00000171160	0.234725	0.901633	-0.947045	-1.35664	1.92114	0.20599	-0.653151	-0.8998	1.37054	0.830736	0.648745	0.997365	-0.316442	0.473203	-1.30558	-1.22953	-0.946431	0.0705431	0.0413281	1.06354	-0.92726	-1.35976	2.23659	-1.03814	1.07363	0.142861	0.677154	0.716775	0.839747	0.0982058	-0.490913	0.694359	-1.35417	0.219086	-1.29797	-0.804049	-0.531011	-1.01	1.36468	0.963397	-0.394644	1.35333	-0.885315	-1.37166	-0.439734	0.318032	0.918844	1.10168	0.938191
ENSG00000171552	-0.518388	-1.39198	-0.431843	-0.106679	0.955254	1.0548	0.71605	-0.0611709	-1.15263	-0.819678	-0.750122	-1.01351	-0.671859	-0.133108	1.17959	2.22825	-0.321804	1.23882	0.253772	-1.32644	-0.370341	-0.0445742	1.29967	-0.0919475	-1.26409	-0.521644	-0.862207	-0.67906	-1.06413	-0.263813	-0.737036	0.0727129	1.27208	1.20856	2.35254	-0.168298	0.934233	-0.0891821	-1.19576	-0.643455	-0.698187	-1.25462	-0.352003	-0.0444586	0.879598	-0.494843	-0.816356	-1.00698	0.0662679
ENSG00000171703	-0.392344	2.18714	0.183625	-0.32733	0.32259	-1.78779	-1.08356	1.54646	0.128841	0.554754	-0.0449161	-0.803857	0.912436	0.090507	-0.378587	0.969753	-1.0289	-1.04882	0.395114	2.38744	0.0860881	-0.483982	0.540991	1.26344	-0.282967	-0.632746	0.288158	-0.0903027	-1.10732	0.789124	0.588228	0.226345	-0.59899	-1.97808	0.768273	-1.03672	-1.12208	1.35607	-0.0990643	0.0822291	0.720713	2.41373	0.248209	-0.288215	-0.888656	-0.428199	0.438353	-0.874761	0.380189
ENSG00000171786	-0.554556	-0.507238	-0.760648	-0.538546	-0.762368	0.0587006	1.60038	-0.716886	-0.709278	-0.497439	-0.106183	-0.320559	0.137358	-0.478854	-0.398443	-0.0371921	2.08162	2.51013	-0.691411	-0.404506	-0.75128	-0.474265	-0.718897	-0.721574	-0.723793	-0.506769	-0.443381	0.0937518	-0.222769	0.207904	0.333702	-0.356616	-0.307518	0.290343	0.141075	2.94619	2.30981	-0.762172	-0.763881	-0.134009	0.050859	-0.517888	-0.785058	-0.571634	1.57334	-0.596676	-0.547839	-0.37787	-0.480992
ENSG00000172382	0.066606	-0.395235	0.187602	-0.808605	1.35518	1.38328	1.54027	0.624688	-1.86097	-0.670859	-1.14809	-0.812576	0.30762	-0.788661	0.837651	0.989713	0.311076	-1.11869	0.361765	-0.413639	0.148175	-0.895328	1.50076	0.520903	-2.0131	-0.0164902	-0.785875	-1.22837	-0.930354	-0.681188	0.190537	-0.813504	0.782708	1.39087	0.927872	0.334417	1.61985	0.656127	-1.85281	-1.07584	0.329029	-0.269169	0.287086	-0.746091	1.7442	0.124051	-0.637722	-0.780771	-0.665077
ENSG00000172986	-0.0394103	-0.926308	0.171048	2.11584	-2.18325	0.84437	0.695864	0.851365	0.0472795	0.136093	0.593271	1.43359	-0.951813	-0.617076	-0.505095	-0.371455	-0.632811	-0.661505	-0.0165541	-0.954809	0.157821	2.20463	-2.29036	0.765506	-0.115111	-0.12084	0.0382007	0.640711	1.39453	0.0540139	-1.11999	-0.591891	-0.602464	0.875258	-0.472409	-0.635451	0.789203	0.746318	-0.222778	0.608984	-1.32863	-1.14684	0.0775764	2.33004	0.772395	-0.229083	-0.0540629	1.43854	-0.747462
ENSG00000173456	-0.510129	-0.862281	-0.508336	-0.817475	0.704919	-0.522114	-0.303865	-1.28884	0.207653	0.412076	0.70956	-0.728451	1.47675	-0.823627	0.0833699	0.0940949	-0.217647	2.89435	-0.460665	-0.695563	-0.28479	-0.700219	1.45979	-1.35826	0.506965	-0.331355	0.830286	1.33965	-0.630875	-1.99135	2.1549	-0.621042	0.442723	-0.302785	0.444751	0.162318	0.0355265	-1.28061	0.161692	0.805571	1.43596	-0.768169	-0.450537	-0.771769	-0.202851	-0.486543	0.411701	-0.718148	-0.710545
ENSG00000174516	0.765434	0.42301	-0.277533	-0.994553	1.14737	0.664974	0.497486	-1.08135	-1.10277	1.04393	0.347609	-0.790276	-1.52145	-0.702855	1.4975	0.768667	0.895428	-1.58061	-0.387186	0.555968	-0.266697	-1.01116	1.40671	-1.19346	-1.26553	0.69732	0.933081	0.408919	-0.884985	-1.27589	-1.63978	-0.559745	1.44407	0.685607	0.69621	1.04393	0.612637	-1.08565	-1.15598	0.478117	-1.52121	0.621623	-0.181215	-0.90774	0.676926	0.759568	0.989647	-0.784601	-0.4672
ENSG00000174886	-0.37722	-0.394688	0.769174	1.49478	0.573552	-0.92826	-0.314998	-0.0897893	0.758704	-1.76722	-0.618289	1.30142	-1.24019	0.132307	0.512297	1.77271	-0.249999	-1.33429	-0.654347	-0.407484	0.774918	1.5355	0.740692	-0.265755	0.573993	-0.525854	-2.02968	-0.699593	1.2322	0.443369	-1.49284	0.212833	0.437334	-1.06427	1.76882	-0.246486	-0.333357	-0.132166	0.639377	-0.530767	-1.25958	-0.262384	0.823983	1.52279	-0.194277	-0.371139	-1.75282	1.24413	0.307551
ENSG00000174903	-0.770397	-0.441534	-0.476218	-0.555065	1.49217	0.444435	0.864064	-0.780351	-0.666172	-0.869843	-0.550444	-0.803786	-0.466343	-0.431569	1.62774	2.58337	-0.085624	-0.114445	-0.556102	-0.314655	-0.418441	-0.512023	1.73195	-0.803885	-0.730631	-0.758705	-0.877059	-0.466332	-0.81245	-0.388133	-0.508311	-0.273856	1.61306	0.499029	2.53532	0.0476347	0.993582	-0.789127	-0.712189	-0.4346	-0.47869	-0.275297	-0.384302	-0.482589	1.09872	-0.741675	-0.86598	-0.798122	-0.232446
ENSG00000175416	0.948076	1.713	0.737163	-0.661431	0.235917	-1.21437	-1.71376	0.382076	0.0946298	0.308243	0.821603	1.13163	-1.0732	1.05279	-1.01371	0.31119	-0.971143	-1.08871	1.1294	1.6899	0.582913	-0.830966	0.283169	0.0839078	-0.257739	0.70273	0.0370234	0.713265	0.841652	0.622947	-1.34504	1.07529	-1.21479	-1.36089	0.0727195	-1.02919	-1.7963	0.269058	-0.059787	0.874832	-1.10634	1.81487	0.749366	-0.611534	-1.5407	0.864693	0.223931	0.998408	1.22329
ENSG00000178445	0.288982	-0.16605	1.36936	0.900156	-0.767736	-0.539065	-1.08755	2.01996	1.10353	-0.452228	-0.169648	0.209996	0.170942	1.33585	-0.743928	-1.29471	-0.81471	-1.36314	1.22013	-0.33218	1.15288	0.668855	-0.912015	1.6888	0.752496	0.0308336	-0.714833	-0.365936	-0.0656298	1.30765	-0.124564	1.22854	-0.982909	-0.754116	-1.532	-0.991111	-1.27488	1.8831	0.944097	-0.177554	0.0645128	-0.143701	1.34564	0.860215	-1.08912	0.220357	-0.527456	0.123616	1.42151
ENSG00000179222	-0.436415	0.738983	0.100815	-0.659052	3.21621	-0.132218	-0.557226	-1.02018	0.580834	-0.418948	-0.805284	-0.0781312	-0.685305	0.9164	-0.336007	-0.236766	-0.94317	0.755461	-0.200471	0.887354	0.158028	-0.598584	3.46013	-1.03386	0.421792	-0.430065	-0.443387	-0.68888	-0.118879	0.016146	-0.729	1.11257	-0.322439	-0.0681118	-0.242201	-0.772383	-0.407761	-1.42805	0.924226	-0.870583	-0.935414	1.67656	0.497993	-0.724667	-0.416303	-0.452346	-0.473874	0.0505208	2.0405
ENSG00000179271	0.27665	2.37437	-0.650005	-0.354776	-0.972648	-1.80907	-0.800155	0.643454	0.29319	0.995031	-0.0598623	0.100775	-1.02629	1.24931	-0.463636	-0.181127	-0.655781	1.04057	-0.510686	2.4736	-0.61091	-0.350224	-0.737858	0.472833	0.0703626	0.194653	0.835689	0.00533104	-0.0130531	1.51837	-1.12041	1.42743	-0.498457	-1.73233	-0.246567	-0.507929	-0.669848	0.436986	0.0312613	-0.0342961	-1.16914	2.45393	-0.655519	-0.392726	-0.714934	0.156556	0.802776	-0.0528288	1.3993
ENSG00000183114	-0.725696	-0.216343	-0.844795	-1.47022	1.64521	0.4072	0.64084	-0.945709	-1.14797	0.0826912	-0.537135	-0.213113	-0.34791	-1.09594	1.13028	0.707077	1.86488	1.06665	-0.892401	0.0268525	-0.643826	-1.25916	1.94098	-0.805238	-1.02321	-0.567384	0.184084	-0.323878	-0.0972728	-1.00359	-0.247614	-0.820639	1.21925	0.570173	0.800953	2.08225	0.859663	-0.941075	-1.17668	-0.420773	-0.33834	-0.0416692	-0.766605	-1.43172	0.858515	-0.683979	0.128282	-0.175836	-0.957723
ENSG00000183317	-0.170113	1.55048	-0.639321	-0.735804	-2.03996	-0.596142	-0.129591	0.310147	0.792761	-0.358911	0.50165	0.0679008	2.46805	-0.215507	0.118436	-0.682755	0.693767	-0.935087	-0.450876	1.82618	-0.640094	-0.763939	-1.99966	0.219786	0.649109	-0.219857	-0.452044	0.618857	-0.00682715	-0.81411	2.43837	-0.0380225	0.0968262	-0.594187	-0.761193	0.901477	-0.00979835	0.093802	0.555042	0.522541	2.47732	1.81962	-0.830005	-0.963057	-0.152851	-0.378526	-0.627974	-0.149658	-0.183173
ENSG00000183570	-0.358094	1.00455	-1.01219	-0.687561	1.5942	0.494689	-1.05059	-0.175825	-0.318202	-0.389933	-0.630734	-0.170099	1.86753	1.14114	-0.913453	-0.7468	-1.15111	1.50248	0.430347	1.25268	-1.01547	-0.679702	1.98736	-0.208745	-0.399235	-0.361972	-0.418655	-0.579662	-0.186233	0.0427546	1.92605	1.44563	-0.945234	0.608261	-0.777548	-1.11015	-1.01048	-0.157465	-0.3452	-0.523019	1.94646	1.28283	-0.952525	-0.621613	-0.947606	-0.308477	-0.36434	-0.135278	1.47299
ENSG00000183808	0.661071	-0.368582	0.595232	0.945707	-2.22123	-0.0774443	-1.01865	0.752248	0.135571	0.357671	-0.216371	1.94646	0.201512	1.44758	-0.71271	-0.957725	-0.660851	-0.809484	0.706026	-0.417772	0.515891	0.860525	-2.35705	0.555576	-0.124021	0.514961	0.172115	-0.303357	1.80344	0.620991	-0.0202299	1.56456	-0.895405	-0.188128	-1.15937	-0.727804	-1.12094	0.625007	-0.142229	-0.344691	-0.025053	-0.473861	0.580204	0.969281	-1.26771	0.579154	0.192096	2.03379	1.7641
ENSG00000184194	-0.427953	-0.0302479	0.459756	-1.0231	2.25343	-0.780239	-0.0425323	-0.983547	-0.531526	-0.253592	-1.08548	-1.71676	0.131998	0.115513	1.62733	0.702255	0.82241	0.762288	0.158871	0.200065	0.54947	-0.84551	2.47331	-0.90542	-0.55209	-0.346902	-0.221085	-0.84954	-1.55222	-1.39444	0.0894478	0.385122	1.55069	-0.600471	0.683308	1.00688	0.170509	-1.0842	-0.647412	-1.01512	0.145662	0.282407	0.714345	-1.01014	0.24587	-0.393758	-0.238221	-1.88378	0.511177
ENSG00000185090	-0.131054	-0.670559	-0.829149	-2.13997	2.34764	1.24732	0.0972489	-0.429499	-1.07297	0.694723	0.140256	0.418003	-0.822039	-0.624321	0.919269	0.406853	0.214126	0.234125	-0.3522	-0.592125	-0.806846	-2.11522	2.54839	-0.490153	-1.14347	-0.163347	0.618671	0.183232	0.349202	0.39628	-0.878973	-0.519721	0.876363	1.25458	0.360944	0.302949	0.171445	-0.422941	-1.21341	0.391805	-0.893384	-0.54632	-0.806116	-2.38915	0.377543	-0.0275298	0.918654	0.592617	-0.458716
ENSG00000185215	0.246014	-0.271829	1.12051	1.27565	-0.667277	0.295008	-0.26406	1.21167	1.36758	0.449796	0.248024	-0.919451	-0.948324	0.900356	0.386185	-1.10398	-2.06576	-1.26011	1.84167	-0.323685	0.93055	1.05025	-0.624186	0.823914	0.885376	-0.0357492	0.117562	0.118139	-1.21338	0.38778	-1.28397	0.922778	0.118446	0.112596	-1.35986	-2.13088	-0.337361	1.01458	1.07654	0.303062	-1.11046	-0.142358	1.12209	1.24276	-0.156146	0.147921	0.30248	-1.03929	1.11425
ENSG00000185436	-0.374604	-0.110489	0.635912	0.703481	0.321303	0.270055	-0.743172	-1.71884	-0.85111	0.508835	-0.260804	-0.356479	0.369658	-1.87418	-0.545713	0.279651	2.02093	1.72556	0.520864	0.0450802	0.76966	0.819034	0.614274	-1.90212	-1.01766	-0.408104	0.514179	-0.179853	-0.41869	0.381566	0.324858	-1.90014	-0.582769	0.367596	0.297787	2.43121	-0.676778	-1.68936	-0.912652	-0.176913	0.266312	0.0206179	0.656927	0.700286	-0.613301	-0.377358	0.432569	-0.386654	-1.68763
ENSG00000185483	0.786001	-1.59032	0.730528	0.845292	-1.18212	1.78801	-0.870483	0.532284	-0.706462	-1.47164	1.05151	1.49486	-0.240418	-0.381362	-0.224333	0.433477	-0.378972	-0.615842	1.37377	-1.66994	0.606651	0.704493	-1.22634	0.322214	-0.907019	0.608628	-1.61638	0.955196	1.27594	0.28402	-0.43601	-0.424632	-0.375586	1.65761	0.260522	-0.443912	-0.94922	0.404916	-0.863618	1.05813	-0.37755	-1.65093	0.698447	0.799417	-0.907168	0.700486	-1.59566	1.38913	-0.365808
ENSG00000186806	-0.738814	0.217213	-1.22216	-1.02747	2.99568	0.528111	0.152108	-0.246985	-0.0235119	-0.0300241	-0.474103	-0.310581	0.620364	-1.32476	-0.0836906	0.62149	-0.7221	1.06922	-0.464596	0.359044	-1.16927	-0.973348	3.35297	-0.210354	-0.00836428	-0.690821	0.0171998	-0.38571	-0.266573	0.0708637	0.655803	-1.25175	-0.0193351	0.635395	0.691549	-0.626059	0.283357	-0.150468	0.14107	-0.403566	1.09968	0.671361	-1.53451	-1.25172	0.56212	-0.84394	0.177967	-0.231611	-1.65354
ENSG00000186854	-1.05972	-0.224589	-1.08903	0.00888822	-1.97149	0.63929	0.234431	1.14514	1.56743	-0.0623096	0.773471	-0.319942	1.29749	-1.21426	-0.122182	-1.11341	0.392322	1.11847	-0.724102	-0.0849401	-1.07061	0.105693	-1.99547	1.24871	1.64644	-1.06413	-0.0162864	0.972205	-0.28985	0.407735	1.39816	-1.16138	-0.0560819	0.800222	-1.12267	0.595726	0.410631	1.10225	1.52462	0.808617	1.26096	-0.314012	-1.36074	-0.11157	0.212257	-1.35386	-0.241105	-0.531615	-1.45713
ENSG00000187486	0.262492	-1.40696	1.80439	-0.946887	-0.364908	-0.074084	0.881221	-0.897285	0.768934	1.52496	1.68047	-0.843038	-0.807836	-0.922492	-0.263041	-0.26527	0.633128	-0.763796	-0.32729	-1.31207	1.84841	-0.885957	-0.226625	-0.871431	0.706941	0.281107	1.4915	1.7554	-0.811431	-1.30372	-0.789744	-0.809403	-0.227665	-0.0137822	-0.23677	0.747055	0.985478	-0.921755	0.628628	1.6585	-0.841516	-1.35458	1.74985	-0.936023	0.902226	0.210345	1.39927	-0.862818	-0.860826
ENSG00000188677	-0.680403	1.43209	-0.708108	-0.87568	0.806519	0.24352	-1.31939	0.0941708	-0.00557171	0.389266	-1.12621	-0.665688	-0.588964	2.79821	0.741258	-0.300121	0.0429285	-0.277829	0.611689	1.46991	-0.704897	-0.88663	0.970543	-0.0929103	-0.252159	-0.755167	0.208808	-1.06558	-0.775765	-0.159661	-0.743384	2.864	0.595559	0.200463	-0.402038	0.127045	-1.20982	0.0120302	-0.144296	-0.942792	-0.626507	1.54617	-0.588726	-0.767124	-1.08438	-0.638074	0.308212	-0.658294	2.91468
ENSG00000188763	-0.10939	-1.19499	0.366255	-0.114259	0.466643	-1.96598	-0.414155	-0.443585	-0.674729	1.20436	1.12532	-0.653613	-1.16013	1.95421	0.0834639	0.453965	1.37645	-0.299848	-0.370684	-0.959353	0.440342	-0.00466652	0.615986	-0.336864	-0.558319	-0.0194152	1.13985	1.15231	-0.51701	-1.73185	-0.976212	1.98474	0.158598	-1.67967	0.484328	1.42043	-0.242531	-0.435399	-0.668676	1.13328	-1.10888	-1.09112	0.383301	-0.0854654	-0.336029	-0.101001	1.12016	-0.625162	2.01015
ENSG00000189420	0.214027	2.23979	-0.337753	-1.73825	1.6629	-0.107191	-0.465273	-0.713872	0.392623	0.880854	-1.58761	-0.00110751	-0.42848	0.752442	-0.292553	0.0647936	-0.925585	0.390255	-0.677791	2.33969	-0.283781	-1.64162	1.90804	-0.792094	0.161718	0.145755	0.726372	-1.43732	-0.0989819	0.653495	-0.543764	0.957463	-0.315931	-0.0638289	0.000670001	-0.731285	-0.306806	-0.764373	0.276453	-1.46847	-0.493389	2.65312	-0.209688	-1.6914	-0.234814	0.259033	0.892619	-0.00803042	1.14479
ENSG00000196159	0.329113	-1.54661	0.583362	2.3735	-1.15656	0.940557	-0.60359	0.134428	-0.364295	0.968601	0.478743	0.201555	0.437936	-0.605954	-0.44026	0.404463	-1.89967	-0.235323	0.637203	-1.61949	0.502051	2.29146	-1.18218	-0.038075	-0.564528	0.193236	0.805576	0.423915	0.0435055	0.960847	0.25175	-0.626842	-0.568828	0.863806	0.266024	-1.98285	-0.656582	0.00798871	-0.529141	0.479348	0.303691	-1.6055	0.559068	2.38477	-0.623062	0.24399	0.868749	0.0912237	-0.592719
ENSG00000196628	0.688585	-1.53668	0.719619	1.70044	-1.44503	0.0948926	-0.60948	1.24712	0.0343124	0.470793	0.128439	0.85592	-0.00408157	1.38801	-0.647224	-0.745067	-1.41483	-0.92574	0.916603	-1.67293	0.581532	1.55613	-1.54745	1.0058	-0.233826	0.49409	0.252139	0.00683801	0.635638	0.967349	-0.24423	1.38664	-0.837474	-0.052521	-0.943692	-1.5464	-0.724224	1.12885	-0.153372	0.0955618	-0.164133	-1.64193	0.690004	1.69809	-0.660621	0.599557	0.349292	0.745969	1.52278
ENSG00000196865	0.70722	-1.17336	-0.0686993	1.23332	-2.1513	0.54962	-1.00539	1.35424	0.297343	0.572503	-0.174004	1.49957	-0.00232961	1.07124	-0.492135	-0.9281	-0.793778	-0.495963	0.598075	-1.24926	-0.163795	1.1652	-2.24646	1.17327	0.0486053	0.570563	0.401046	-0.241994	1.346	0.854646	-0.216152	1.16963	-0.649846	0.47861	-1.1086	-0.84669	-1.08285	1.32921	0.0461416	-0.285388	-0.255905	-1.43452	-0.196174	1.32001	-1.24468	0.641615	0.448222	1.52627	1.32506
ENSG00000198414	0.291541	0.0534674	2.00156	-0.0811893	-0.872964	0.194078	-0.968611	0.0114	0.612354	-0.960813	-1.23012	-0.972796	0.510656	-0.929363	-0.649668	1.66103	1.71692	-0.387487	-0.169408	0.112336	2.07916	-0.0567342	-0.844369	0.0103361	0.59	0.307309	-0.959636	-1.22569	-0.971658	-0.637688	0.504274	-0.907143	-0.641256	0.230132	1.68796	1.84505	-0.952981	-0.0629343	0.501123	-1.26568	0.417705	0.036319	1.95019	-0.128199	-1.00032	0.226043	-1.00679	-1.01849	-0.955712
ENSG00000198832	-0.0621189	-0.363737	0.179075	-0.888637	1.84478	-1.05722	-0.383682	0.904631	-0.889935	0.250191	0.342099	1.16704	-1.74587	-0.67872	1.72195	0.92078	-0.400336	-0.860287	-0.57738	-0.221192	0.231903	-0.856123	2.1384	0.811522	-0.992655	-0.081133	0.193841	0.435262	1.09514	-0.944866	-1.79306	-0.504674	1.69903	-1.00684	0.886754	-0.256894	-0.257029	1.00391	-1.01205	0.58348	-1.90642	-0.150033	0.35625	-0.859495	-0.190076	0.00646753	0.313719	1.32081	-0.466791
ENSG00000198925	0.875721	0.201256	1.94362	0.356082	-2.02475	-0.902309	0.127487	-1.16823	-0.121457	1.32751	0.510784	-0.0654469	1.05431	-0.339251	-0.0435184	-1.12961	-1.09647	0.494276	-0.752019	0.528173	2.13459	0.498409	-1.66454	-1.17064	-0.223443	0.935724	1.32843	0.749784	-0.0502551	-1.20698	0.995658	0.0359781	0.0388197	-0.736798	-1.06563	-0.801954	0.426686	-1.60375	-0.53209	0.569019	0.847201	0.318289	2.13579	0.284614	0.203466	0.779392	1.22371	-0.336145	-0.238581
ENSG00000201820	-0.00821146	-0.642811	-1.23236	0.547132	-0.613824	1.19222	-0.0755359	-0.0799034	-0.265845	-0.959349	0.310686	0.500934	-1.47038	1.6671	1.92009	1.0834	-0.758469	-1.11486	0.0885626	-0.74944	-1.40229	0.487927	-0.698212	-0.215576	-0.427215	-0.121085	-1.1293	0.261568	0.400639	0.26036	-1.66757	1.79045	1.92021	1.18703	1.02744	-0.874756	-0.138748	-0.147118	-0.341134	0.290293	-1.4782	-0.636526	-1.23501	0.497803	-0.0766882	-0.0604958	-0.984756	0.417783	1.69186
ENSG00000204160	-1.70093	0.310381	-0.130125	-1.48003	0.913102	0.0962803	0.145649	-1.18748	1.71518	-0.0349817	0.0015798	-1.36284	1.26346	-1.01967	0.470569	0.281477	0.462169	1.2562	-0.840392	0.641999	0.025513	-1.42966	1.42518	-1.25292	1.64707	-1.72105	-0.0282917	0.220881	-1.40735	-0.227521	1.25747	-0.735527	0.566936	0.265205	0.344853	0.808273	0.439321	-1.27158	1.5359	0.155204	1.15872	0.562888	-0.0339318	-1.44268	0.366676	-1.72478	-0.0860201	-1.42109	-0.770695
ENSG00000205744	0.186427	-0.239305	0.132725	-1.16343	-1.40896	1.26858	1.07541	-0.343589	-0.175501	-0.356363	0.972547	-0.0689462	-0.41162	-0.857854	-1.48695	0.147601	0.203396	2.52583	-0.635047	0.111751	0.476026	-1.10824	-1.27872	-0.210014	-0.0620203	0.470311	-0.206189	1.53633	0.135265	-1.42973	-0.302688	-0.61814	-1.52188	1.85136	0.420531	0.658958	1.71215	-0.510238	-0.384327	0.975525	-0.589083	-0.236486	0.0734335	-1.27443	1.12511	0.0685715	-0.506984	-0.21648	-0.857465
ENSG00000207001	-0.64398	-0.290518	-0.523602	-0.454518	-0.382062	-0.0103768	-0.165634	-0.418651	-0.37978	-0.0261959	-0.403892	-0.314974	0.418998	-0.760767	-0.316215	0.619663	0.3212	3.7313	-0.817301	-0.0338174	-0.68931	-0.509759	-0.260459	-0.441786	-0.356094	-1.02262	0.594443	-0.358722	-0.163759	-1.14621	1.73897	-1.31038	-0.153071	0.684269	2.3124	1.63333	0.299875	-0.439896	-0.408316	-0.409285	0.363767	-0.289549	-0.531115	-0.464946	-0.166575	-0.653947	-0.0580191	-0.337436	-0.759996
ENSG00000207954	-0.470927	-0.25801	-0.909729	-0.617458	0.044616	-0.417602	1.26428	-0.457566	-0.386635	-0.363431	-0.30379	-0.621196	-0.377882	-0.552553	0.823752	-0.0936094	0.301805	3.39594	-0.496142	0.00901055	-1.23408	-0.699266	0.618038	-0.438258	-0.329498	-0.445235	-0.2604	-0.0993007	-0.728121	-0.833078	-0.299238	-0.533006	1.92724	-0.323817	0.241992	1.06374	2.85942	-0.45911	-0.401724	-0.280263	-0.385758	-0.223114	-0.879018	-0.596828	1.28087	-0.462791	-0.365265	-0.612053	-0.509102
ENSG00000211445	-0.203877	-0.235109	-0.132993	-1.20008	1.04075	-0.0443328	0.419444	-0.648088	-0.326434	-0.321382	-1.00157	0.503878	0.436739	-0.511853	-0.838972	0.220738	-0.455958	3.29911	-1.21789	0.159017	0.235101	-1.53171	2.3981	-0.714614	-0.250146	0.0499783	-0.170177	-1.16456	1.15958	-0.866456	1.0098	-0.266547	-0.970177	0.380718	0.734485	-0.208576	1.23407	-0.643569	-0.354575	-0.923528	0.429367	-0.0999921	-0.0526525	-1.15197	0.568912	-0.167837	-0.304818	0.522565	-0.36478
ENSG00000212747	-0.395767	-0.617216	-0.767575	-0.290188	-0.96776	0.0834392	-0.0786634	-0.060355	0.234582	-0.902933	-1.27139	0.573202	-0.255731	-0.458162	1.1864	1.17781	-0.176197	2.98651	-0.0105165	-0.587046	-0.959957	-0.215247	-1.06819	0.000678289	0.379894	-0.456176	-1.30941	-1.73583	1.04317	0.504938	-0.329963	-0.265189	2.10297	0.422525	2.0602	0.144566	0.278577	-0.207405	0.0333424	-1.30984	-0.417315	-0.580526	-0.817271	-0.344487	-0.0309792	-0.497442	-1.03912	0.45443	-0.376193
ENSG00000214872	-0.0640108	-0.00534575	-0.440508	1.12171	-0.711368	-1.13133	0.624531	-0.713327	0.0620329	-1.1171	-0.381498	-0.336335	1.95159	-0.944761	-1.4633	1.04497	1.62531	0.878751	0.496137	0.0298098	-0.461295	1.15625	-0.700172	-0.777152	-0.00870333	-0.0949864	-1.18515	-0.388077	-0.38574	0.567521	1.92947	-0.959219	-1.53498	-1.18228	1.04524	1.76288	0.690462	-0.767806	-0.0372608	-0.397922	1.80531	-0.00064727	-0.467529	1.07023	0.627419	-0.119288	-1.15568	-0.3957	-0.940893
ENSG00000214988	-1.29063	-1.12053	-0.725447	-1.15525	-0.625672	1.45739	0.194397	1.79649	1.57162	-0.816008	-0.273186	0.664842	1.08518	-0.498319	0.499799	-1.0314	0.20259	0.0641345	1.03419	-1.15105	-0.806299	-1.1942	-0.684287	1.38451	1.15678	-1.31899	-0.903429	-0.391291	0.400661	1.8553	0.754038	-0.573926	0.271595	1.15313	-1.08974	0.0581605	0.0448576	1.70613	1.45069	-0.285771	0.998938	-1.13799	-0.751284	-1.18639	0.203454	-1.32637	-0.860233	0.602557	-0.490632
ENSG00000223949	0.685886	-0.628027	-0.675593	0.894277	-1.15357	1.48323	-0.885117	-0.406403	0.537572	-0.727937	0.600852	2.24699	-0.0978683	-1.85848	-0.0724932	-0.582592	0.0383332	0.60094	-0.348795	-0.563895	-0.656575	0.991294	-1.10375	-0.431727	0.508462	0.736624	-0.755502	0.721406	2.33739	0.269535	-0.119977	-1.88234	-0.0499502	1.63122	-0.591577	0.155712	-0.84757	-0.526551	0.390499	0.598202	-0.222474	-0.655466	-0.745866	0.861448	-0.93216	0.613046	-0.842359	2.17442	-1.94146
ENSG00000226650	-0.226867	1.35813	-0.594459	-0.685465	-1.45298	0.0107915	0.751665	1.76923	-0.577891	0.0316159	-0.604631	-0.515092	1.98088	-1.34515	-0.621132	-0.0391788	1.12142	-0.360884	-0.275367	1.29683	-0.658312	-0.756319	-1.41739	1.49175	-0.736389	-0.347263	-0.12269	-0.648905	-0.636999	1.66379	1.67629	-1.32494	-0.714249	-0.0778928	-0.171746	1.06724	0.692576	1.66109	-0.777736	-0.681978	1.86308	1.44774	-0.692275	-0.79955	0.786351	-0.351814	-0.106005	-0.668947	-1.42194
ENSG00000227256	-0.0788531	0.00555332	0.573013	-0.70018	-1.15803	-0.945513	0.630785	1.01163	-1.90029	-0.0197874	0.317585	-0.33155	1.6726	-0.194077	-0.660429	2.20404	-0.701308	0.274812	-1.79314	0.0740809	0.513997	-0.577669	-0.91292	0.811417	-1.62022	-0.0724448	-0.0371209	0.315077	-0.297587	1.75009	1.35131	-0.0810802	-0.557098	-0.779297	1.84365	-0.537967	0.606924	0.900277	-2.05142	0.297783	1.55564	0.00524399	0.539246	-0.785898	0.652049	-0.17262	-0.129741	-0.445914	-0.183102
ENSG00000227294	1.10035	-1.30336	-0.945475	2.41143	1.75464	-0.419078	-0.00884238	0.422151	-0.714103	-0.185029	-0.457315	-1.05103	0.694673	0.390524	-0.126221	-1.06078	0.0556522	-0.558187	-0.965098	-1.26744	-0.918971	2.42656	1.90271	0.398182	-0.725666	1.09125	-0.189293	-0.420341	-1.04025	-0.0368377	0.65819	0.476819	-0.11739	-0.39171	-1.04559	0.118429	0.0464434	0.523764	-0.694251	-0.363342	0.805558	-1.28142	-0.903753	2.72209	0.142553	1.27491	-0.112936	-1.03519	0.608989
ENSG00000227617	0.292595	2.79115	-0.948681	-0.051037	-0.867723	0.265488	0.0755343	-1.16086	0.708095	0.298466	-0.370817	-0.0651229	-0.941434	-0.561905	-0.995824	1.70246	0.23555	-0.405932	0.0814783	2.92103	-0.936142	-0.0367176	-0.824791	-1.16464	0.653272	0.289723	0.283263	-0.343014	-0.0768477	-0.792703	-0.950389	-0.51444	-0.992324	0.289714	1.6923	0.295966	0.125265	-1.20257	0.572997	-0.400084	-0.993312	2.78794	-0.979396	-0.100921	0.0572883	0.217916	0.211607	-0.140117	-0.567517
ENSG00000227671	0.060808	0.175997	0.298875	1.71002	-1.20169	0.0530948	-1.07514	1.81417	0.406763	0.81944	-0.228439	0.314718	-0.110819	1.2691	-1.08312	-0.712213	-1.80912	-0.702448	1.1151	0.0881939	0.15051	1.53061	-1.27272	1.53836	0.137807	-0.128278	0.590596	-0.35208	0.0996061	0.929224	-0.3348	1.22609	-1.24312	-0.0932212	-0.886393	-1.91465	-1.18084	1.6958	0.243123	-0.264997	-0.247073	0.191663	0.256298	1.68776	-1.12461	-0.0328655	0.712764	0.2035	1.37191
ENSG00000228151	-0.419412	1.73323	-1.38363	-0.466701	-0.861843	-0.301204	0.460902	-0.10372	1.01553	-0.717134	-0.00607691	-0.721469	0.672376	-0.491238	-0.0125714	-0.624423	-0.46758	2.69497	0.848674	2.57378	-1.54825	-0.370457	-0.818604	0.0465851	1.41939	-0.330214	-0.721425	0.25333	-0.726912	-1.32493	1.01817	-0.338392	0.19547	-0.147653	-0.593274	-0.323457	0.888159	-0.189164	0.871593	-0.0294134	0.561577	1.76359	-1.42148	-0.511411	0.461115	-0.480315	-0.782602	-0.786841	-0.486634
ENSG00000228793	0.291337	0.0264634	-0.897824	2.90421	-1.05618	1.07607	-0.366489	-0.355216	-0.346024	0.734769	0.847499	-0.315186	0.930964	-0.813881	-0.594418	-0.817333	-0.216581	-1.03218	0.095218	0.0234976	-0.987445	3.04055	-1.14318	-0.436222	-0.438467	0.254103	0.706301	0.886493	-0.389862	-0.50755	0.894568	-0.881474	-0.674222	1.11319	-0.910713	-0.239305	-0.405477	-0.438198	-0.440332	0.81923	0.826906	-0.00116927	-0.962213	2.86696	-0.40897	0.218054	0.647932	-0.394126	-0.861473
ENSG00000230310	0.667916	1.438	-0.247874	-0.563143	-1.89761	1.12169	0.323957	-1.23397	-0.775249	0.593594	-0.278341	-1.07717	1.46625	-0.833791	0.18032	-0.79695	1.16625	0.746129	-1.47429	1.63205	-0.0523361	-0.362784	-1.57441	-1.03758	-0.637148	0.767591	0.675452	-0.0609204	-0.883025	-0.777163	1.45885	-0.547004	0.31758	1.2499	-0.608595	1.37048	0.543348	-1.50445	-1.04547	-0.384995	1.35698	1.5555	-0.375156	-0.730994	0.307621	0.56465	0.45904	-1.3273	-0.942148
ENSG00000231165	1.16448	1.56184	0.888675	1.2133	-0.359167	0.279643	-0.96195	-0.602614	1.33439	0.0638635	-0.394917	-1.02612	-0.21921	-0.135725	0.780965	-1.97886	-1.33699	-0.271597	0.869904	1.58539	0.805008	1.10968	-0.322589	-0.779266	1.06583	1.01069	-0.107107	-0.458946	-1.18224	0.598796	-0.413244	-0.119096	0.641342	0.192639	-2.10995	-1.37979	-1.00705	-0.671265	1.12914	-0.358704	-0.314109	1.63612	0.874635	1.17192	-0.893533	1.07533	-0.0153868	-1.06448	-0.0270856
ENSG00000231181	0.652633	-0.629119	-1.15191	0.874016	1.22043	-0.69956	-1.07332	1.33857	2.19548	-0.177472	-0.313073	-0.999027	-0.141721	-0.463194	-0.25071	-1.33152	1.06465	-0.115142	-0.440774	-0.63876	-1.19339	0.862386	1.32648	1.27318	2.0853	0.614393	-0.231099	-0.327246	-1.05323	0.773706	-0.206587	-0.455758	-0.291488	-0.731963	-1.38339	1.1204	-1.10216	1.41216	2.24324	-0.225654	-0.102177	-0.544444	-1.11203	0.991766	-1.01866	0.737979	-0.127261	-0.9686	-0.357168
ENSG00000231310	0.718105	-0.975067	0.656198	-0.111147	-1.89741	0.368364	-0.826231	-0.92355	-0.734028	0.207973	-0.00430411	1.17407	1.6298	-0.638186	1.69821	-0.75853	0.998259	-0.582524	-1.2715	-0.889349	0.719834	-0.0746582	-1.81649	-0.951265	-0.794074	0.723754	0.188524	0.0741597	1.15205	0.0886407	1.57066	-0.516443	1.7192	0.427227	-0.759607	1.15359	-0.744254	-1.21072	-1.03674	-0.0757592	1.5806	-1.14219	0.638886	-0.240474	-0.981595	0.643225	0.0508213	1.11727	-0.729449
ENSG00000231625	0.628168	0.394398	-0.677517	-1.89409	-0.602201	0.309886	0.162397	1.44002	0.853706	1.218	1.61515	-0.468962	0.571988	-1.82934	-0.302097	-0.864202	-0.0153684	-0.539942	-0.16573	0.378116	-0.765439	-1.99829	-0.609626	1.26831	0.649562	0.504132	1.0665	1.58142	-0.604317	1.27114	0.402532	-1.89693	-0.416637	0.231438	-0.984223	-0.0419085	0.129951	1.32218	0.709832	1.63206	0.465356	0.441192	-0.690538	-1.91064	0.195594	0.565905	1.12246	-0.531081	-1.81033
ENSG00000233509	1.39724	-1.3777	0.656173	1.61557	-1.03682	-0.609493	-0.753388	1.22773	1.88157	-0.281837	-0.822679	-0.194519	0.693668	-0.335965	0.0273976	-1.05693	-0.441256	-0.58877	-0.254828	-1.28344	0.757116	1.7177	-0.889686	1.22786	1.82379	1.44808	-0.267678	-0.736513	-0.179995	-1.42595	0.682404	-0.17239	0.0729818	-0.53799	-1.03196	-0.307281	-0.642232	1.13887	1.75078	-0.878223	0.57877	-1.43982	0.655488	1.64185	-0.781413	1.36499	-0.396807	-0.306771	-0.298962
ENSG00000235271	-0.774781	-0.314176	-0.119918	-1.4085	-0.175245	0.217175	-0.0126248	1.04123	0.204143	0.0409101	2.2467	0.0320988	1.98736	-1.44633	0.378381	-0.902906	0.0300725	-1.02359	0.713895	-0.30815	-0.154303	-1.49501	-0.120346	0.954438	0.0743585	-0.861462	-0.0456344	2.33332	-0.054562	-1.02767	1.89865	-1.48963	0.324752	0.194829	-0.993736	0.055645	0.000621354	0.947252	0.108829	2.26086	1.84678	-0.255574	-0.10901	-1.38626	0.0385824	-0.782697	-0.005484	-0.013989	-1.38113
ENSG00000235527	0.83431	-1.57552	0.0267048	1.51297	-2.27787	-0.279453	-0.449317	0.527807	0.837537	-0.996496	0.409538	1.41392	0.335215	0.639785	-0.491763	-0.962016	0.010787	0.483852	0.28269	-1.60977	0.0211106	1.55423	-2.3301	0.434268	0.698044	0.798951	-1.1122	0.454343	1.36398	0.691051	0.225094	0.789665	-0.563069	-0.299475	-1.05948	0.0819569	-0.421289	0.378696	0.683012	0.401856	0.137374	-1.97949	-0.0979606	1.67079	-0.608353	0.799428	-1.40545	1.4513	0.788715
ENSG00000235772	-1.16382	1.17826	-1.30742	0.207159	-0.357862	0.874034	0.229238	0.209663	1.65726	-1.42946	1.00981	-0.639104	1.82373	-0.777765	-0.271517	-1.00925	0.235686	-0.468636	-0.375648	1.26999	-1.3869	0.178978	-0.324442	0.126909	1.55483	-1.25626	-1.53612	1.05144	-0.728686	0.477158	1.75723	-0.788405	-0.33401	0.884718	-1.09842	0.272068	0.255569	0.137838	1.49129	1.01415	1.68313	1.22131	-1.29702	0.187192	0.259788	-1.17319	-1.43845	-0.673134	-0.729738
ENSG00000237194	-0.813202	-0.221176	-0.220046	-0.839486	-0.291111	-0.335766	0.954086	-0.941276	-0.849014	-0.079939	-1.20705	0.12353	-0.0691309	-0.453983	0.995191	0.120662	1.16705	2.96067	-1.42379	0.0656076	0.02818	-0.853848	-0.00420768	-1.02006	-0.906035	-0.82938	0.180723	-1.36326	0.463274	-0.118295	0.179714	-0.255032	1.7054	-0.135611	0.473408	2.06649	1.74671	-0.946276	-0.867694	-1.18279	-0.119439	-0.198076	-0.22387	-0.83173	0.960475	-0.814867	-0.118743	0.0759804	-0.419048
ENSG00000238243	-0.653938	-0.407043	-0.545205	-0.509779	3.26937	0.737494	0.24721	-0.363365	-0.652682	-0.543143	-1.16659	-0.577236	-0.0920994	-0.620041	0.908696	0.711919	-0.22551	0.481943	-0.906843	-0.155997	-0.31299	-0.288725	3.24823	-0.196496	-0.465518	-0.432147	-0.34552	-0.857168	-0.375258	-1.5873	0.0335071	-0.335219	0.946576	0.828065	0.765124	0.00899996	0.428673	-0.352871	-0.864115	-1.6084	0.0842234	-0.275907	-0.574253	-0.528139	0.835189	-0.800696	-0.636073	-0.692586	-0.616497
ENSG00000239445	1.37797	-1.23555	-0.0209357	0.764489	-0.960538	0.401163	-1.07226	1.36608	-0.656399	0.720092	0.935038	0.311396	1.63059	0.0160454	-0.442459	-0.410072	-1.70492	-1.01973	-0.264249	-1.38152	-0.104802	0.718398	-1.06809	1.28738	-0.827206	1.33504	0.628108	0.932418	0.202019	0.866973	1.55202	-0.0112742	-0.570687	0.343791	-0.541407	-1.88906	-1.20786	1.27487	-0.753148	0.934439	1.52867	-1.28477	-0.0603187	0.729181	-1.11822	1.32058	0.642587	0.233941	0.0293803
ENSG00000241878	0.932812	1.19926	0.51072	-1.28902	-1.48593	-0.857495	-1.3364	-0.437359	0.323742	0.84721	0.237318	-0.812107	-1.20151	1.626	1.31671	0.233722	-0.359877	0.552213	-0.281212	1.25091	0.425555	-1.23608	-1.08293	-0.661686	-0.100455	0.65862	0.516367	0.251669	-0.953368	1.87671	-1.36026	1.7361	1.02643	-0.809838	0.0289168	-0.178486	-1.10696	-0.713564	-0.0989276	0.286704	-1.47861	1.38103	0.477137	-1.34262	-1.20121	0.73238	0.57659	-1.033	1.91239
ENSG00000243678	-0.947778	-0.401972	-0.564029	-0.805028	2.43172	-0.520442	1.90196	-0.879462	-0.357289	-0.503622	-0.451902	-0.444252	-0.60737	-0.636441	0.709828	1.38996	0.0507705	0.635349	-0.690226	-0.275044	-0.456535	-0.69914	2.65048	-0.785776	-0.290739	-0.84612	-0.416433	-0.337494	-0.358508	-0.513467	-0.523902	-0.505125	0.785553	-0.413192	1.44616	0.183597	2.04591	-0.907591	-0.302512	-0.359661	-0.587505	-0.283328	-0.505163	-0.801696	2.55355	-0.981349	-0.456146	-0.385345	-0.564554
ENSG00000247934	-1.16369	-0.572624	-1.01589	-0.945891	1.03404	-1.05895	-0.159918	-1.21753	0.99726	-0.462797	-0.69937	-0.048051	0.900696	0.859773	0.546579	0.487929	0.0900492	2.42839	0.51046	-0.447424	-1.06073	-0.984661	1.67442	-1.37148	1.27821	-1.27983	-0.435968	-0.643257	0.0725398	-0.870058	1.20131	1.41442	0.840016	-1.11453	0.754207	0.396649	0.0656984	-1.20891	0.95506	-0.614178	0.892263	-0.454243	-0.955123	-0.892999	-0.0351817	-1.13406	-0.444887	-0.0295944	1.06631
ENSG00000249234	-0.289089	-1.0337	0.199345	0.981182	-1.01029	-0.155703	-1.09501	2.11538	-0.287954	0.191986	0.572168	0.849941	-0.0388259	1.83106	0.0140345	-0.403902	-0.74015	-1.70048	0.717405	-1.28915	0.0801786	0.947627	-1.24551	2.13152	-0.533974	-0.495766	0.0244024	0.520229	0.751609	0.0206498	-0.245493	2.0291	-0.153662	-0.319813	-0.624576	-0.952152	-1.36262	1.98581	-0.395174	0.546502	-0.137486	-1.06974	0.153423	0.92828	-1.13537	-0.361044	0.103601	0.753185	1.89431
ENSG00000249363	-0.791647	-0.349445	0.961786	0.512432	-0.540441	0.223491	-0.74617	0.558468	2.13698	0.474861	-0.760382	1.86158	-1.21392	-0.411928	-0.0101571	-1.31487	-1.15274	0.562111	0.54868	-0.257476	1.06674	0.594336	-0.438464	0.594994	2.14218	-0.753601	0.520264	-0.700091	1.92187	-1.02609	-1.19073	-0.311682	0.0451039	0.306105	-1.28593	-1.09946	-0.676754	0.493412	2.00748	-0.773954	-1.25409	-0.340812	0.955062	0.492768	-0.751116	-0.826319	0.420282	1.79189	-0.393858
ENSG00000254921	-0.542296	0.416069	1.08997	0.0434126	-1.77491	-0.587007	-0.593326	2.01842	-0.336561	0.284748	0.687755	1.19929	-0.0493233	0.612389	-1.68983	-0.550361	0.822348	-1.05078	-0.398624	0.503798	1.15345	0.021008	-1.85448	2.01453	-0.476758	-0.629573	0.219946	0.752944	1.17867	-0.311753	-0.153315	0.750061	-1.83586	-0.638465	-0.639949	0.946981	-0.602616	1.96052	-0.567598	0.680284	-0.239374	0.427454	1.08671	-0.062473	-0.695317	-0.722672	0.139406	1.11231	0.677359
ENSG00000255206	1.23034	-1.68644	0.697372	0.271194	-2.0624	-0.537515	1.57447	0.283366	-0.550006	0.481212	0.784367	0.0475239	1.27882	-0.251786	0.509641	-0.50669	-1.22423	-0.339248	1.00641	-1.76418	0.619604	0.176845	-2.13767	0.127636	-0.718551	1.10266	0.336401	0.732926	-0.0929405	0.363561	1.09813	-0.26984	0.392496	-0.626619	-0.628902	-1.28896	1.571	0.123697	-0.834146	0.808856	1.22224	-2.01774	0.680581	0.179399	1.75752	1.22738	0.360009	-0.125985	-0.326227
ENSG00000256120	-0.464751	-1.16014	-0.389038	0.954384	-0.976447	0.626112	-0.554974	0.639905	-0.388707	-0.768253	-0.894764	1.29251	1.47957	-1.19438	1.99846	0.334067	-1.05323	0.51966	0.889065	-1.19879	-0.412394	0.971433	-0.98955	0.594498	-0.466436	-0.511469	-0.829973	-0.930226	1.2705	0.0816791	1.43753	-1.22874	2.0233	0.642313	0.306099	-1.08545	-0.563384	0.555869	-0.490118	-0.947374	1.38702	-1.21215	-0.436837	0.927493	-0.5857	-0.534517	-0.848534	1.22235	-1.24168
ENSG00000256637	0.214446	-0.0746503	1.29197	0.953177	-1.72489	0.024503	-0.576193	0.978176	-0.325186	0.854561	-0.393552	1.41726	0.827435	0.833219	-0.725977	-0.550266	-1.91537	-1.10865	-0.945901	0.0188493	1.38488	1.02329	-1.70052	0.985328	-0.345192	0.242925	0.873913	-0.335862	1.44182	-0.881819	0.825512	0.994177	-0.708336	0.0810033	-0.53457	-1.90803	-0.511469	0.891221	-0.516448	-0.506578	0.722138	-0.131298	1.31394	0.931389	-0.692368	0.10577	0.773346	1.37418	0.900584
ENSG00000258199	-0.950919	-0.381721	-0.824613	-0.417825	-0.0725665	0.617582	2.79201	0.284338	-0.575759	-0.417139	-0.834367	-1.15386	-0.735022	-0.713662	0.909771	1.09267	0.319931	1.06115	-0.626318	-0.259701	-0.764756	-0.352951	0.109195	0.309895	-0.586116	-0.921976	-0.390678	-0.760356	-1.1402	0.262395	-0.728784	-0.592473	0.991103	0.730904	1.16702	0.481848	3.07195	0.21035	-0.617944	-0.779015	-0.749829	-0.316198	-0.783083	-0.402401	2.76366	-0.92842	-0.437277	-1.13015	-0.62382
ENSG00000258392	-0.34833	0.0788594	-1.47566	-0.562803	-0.447261	-1.10599	0.56748	-0.289715	0.93466	-1.08273	-0.0010804	1.08994	0.289199	-0.975481	2.50322	-0.390642	1.35696	-0.140633	0.685281	-0.00365529	-1.53501	-0.66924	-0.486446	-0.450104	0.660125	-0.484139	-1.1857	-0.107783	0.853289	1.44122	0.0839026	-1.01831	2.2186	-1.18139	-0.525388	1.24173	0.463	-0.347077	0.796539	0.00553826	0.202988	0.112797	-1.46461	-0.572804	0.593486	-0.382136	-1.10479	0.995512	-0.932366
ENSG00000260423	-1.20718	0.343721	0.110092	-0.0451944	-0.146846	1.46572	-0.782696	-0.903347	2.6437	-1.42433	-0.963642	-0.276671	0.458503	0.22856	-0.512106	0.00779357	-0.114545	1.11847	0.723769	0.47589	0.172173	-0.00529289	-0.0279607	-0.957905	2.72743	-1.26601	-1.50329	-0.976471	-0.288004	-0.263504	0.470363	0.37122	-0.521176	1.63541	0.0266195	-0.0267117	-0.766549	-0.925026	2.46989	-0.942128	0.39069	0.395781	0.115998	-0.0474827	-0.748749	-1.20885	-1.42743	-0.307916	0.299359
ENSG00000261842	-0.358506	-0.467983	-1.6297	-0.0628523	-1.12049	-0.449099	1.34306	0.159099	1.36304	-0.092815	0.432492	-1.16741	0.102819	-0.49413	0.257772	-1.02735	0.991748	2.22029	-0.929646	-0.268853	-1.68329	0.174502	-1.04591	0.390709	1.75189	-0.193362	0.1062	0.792468	-1.14963	-0.673053	0.31892	-0.287284	0.536899	-0.276899	-0.980363	1.50183	1.91487	0.0575696	1.22045	0.400799	-0.0037607	-0.505905	-1.71429	-0.12714	1.35969	-0.441412	-0.185491	-1.25837	-0.521652
ENSG00000262681	-0.309624	-0.196312	-1.28616	-0.921765	-0.556752	0.855572	0.0419581	-0.371786	-0.50601	-0.885526	-0.167216	-0.519669	-0.642626	-0.804084	0.910238	1.46844	1.60954	2.28179	0.692713	-0.0694539	-1.43207	-0.987034	-0.5051	-0.337924	-0.509617	-0.250651	-0.951534	-0.0489634	-0.511092	-0.340308	-0.664947	-0.823073	1.23282	1.1961	1.90048	2.18678	0.22288	-0.413896	-0.551276	-0.182684	-0.675564	-0.19908	-1.28937	-0.933282	0.0348313	-0.344065	-0.904877	-0.552457	-0.802088
ENSG00000268403	0.48731	0.569888	1.40507	0.0863864	-1.15286	0.584286	-1.13117	0.122547	0.680261	0.0784254	0.00115726	0.139902	-0.948293	2.58757	-0.693521	-1.12223	-1.18749	-0.507231	-0.834461	0.54922	1.29357	0.0249837	-1.10432	0.0105435	0.498885	0.379451	-0.0205275	-0.0296509	0.0370573	1.26066	-0.992074	2.54733	-0.72889	0.510171	-1.13753	-1.15728	-1.10713	0.00334605	0.511092	-0.0384454	-1.03911	0.563427	1.33735	0.0183601	-1.15874	0.386912	-0.0289595	0.0309135	2.64093
ENSG00000270878	-0.708275	0.638058	-1.36059	-0.053528	1.93543	-1.36356	0.803243	-0.70356	-0.459916	-0.929458	0.473512	0.398598	0.25348	-1.7401	0.856259	1.20294	-0.108059	0.865524	-1.38136	0.827531	-1.14444	0.105655	2.15654	-0.54486	-0.33279	-0.535206	-0.75247	0.638625	0.501701	-0.555935	0.34911	-1.49869	0.957584	-1.14729	1.2784	0.097277	0.980629	-0.678947	-0.434392	0.685825	0.351962	0.903667	-1.37037	0.0712144	1.08022	-0.667814	-0.918358	0.527927	-1.77889
ENSG00000273062	0.00490097	-0.938569	-0.185068	-0.797632	-1.04891	-0.255943	-0.549149	-1.14031	0.591198	0.0666783	-0.89757	1.4407	1.59142	2.21981	-0.775816	0.796266	0.548187	-0.670194	0.384926	-1.03867	-0.28157	-0.917526	-1.1401	-1.28594	0.429703	-0.112835	-0.062502	-1.0079	1.32627	0.627869	1.4542	2.30654	-0.903869	-0.354589	0.689981	0.520915	-0.634896	-1.21775	0.458233	-0.946145	1.45905	-0.976202	-0.2366	-0.857857	-0.581759	-0.0717648	-0.022595	1.33408	2.29169
ENSG00000273384	-0.541257	-0.829002	-0.493713	-1.37403	-1.08421	-0.85594	-0.32399	1.77502	1.80673	0.65822	-0.203266	0.541953	1.53734	0.993696	-0.988415	0.164012	-0.268432	-0.514709	1.70545	-0.894363	-0.586299	-1.44686	-1.13559	1.54313	1.53603	-0.650359	0.489165	-0.291585	0.377959	-0.164508	1.30788	0.936583	-1.07867	-0.939519	0.0270798	-0.337577	-0.397947	1.70821	1.70065	-0.246226	1.45761	-0.888337	-0.560171	-1.47688	-0.359529	-0.628412	0.585472	0.467009	1.06209
ENSG00000278058	-0.478004	-0.0571426	-0.973545	2.7806	0.177235	1.93364	-0.616375	-0.0396367	0.605224	0.264869	-1.06894	-0.48638	0.305672	0.247493	-0.215642	-0.941763	-0.728227	-0.709079	1.75696	-0.258374	-1.04293	2.06376	-0.0384132	-0.296394	0.208583	-0.643224	-0.0428487	-1.11919	-0.655552	1.71168	-0.0200484	0.011368	-0.425414	1.37399	-1.02408	-0.825897	-0.733982	-0.0536735	0.539273	-1.01981	0.270812	-0.00903069	-0.93026	2.71763	-0.567492	-0.460924	0.24404	-0.475398	0.307702
ENSG00000278535	0.0759951	1.11838	0.39113	-2.30812	1.46106	-0.449348	-0.421807	-0.160162	-0.883291	0.452502	1.3799	-0.169497	-0.470535	-0.421284	-1.35707	1.43908	0.631303	-0.308238	-0.703927	1.26043	0.462193	-2.06973	1.68981	-0.180716	-0.890246	0.0919744	0.40228	1.43259	-0.166843	-1.07671	-0.477422	-0.159217	-1.21733	-0.32177	1.34228	0.800097	-0.217737	-0.186111	-0.957085	1.56691	-0.508512	1.37984	0.512472	-2.23871	-0.226339	0.110193	0.447371	-0.171036	-0.162751
ENSG00000278627	-1.05002	0.304574	-0.800914	0.520356	-0.908703	-0.687374	1.11177	-0.812667	-0.109872	0.367002	-0.00512583	-0.0596947	0.349871	-1.43612	-0.530732	-0.463017	2.07621	2.13445	-0.676419	0.464891	-0.764417	0.586201	-0.764901	-0.858082	-0.189907	-1.06595	0.356081	0.0907128	-0.0779341	1.94592	0.307292	-1.34924	-0.526084	-0.646686	-0.467736	2.33638	1.29988	-0.906753	-0.274408	-0.00883586	0.196129	0.345277	-0.81811	0.460082	1.13549	-1.10348	0.242302	-0.168439	-1.37157
ENSG00000280010	-0.100236	-0.715603	-0.687846	1.1488	-0.0417581	1.94976	0.44278	-1.44777	0.481468	-1.32325	-1.42075	0.716185	-0.803788	1.19986	-0.482676	-0.591382	0.870253	0.805953	2.17646	-0.621573	-0.646704	0.93033	0.0230941	-1.35589	0.241191	-0.180141	-1.24124	-1.26805	0.495648	-0.551758	-0.816755	1.10532	-0.501186	1.64301	-0.602755	0.780715	0.390284	-1.42202	0.332394	-1.32553	-0.829775	-0.615365	-0.642972	1.08942	0.496174	-0.130445	-1.29608	0.611919	1.28165
ENSG00000280432	-0.559052	-2.01111	0.0870982	2.0676	-1.6647	0.0289533	-0.239391	1.05548	0.844514	-0.369609	-0.389056	1.12805	1.00687	0.0584506	0.325482	-0.934631	-0.378672	-0.0562749	1.37195	-2.01264	0.0552327	2.00917	-1.63513	0.918288	0.668913	-0.626907	-0.458392	-0.39895	1.00723	-0.546253	0.859356	0.115373	0.252149	-0.00276704	-0.99822	-0.354588	-0.223814	0.969136	0.693893	-0.484738	0.904092	-2.26582	0.0165572	2.17318	-0.291435	-0.73634	-0.550345	1.0673	0.0829359
ENSG00000280739	0.160955	-0.17633	-0.950355	2.68948	-1.43288	-0.607438	-0.992995	0.713745	0.95418	0.0935187	-0.195582	-0.0984874	0.178708	0.807804	0.285966	-0.831282	-1.3684	0.769398	0.996772	-0.210512	-0.970704	2.26458	-1.3169	0.414525	0.575726	-0.0288698	-0.112179	-0.268836	-0.28087	2.01979	-0.0644297	0.723009	0.0909209	-0.663542	-0.908035	-1.29626	-0.964177	0.573978	0.765131	-0.236355	0.00603153	-0.167193	-1.06863	2.76778	-1.06089	0.0481986	-0.0505897	-0.250625	0.93978
ENSG00000283653	0.520666	-0.98421	-0.404287	0.310951	-1.14291	-0.00168241	-0.337854	-0.838353	0.561897	0.702153	1.04448	2.93917	-0.449438	0.512473	-0.499531	-0.626806	0.00906905	-1.3158	-0.180169	-1.09507	-0.472385	0.303348	-1.26375	-0.969214	0.505892	0.510431	0.691566	1.13654	3.09801	-0.584732	-0.556032	0.593658	-0.590762	-0.030921	-0.73204	0.0138682	-0.378237	-0.939485	0.443986	1.03546	-0.55197	-1.05753	-0.47352	0.254024	-0.38522	0.448243	0.618126	2.87508	0.5263
ENSG00000285586	0.719108	1.89852	-0.863487	-0.414175	-0.896106	-0.940962	-0.117853	-0.164372	-0.144314	0.58124	-1.04198	-0.929771	0.600817	-0.698747	0.204879	-0.780791	2.48351	0.504473	0.394713	1.82188	-0.896735	-0.474467	-0.87823	-0.278907	-0.283313	0.577947	0.43032	-1.05803	-0.98881	1.36904	0.429083	-0.695002	0.0978172	-0.970908	-0.84024	2.39332	-0.149478	-0.25461	-0.259111	-1.05062	0.468721	1.8917	-0.885824	-0.454407	-0.122376	0.62081	0.469984	-0.979894	-0.67972
[truncated: 40 more columns]

## Sheet: Figure 3a_Male SUBIC
	Loss_gain_App_Present	Loss_gain_App_Present	Loss_gain_App_Present	Loss_gain_App_Present	Loss_gain_App_Absent	Loss_gain_App_Absent	Loss_gain_App_Absent	Loss_gain_App_Absent	Loss_gain_App_Absent	Loss_gain_App_Absent	Loss_gain_App_Absent	Loss_gain_App_Absent	Loss_gain_App_Absent	Sleep_disorder_Present	Sleep_disorder_Present	Sleep_disorder_Present	Sleep_disorder_Absent	Sleep_disorder_Absent	Sleep_disorder_Absent	Sleep_disorder_Absent	Sleep_disorder_Absent	Sleep_disorder_Absent	Sleep_disorder_Absent	Sleep_disorder_Absent	Sleep_disorder_Absent	Sleep_disorder_Absent	Sleep_disorder_Absent	Agitation_Present	Agitation_Present	Agitation_Present	Agitation_Present	Agitation_Present	Agitation_Present	Agitation_Absent	Agitation_Absent	Agitation_Absent	Agitation_Absent	Agitation_Absent	Agitation_Absent	Agitation_Absent	_Feeling_unworthy_Present	_Feeling_unworthy_Present	_Feeling_unworthy_Present	_Feeling_unworthy_Present	_Feeling_unworthy_Present	_Feeling_unworthy_Absent	_Feeling_unworthy_Absent	_Feeling_unworthy_Absent	_Feeling_unworthy_Absent
ENSG00000008394	0.396356	-0.955721	-0.784909	1.39121	1.06274	0.869066	0.287673	-1.4524	-0.839688	-0.101442	0.01331	1.39463	-1.28083	0.892285	-0.762566	-0.727037	1.23837	0.738028	0.449551	0.390408	-1.25614	-0.891219	-1.31078	0.278612	0.296281	-1.11439	1.7786	1.06274	0.869066	-1.4524	-0.101442	-0.955721	-0.784909	0.396356	0.287673	-0.839688	0.01331	1.39463	-1.28083	1.39121	0.396356	0.01331	-0.955721	-0.784909	1.39463	1.06274	0.869066	0.287673	-1.4524
ENSG00000013016	-0.160858	0.670734	0.654705	-1.03756	-0.749984	-0.349729	-0.974413	0.381729	2.51589	-0.357031	0.714309	-0.19753	-1.11026	0.811077	0.572305	0.357662	-0.955606	-0.810213	-0.475054	-1.18325	0.371919	1.91479	1.37008	-0.328093	0.605702	-1.14451	-1.10681	-0.749984	-0.349729	0.381729	-0.357031	0.670734	0.654705	-0.160858	-0.974413	2.51589	0.714309	-0.19753	-1.11026	-1.03756	-0.160858	0.714309	0.670734	0.654705	-0.19753	-0.749984	-0.349729	-0.974413	0.381729
ENSG00000042493	0.49195	-0.346169	0.744826	-1.04335	-0.0940416	0.137905	0.179594	-0.445868	-0.609821	-1.01201	-0.368274	-0.461601	2.82686	-0.664613	-0.213782	0.784603	-0.0298996	0.0889273	0.502697	0.226171	-0.289994	-0.567283	-0.798221	-0.861155	-0.238617	2.98232	-0.92115	-0.0940416	0.137905	-0.445868	-1.01201	-0.346169	0.744826	0.49195	0.179594	-0.609821	-0.368274	-0.461601	2.82686	-1.04335	0.49195	-0.368274	-0.346169	0.744826	-0.461601	-0.0940416	0.137905	0.179594	-0.445868
ENSG00000058404	-0.0232384	-0.160276	0.935044	-1.15384	-0.121224	-0.650505	-0.22776	1.60436	1.60721	0.737984	0.121258	-1.34445	-1.32456	0.495237	-0.320244	0.700483	-0.41078	-1.1239	-0.363331	-0.538636	1.68295	1.2693	0.881099	0.75099	-0.0198953	-1.58389	-1.41937	-0.121224	-0.650505	1.60436	0.737984	-0.160276	0.935044	-0.0232384	-0.22776	1.60721	0.121258	-1.34445	-1.32456	-1.15384	-0.0232384	0.121258	-0.160276	0.935044	-1.34445	-0.121224	-0.650505	-0.22776	1.60436
ENSG00000067842	-0.409927	-0.135905	0.545412	1.112	-0.651351	-0.804786	-0.526299	1.32142	1.59261	0.892241	-0.288951	-0.958179	-1.68828	-0.200574	-0.144866	0.426198	-0.812925	-1.12336	-0.613628	-0.698134	1.49467	1.3719	0.206379	1.05397	-0.314478	-1.80478	1.15963	-0.651351	-0.804786	1.32142	0.892241	-0.135905	0.545412	-0.409927	-0.526299	1.59261	-0.288951	-0.958179	-1.68828	1.112	-0.409927	-0.288951	-0.135905	0.545412	-0.958179	-0.651351	-0.804786	-0.526299	1.32142
ENSG00000072786	0.424327	0.0334743	0.0742705	-0.387863	-0.0925474	-0.189321	-0.331417	-0.98967	-0.659631	-0.384545	-0.381039	-0.23766	3.12162	-0.805412	0.179173	0.112289	-0.0477956	-0.27625	0.399713	-0.28848	-0.807075	-0.65027	-0.395126	-0.183885	-0.236518	3.25567	-0.256028	-0.0925474	-0.189321	-0.98967	-0.384545	0.0334743	0.0742705	0.424327	-0.331417	-0.659631	-0.381039	-0.23766	3.12162	-0.387863	0.424327	-0.381039	0.0334743	0.0742705	-0.23766	-0.0925474	-0.189321	-0.331417	-0.98967
ENSG00000073670	0.0182372	-0.124713	-0.548333	0.127727	-0.559695	-1.08537	-0.459867	1.00754	2.05125	1.48398	0.10429	-0.508348	-1.50669	0.228236	-0.204787	-0.730721	-0.741314	-1.36857	-0.257759	-0.662916	0.957575	1.55071	1.28913	1.45114	0.0101254	-1.53426	0.0134022	-0.559695	-1.08537	1.00754	1.48398	-0.124713	-0.548333	0.0182372	-0.459867	2.05125	0.10429	-0.508348	-1.50669	0.127727	0.0182372	0.10429	-0.124713	-0.548333	-0.508348	-0.559695	-1.08537	-0.459867	1.00754
ENSG00000079482	-0.020065	0.931294	0.133236	-1.26758	0.0288644	1.25691	0.152441	-1.02794	0.386818	0.9288	1.33975	-1.4174	-1.42512	-0.08898	1.19603	-0.0385425	-0.159811	0.826112	-0.326067	-0.0499034	-1.06497	0.0553401	-0.273582	1.36696	1.67307	-1.62788	-1.48778	0.0288644	1.25691	-1.02794	0.9288	0.931294	0.133236	-0.020065	0.152441	0.386818	1.33975	-1.4174	-1.42512	-1.26758	-0.020065	1.33975	0.931294	0.133236	-1.4174	0.0288644	1.25691	0.152441	-1.02794
ENSG00000080189	1.11146	0.865798	-1.60209	-1.44104	0.0976544	0.301021	-0.783004	-0.550757	-0.144632	0.331674	-0.49914	0.3503	1.96276	0.534862	0.9226	-1.68676	-0.0953065	-0.29039	0.729021	-0.949752	-0.344873	-0.509138	0.889221	0.564264	-0.411078	2.0007	-1.35337	0.0976544	0.301021	-0.550757	0.331674	0.865798	-1.60209	1.11146	-0.783004	-0.144632	-0.49914	0.3503	1.96276	-1.44104	1.11146	-0.49914	0.865798	-1.60209	0.3503	0.0976544	0.301021	-0.783004	-0.550757
ENSG00000080493	-0.307211	0.00904065	-0.608728	-0.152526	1.40876	1.90843	1.14998	-1.13348	-0.294478	-0.435201	0.376598	-0.24844	-1.67275	0.307301	0.160248	-0.631791	1.50304	1.74491	-0.364304	1.20716	-1.0509	-0.388739	-1.06698	-0.25722	0.556143	-1.67805	-0.0408073	1.40876	1.90843	-1.13348	-0.435201	0.00904065	-0.608728	-0.307211	1.14998	-0.294478	0.376598	-0.24844	-1.67275	-0.152526	-0.307211	0.376598	0.00904065	-0.608728	-0.24844	1.40876	1.90843	1.14998	-1.13348
[truncated: 172 more rows]
[truncated: 16 more columns]

## Sheet: Figure 3a_Female_AntIns
	Loss_gain_App_Present	Loss_gain_App_Present	Loss_gain_App_Present	Loss_gain_App_Absent	Loss_gain_App_Absent	Loss_gain_App_Absent	Loss_gain_App_Absent	Loss_gain_App_Absent	Loss_gain_App_Absent	Loss_gain_App_Absent	Loss_gain_App_Absent	Loss_gain_App_Absent	Sleep_disorder_Present	Sleep_disorder_Present	Sleep_disorder_Present	Sleep_disorder_Absent	Sleep_disorder_Absent	Sleep_disorder_Absent	Sleep_disorder_Absent	Sleep_disorder_Absent	Sleep_disorder_Absent	Sleep_disorder_Absent	Agitation_Present	Agitation_Present	Agitation_Present	Agitation_Absent	Agitation_Absent	Agitation_Absent	Agitation_Absent	Agitation_Absent	Agitation_Absent	Agitation_Absent	_Feeling_unworthy_Present	_Feeling_unworthy_Present	_Feeling_unworthy_Present	_Feeling_unworthy_Absent	_Feeling_unworthy_Absent	_Feeling_unworthy_Absent	_Feeling_unworthy_Absent	_Feeling_unworthy_Absent	_Feeling_unworthy_Absent	_Thinking_Dificulty_Present	_Thinking_Dificulty_Present	_Thinking_Dificulty_Present	_Thinking_Dificulty_Present	_Thinking_Dificulty_Absent	_Thinking_Dificulty_Absent	_Thinking_Dificulty_Absent	_Thinking_Dificulty_Absent
[truncated: 175 more rows]
[truncated: 3 more columns]

[truncated: 6 more sheets: Figure 3a_Female_OFC, Figure 3a_Female_vmPFC, Figure 3a_Female_dlPFC, Figure 3a_Female_NAC, Figure 3a_SUBIC, Figure 3b]
