# Supplementary material for: Transcriptional dissection of symptomatic profiles across the brain of men and women with depression
Source: Nat Commun. 2023 Oct 26;14:6835. doi: 10.1038/s41467-023-42686-5 (PMC10603117; doi:10.1038/s41467-023-42686-5)
Supplement: Supplementary file 4 — Source Data [file 41467_2023_42686_MOESM4_ESM.zip › Source_Data/GOC_LOC_Nochange_Freq_Tables_Pres_Modules_SexBR.csv]

	Female_GOC_Preserved modules	Female_LOC_Preserved modules	Female_No Change	Male_GOC_Preserved modules	Male_LOC_Preserved modules	Male_No Change	GOC_bySex_Freq	LOC_bySex_Freq	No_Change_Pres
Freq_ANTINS	0	0	15	4	0	19	2	0	21
Percentage_ANTINS	0.0%	0.0%	100.0%	17.4%	0.0%	82.6%	8.7%	0.0%	91.3%
Freq_BA11	0	0	21	0	0	35	7	0	33
Percentage_BA11	0.0%	0.0%	100.0%	0.0%	0.0%	100.0%	20.0%	0.0%	94.3%
Freq_BA25	10	3	49	1	0	56	10	0	55
Percentage_BA25	16.1%	4.8%	79.0%	1.8%	0.0%	98.2%	17.5%	0.0%	96.5%
Freq_BA89	1	0	27	1	0	10	7	1	9
Percentage_BA89	3.6%	0.0%	96.4%	9.1%	0.0%	90.9%	63.6%	9.1%	81.8%
Freq_NAC	10	1	56	20	0	43	23	4	61
Percentage_NAC	14.9%	1.5%	83.6%	31.7%	0.0%	68.3%	36.5%	6.3%	96.8%
Freq_SUBIC	4	2	48	5	0	32	26	0	35
Percentage_SUBIC	7.4%	3.7%	88.9%	13.5%	0.0%	86.5%	70.3%	0.0%	94.6%
