# Supplementary material for: Transcriptional dissection of symptomatic profiles across the brain of men and women with depression
Source: Nat Commun. 2023 Oct 26;14:6835. doi: 10.1038/s41467-023-42686-5 (PMC10603117; doi:10.1038/s41467-023-42686-5)
Supplement: Supplementary file 4 — Source Data [file 41467_2023_42686_MOESM4_ESM.zip › Source_Data/GOC_LOC_Nochange_Freq_Tables_uniq_Modules_SexBR.csv]

	Female_GOC_Unique modules	Female_LOC_Unique modules	Female_No Change	Male_GOC_Unique modules	Male_LOC_Unique modules	Male_No Change
Freq_ANTINS	0	0	10	0	1	9
Percentage_ANTINS	0.0%	0.0%	100.0%	0.0%	10.0%	90.0%
Freq_BA11	8	0	7	4	0	28
Percentage_BA11	53.3%	0.0%	46.7%	12.5%	0.0%	87.5%
Freq_BA25	6	0	10	8	0	21
Percentage_BA25	37.5%	0.0%	62.5%	27.6%	0.0%	72.4%
Freq_BA89	7	0	22	0	0	9
Percentage_BA89	24.1%	0.0%	75.9%	0.0%	0.0%	100.0%
Freq_NAC	22	0	16	7	0	12
Percentage_NAC	57.9%	0.0%	42.1%	36.8%	0.0%	63.2%
Freq_SUBIC	29	8	18	29	0	41
Percentage_SUBIC	52.7%	14.5%	32.7%	41.4%	0.0%	58.6%
