# Supplementary material for: Transcriptional dissection of symptomatic profiles across the brain of men and women with depression
Source: Nat Commun. 2023 Oct 26;14:6835. doi: 10.1038/s41467-023-42686-5 (PMC10603117; doi:10.1038/s41467-023-42686-5)
Supplement: Supplementary file 4 — Source Data [file 41467_2023_42686_MOESM4_ESM.zip › Source_Data/MDC_Freq_Tables_Pres_Modules_SexBR.csv]

	Freq_MDC in Preserved Modules_Females	Percentage	Freq_MDC in Preserved Modules_Males	Percentage	MDC_bySex_Freq	MDC_bySex_Perc
ANTINS	0	0.0%	4	17.4%	2	8.7%
BA11	0	0.0%	0	0.0%	7	20.0%
BA25	13	21.0%	1	1.8%	10	17.5%
BA89	1	3.6%	1	9.1%	8	72.7%
NAC	11	16.4%	20	31.7%	27	42.9%
SUBIC	6	11.1%	5	13.5%	26	70.3%
