# Supplementary material for: Transcriptional dissection of symptomatic profiles across the brain of men and women with depression
Source: Nat Commun. 2023 Oct 26;14:6835. doi: 10.1038/s41467-023-42686-5 (PMC10603117; doi:10.1038/s41467-023-42686-5)
Supplement: Supplementary file 4 — Source Data [file 41467_2023_42686_MOESM4_ESM.zip › Source_Data/MDC_Freq_Tables_uniq_Modules_SexBR.csv]

	Freq_MDC in Unique Modules_Females	Percentage	Freq_MDC in Unique Modules_Males	Percentage
ANTINS	0	0.0%	1	10.0%
BA11	8	53.3%	4	12.5%
BA25	6	37.5%	8	27.6%
BA89	7	24.1%	0	0.0%
NAC	22	57.9%	7	36.8%
SUBIC	37	67.3%	29	41.4%
